# Supplementary material for: A reference high-density genetic map of greater yam (Dioscorea alata L.)
Source: Theor Appl Genet. 2019 Feb 20;132(6):1733–44. doi: 10.1007/s00122-019-03311-6 (PMC6531416; doi:10.1007/s00122-019-03311-6)
Supplement: Supplementary file 2 — Supplementary material 2 (XLSX 431 kb) [file 122_2019_3311_MOESM2_ESM.xlsx]

## Sheet: Reference
A reference high-density genetic map of greater yam (Dioscorea alata L.)
Fabien Cormier1,2*, Floriane Lawac1,2,3, Erick Maledon1,2, Marie-Claire Gravillon1,2, Elie Nudol1,2, Pierre Mournet1,4, Hélène Vignes1,4, Hâna Chair1,4, Gemma Arnau1,2
1. CIRAD, UMR AGAP, F-97170 Petit-Bourg, Guadeloupe, France.
2. Univ Montpellier, CIRAD, INRA, Montpellier SupAgro, Montpellier, France.
3. VARTC, P.O. Box 231, Luganville, Santo, Vanuatu.
4. CIRAD, UMR AGAP, F- 34398 Montpellier, France.
*Corresponding author: fabien.cormier@cirad.fr; +590 5 90 38 61 54; ORCID: 0000-0002-7283-4616

## Sheet: Map and genomic resources
SNP name	Segregation type (JoinMap)		D. alata consensus genetic map		D. rotundata pseudo-chromsome corresponding fragment				D. rotundata rearranged according to the D. alata consensus map			SNP sequences	BLAST of SNP flanking sequence on the D. alata v1 genome (Water Yam Genome Project - ftp://yambase.org/genomes/Dioscorea_alata/)
	PopA	PopB	LG	Position	Chr	SNP Position	start	end	New SNP Position	start	end		Scaffold	from (query)	to (query)	orientation	from (target)	to (target)	Start	Sequence	E-Value	Identity	Gap
14.1_9273138		<lmxll>	LG1	0	14	9273138	9137427	9327598	135711	0	190171	AATACTCAAAATTCACCTATGCATGTAAAATGAAGATATGACACTTGAAAACAACAAAGACAA[G/C]AATATGAAATGGCACAATCTCAGCCTCCAATGGTGTCAATCAAACTTATTATCAAAGCAAAAAA	scaffold5920	1	128	1	8186	8313	8186	AATACTCAAAATTCACCTATGCATGTAAAATGAAGATATGACACTTGAAAACAACAAAGACAAGAATATGAAATGGCACAATCTCAGCCTCCAATGGTGTCAATCAAACTTATTATCAAAGCAAAAAA	3e-49	120/128	0/128
14.1_9382061	<lmxll>	<hkxhk>	LG1	1.193	14	9382061	9327598	10323172	244634	190171	1185745	GGAATTTATGAACATGATATACATAATTTTATGGTCACATTTACATAAAAAAGGATTCTTTTT[T/C]GTCAAGTTTATAAATCATGTTTACTTCAAATACAAGTGATATAATACATCAAGAAGCATTTTCT	scaffold15348	14	128	-1	7409	7531	7531	ATGATATACATAATT---TT----ATGGTCACATTT-ACATAAAAAAGGATTCTTTTTTGTCAAGTTTATAAATCATGTTTACTTCAAATACAAGTGATATAATACATCAAGAAGCATTTTCT	4e-35	108/123	8/123
18.1_21813309	<nnxnp>		LG1	9.678	18	21813309	21796762	21862966	1202292	1185745	1251949	RGGAGATGCTGATTTGTTAAGATTTACTCCTTTGTTACAGCCAAAACTTTATAACTAATGTTT[C/A]ATTCATGTAGTTTGAAGCTTCTGAACTTCTTTAGTATTACTATTATACTGGTATTTGTATTTGC	scaffold18	3	128	1	243700	243825	243700	GAGATGCTGATTTGTTAAGATTTACTCCTTTGTTACAGCCAAAACTTTATAACTAATGTTTCATTCATGTAGTTTGAAGCTTCTGAACTTCTTTAGTATTACTATTATACTGGTATTTGTATTTGC	2e-56	124/126	0/126
01.1_2766869	<nnxnp>		LG1	12.324	1	2766869	2594461	2836378	1424357	1251949	1493866	TCTCTATGCGGCATTTGCATCTGTTCTTCATAACAAGCACAAAATTCTGGTGAATTTCTCAAT[G/T]TCATATATCTTGCTTTGGTTTTACTGTGATAGACTTTGCTTCTTATTTCATTCTCAAATCTGCA	scaffold823	1	128	-1	125780	125907	125907	TCTCTATGCGGCATTTGCATCTGTTCTTCATAACAAGCACAAAATTCTGGTGAATTTCTCAATGTCATATATCTTGCTTTGGTTTTACTGTGATAGACTTTGCTTCTTATTTCATTCTCAAATCTGCA	3e-49	120/128	0/128
01.1_5534608	<lmxll>		LG1	13.76	1	5534608	5534132	5993466	1494342	1493866	1953200	CTGTAGGATCGCTTGCTGAAAATTACCTGGTGAAAGAGCTTAACGTCCCAAGATCAAGGGTCC[A/G]AGCTCTTGCTTCCCCTGATGAATATGCTAGAAGCCTTGAGCTTGGTCCTGACAATGGAGGTGTT	scaffold9797	1	128	1	4253	4380	4253	CTGTAGGATCGCTTGCTGAAAATTACCTGGTGAAAGAGCTTAACGTCCCAAGATCAAGGGTCCAAGCTCTTGCTTCCCCTGATGAATATGCTAGAAGCCTTGAGCTTGGTCCTGACAATGGAGGTGTT	3e-42	115/128	0/128
01.1_2905889	<nnxnp>		LG1	15.788	1	2905889	2836378	2962798	2022711	1953200	2079620	GTAACTTATCTTCTTGATCTTTAATCACAGGCAACTGAATGACAACCAATTAGTAGGAAAAAT[C/A]CCTGCAGAACTTGGAAAACTAGGAGAGCTGTTTGAGTTGTGAGCTTTTTACTATTTGTGGTCTT	scaffold823	2	128	-1	32136	32262	32262	TAACTTATCTTCTTGATCTTTAATCACAGGCAACTGAATGACAACCAATTAGTAGGAAAAATCCCTGCAGAACTTGGAAAACTAGGAGAGCTGTTTGAGTTGTGAGCTTTTTACTATTTGTGGTCTT	4e-47	118/127	0/127
01.1_4448485	<lmxll>	<hkxhk>	LG1	16.032	1	4448485	4442370	4486485	2085735	2079620	2123735	TCTTCTCCCTGCTTGCTGAAAGTTGTGAAATGGCCATTAGCCAAAGGAACCAAAGGTAAACCC[T/C]GCAGATTAGCAGAGAGTTTGGATCCATTCATGTCACTCAAGCTGTACTCCAATGCCATAAGTAC	scaffold1565	2	128	1	71211	71337	71211	CTTCTCCCTGCTTGCTGAAAGTTGTGAAATGGCCATTAGCCAAAGGAACCAAAGGTAAACCCTGCAGATTAGCAGAGAGTTTGGATCCATTCATGTCACTCAAGCTGTACTCCAATGCCATAAGTAC	3e-55	124/127	0/127
01.1_4524488	<hkxhk>		LG1	20.299	1	4524488	4486485	4551004	2161738	2123735	2188254	TGGAGCTCAGCCAGATGCGGGAAGTCTTGAGTCTTCATCTCCACCACTTGCGGTTAGTTTTCA[C/T]GTTGACCTGCAGAAAGAGCAGAATATGTCTGAATGCAAAAGTTCTGTGCAGTCATTGTTAGGCC	scaffold10885	1	128	-1	4178	4305	4305	TGGAGCTCAGCCAGATGCGGGAAGTCTTGAGTCTTCATCTCCACCACTTGCGGTTAGTTTTCACGTTGACCTGCAGAAAGAGCAGAATATGTCTGAATGCAAAAGTTCTGTGCAGTCATTGTTAGGCC	4e-53	123/128	0/128
01.1_6601417		<hkxhk>	LG1	22.488	1	6601417	6526870	7992698	2262801	2188254	3654082	CGAACCACGATAGCAATTGACAACAGAAGTGAGAAAAATGGCAGGAAAAACATTCAAGTGGGT[A/*]GTGAGAATAGAACATTCAAGTGGGTGTGTCTCACATGGATAAAGAAAACATACCCCACTGCAGG
01.1_21504480	<hkxhk>	<hkxhk>	LG1	23.682	1	21504480	20681376	21704341	4477186	3654082	4677047	CTTGACCTGAGTTGTCGAATGATTTCCCCATATAGTAACATTAGAMACTTTATCATAAAATAC[A/G]CCGGCTTTCAGGGCAAGCTGCAGTATATTGCAATCGTTAGTAATTCATATGATCATGTTTCAAG	scaffold197	1	128	-1	877912	878039	878039	CTTGACCTGAGTTGTCGAATGATTTCCCCATATAGTAACATTAGAMACTTTATCATAAAATACACCGGCTTTCAGGGCAAGCTGCAGTATATTGCAATCGTTAGTAATTCATATGATCATGTTTCAAG	3e-55	124/128	0/128
01.1_6452325	<hkxhk>		LG1	24.115	1	6452325	5993466	6526870	5135906	4677047	5210451	CTTTTCGGTCTGTTGTCATTCACAATGGCTCAGTTGGGTCGTGAGTCGGCCTGCAGCGATGGT[G/A]CGACAGGGAGTAGCATTGAGATCCCTCCTCCTCGGCCAAAAAGAAAGCCAATCCATCCTTACCC	scaffold676	1	128	1	44522	44649	44522	CTTTTCGGTCTGTTGTCATTCACAATGGCTCAGTTGGGTCGTGAGTCGGCCTGCAGCGATGGTGCGACAGGGAGTAGCATTGAGATCCCTCCTCCTCGGCCAAAAAGAAAGCCAATCCATCCTTACCC	2e-57	126/128	0/128
01.1_5341220	<hkxhk>		LG1	24.266	1	5341220	5339925	5366404	5211746	5210451	5236930	ACGGGTTGCACGGGGTGCACCGCCGCCGGGAGTGGCACGTCCAGCTGCAGCGCTTGACATAGA[G/A]CCACTATCAGAAGTGTCTGGCTCCATATAGAAACGGGCACGGAAAGCTGCCAGATGGGCGTAGT	scaffold5662	1	128	-1	8562	8686	8686	ACGGGTTGCACGGGGTGCACCGCCGCCGGGAGTGGCACGTCCAGCTGCAGCGCTTGACATAGAGCCACTATCAGAAGTGTCTGGCTCCATATAGAAACGGGCACGGAAAGCTGCCAGATGGGCGTAGT	4e-47	119/128	3/128
01.1_5391591	<hkxhk>		LG1	25.047	1	5391591	5366404	5462623	5262117	5236930	5333149	AGAATCTAACAACACTTTCAAGGTACACCATAAAAAAGCCCTTCACTTTTCTGGCCTCTTATT[A/G]ATTTTATTCAAAAATTAAGCTTCAGCTAGTGTTCATTTATGTACTCTTCTTGATAATATATATA	scaffold2716	1	126	-1	14858	14983	14983	AGAATCTAACAACACTTTCAAGGTACACCATAAAAAAGCCCTTCACTTTTCTGGCCTCTTATTAATTTTATTCAAAAATTAAGCTTCAGCTAGTGTTCATTTATGTAC--TCTTCTTGATAATATATA	3e-42	116/128	4/128
01.1_5338633	<hkxhk>		LG1	25.424	1	5338633	5276354	5339925	5395428	5333149	5396720	AAAAGGAACAAAATGCAACCAAGAACTTGAGTCAGTATTCAACACAAAGCATTCCCATATCCT[T/A]CGAGTTCCGTTTGAGACGGAATTCGGTGTTCTCCAGCAATGGGTGTCACGATTCGATATATATC	scaffold5662	1	128	-1	11144	11271	11271	AAAAGGAACAAAATGCAACCAAGAACTTGAGTCAGTATTCAACACAAAGCATTCCCATATCCTTCGAGTTCCGTTTGAGACGGAATTCGGTGTTCTCCAGCAATGGGTGTCACGATTCGATATATATC	2e-50	121/128	0/128
01.1_4324950	<hkxhk>		LG1	26.481	1	4324950	4324819	4368432	5396851	5396720	5440333	CTGCAGAGCTTGTTGATGAATCCCACTCAAAAAATCCAAATTACTACAGGTTACTTATTTCCA[C/T]CTAAATACATCATCCAACCATTGAACTTTAGTTTTTTTTAACCTCATTATCATGCTTTTTCATG	scaffold1565	1	128	1	17440	17567	17440	CTGCAGAGCTTGTTGATGAATCCCACTCAAAAAATCCAAATTACTACAGGTTACTTATTTCCACCTAAATACATCATCCAACCATTGAACTTTAGttttttttAACCTCATTATCATGCTTTTTCATG	9e-56	125/128	0/128
01.1_19858138	<hkxhk>	<hkxhk>	LG1	27.464	1	19858138	18321675	19858205	6976796	5440333	6976863	TATGCAGGYTTCAAACCTTTTGTATGTTGATCAGCCAACTGGAACTGGTTTCAGTTATAGTTC[A/G]GATGAACGTGACCTTCGTCATGATGAAAAGGGTGTCAGTAATGATCTATATGATTTTCTGCAGG	scaffold842	1	128	-1	369772	369899	369899	TATGCAGGYTTCAAACCTTTTGTATGTTGATCAGCCAACTGGAACTGGTTTCAGTTATAGTTCAGATGAACGTGACCTTCGTCATGATGAAAAGGGTGTCAGTAATGATCTATATGATTTTCTGCAGG	6e-58	126/128	0/128
01.1_9383981	<hkxhk>		LG1	27.682	1	9383981	7992698	9720886	8368146	6976863	8705051	TAATGTCTAACTACACTGTAAAGAAATGTAAATCACTGCAGAGAAACCATGGTAACAGACACT[A/G]TGGTTATTGAGGGTGTCACTATAATATTCCCTTTGCTTGTATAACTGGACAAAAATCAAGAGGA	scaffold1072	1	128	1	1550	1677	1550	TAATGTCTAACTACACTGTAAAGAAATGTAAATCACTGCAGAGAAACCATGGTAACAGACACTATGGTTATTGAGGGTGTCACTATAATATTCCCTTTGCTTGTATAACTGGACAAAAATCAAGAGGA	1e-47	119/128	0/128
01.1_4577522	<nnxnp>		LG1	30.405	1	4577522	4551004	4895798	8731569	8705051	9049845	GGAGGGTGCGGCGGCGAAGGAGGAAGAGTTGGTGAAGTACTGCAGGGTAAAGTTACCGCACTA[T/C]ATGGTACCCAAGTCGGTGATTTTAAGGGATGAGTTACCCAAGACCTCAACGGGAAAGATCCAGA
01.1_5214076	<hkxhk>	<hkxhk>	LG1	31.087	1	5214076	4895798	5276354	9368123	9049845	9430401	TTGCAAATCACACAACTTGATTGGAAGTTCAGCCTTGACAGAAGACATCTGATAAAGAGTTTG[T/C]TTGTTTAATGAAGAAGTAGCATCATCCAAAAAGTCTGCAGATGAAGAGGAAGAAGAATCACTTG	scaffold254	1	128	1	4507	4634	4507	TTGCAAATCACACAACTTGATTGGAAGTTCAGCCTTGACAGAAGACATCTGATAAAGAGTTTGTTTGTTTAATGAAGAAGTAGCATCATCCAAAAAGTCTGCAGATGAAGAGGAAGAAGAATCACTTG	1e-54	124/128	0/128
01.1_12548767	<lmxll>	<hkxhk>	LG1	35.006	1	12548767	11439350	14666990	10539818	9430401	12658041	GTTTGTGCTTTTAGTTGTTTTATATGATGCATTGAGTGCTGTACCCAAATAAAAGTGAAAGTT[C/G]GAGCATGGAAAGTAATGCCTGTAGTAAAACCTTCACTAAGTTAGCTGCGCATCTACTAACCCCA
01.1_5533658	<nnxnp>		LG1	36.231	1	5533658	5462623	5534132	12729076	12658041	12729550	CTAATAGAGTTAATTTTCAAGAATTTATATCGAAAGACTCGAAAACTGGCACAGTGAAAGGTT[A/T]TTGTGTCGATGTTTTTGTTGCTGCAGTGAACTTACTGCCTTATCCTGTTCCTTATAAGTTCGTA	scaffold9797	1	128	1	3313	3440	3313	CTAATAGAGTTAATTTTCAAGAATTTATATCGAAAGACTCGAAAACTGGCACAGTGAAAGGTTATTGTGTCGATGTTTTTGTTGCTGCAGTGAACTTACTGCCTTATCCTGTTCCTTATAAGTTCGTA	5e-52	122/128	0/128
01.1_16785215	<lmxll>		LG1	36.493	1	16785215	14666990	18321675	14847775	12729550	16384235	GGCAATGAGCTTGGAGATTCTGGTGGACTTACGCWGAGTAGTGTTGATAATTCTGCAGTTGAG[G/A]GGTTGGGTGTTGTGACTGATGCCATTGGAGGACCTGTAGATGATACTGCTGATGCTTACATTGG	scaffold3136	1	128	-1	170135	170262	170262	GGCAATGAGCTTGGAGATTCTGGTGGACTTACGCWGAGTAGTGTTGATAATTCTGCAGTTGAGGGGTTGGGTGTTGTGACTGATGCCATTGGAGGACCTGTAGATGATACTGCTGATGCTTACATTGG	3e-55	124/128	0/128
01.1_4324689	<nnxnp>	<nnxnp>	LG1	37.064	1	4324689	3836407	4324819	16872517	16384235	16872647	GCCCTCTCCGACATTCTGGCTGAATCCATGCTTTCAAGGGTAACATTCAGAGGTCCACTTCCA[A/G]TCCTGTATTGTGTGTGTTTTTCTATAGTAACAAATGATCCATTTCTGTTTGGCAGTGGCATGAC	scaffold1565	1	127	1	17179	17305	17179	GCCCTCTCCGACATTCTGGCTGAATCCATGCTTTCAAGGGTAACATTCAGAGGTCCACTTCCAATCCTGTATTGTGTGTGTTTTTCTATAGTAACAAATGATCCATTTCTGTTTGGCAGTGGCATGA	2e-52	122/127	0/127
01.1_4411915		<nnxnp>	LG1	38.689	1	4411915	4368432	4424085	16916130	16872647	16928300	ATAACCAATCCTTTTGTTTAAGTTTACAATTACCATTTCAAAATTAACTTTTTATGAAACTAT[C/T]TGTCCTGTTGCAACAACATCCCATTCTTTATATCGCTTGATTTGTATATGCTAGCTGTGAAATT	scaffold1565	1	126	1	46073	46198	46073	ATAACCAATCCTTTTGTTTAAGTTTACAATTACCATTTCAAAATTAACTTTTTATGAAACTATCTGTCCTGTTGCAACAACATCCCATTCTTTATATCGCTTGATTTGTATATGCTAGCTGTGAAA	5e-52	121/126	0/126
01.1_10329936	<nnxnp>		LG1	39.636	1	10329936	10296233	11439350	16962003	16928300	18071417	ATCTGCAGAAAGTGAAGGCCGATAACACTTCAATCAGATGGGCAAAAGATGATTTTACAGTCA[G/A]TCAGGAAAAGACTTATAGGCCCTACATAATTACTATGCCCCTTTCCTTTGCCGCTTTGGAGGCC	scaffold1825	1	128	1	119241	119368	119241	ATCTGCAGAAAGTGAAGGCCGATAACACTTCAATCAGATGGGCAAAAGATGATTTTACAGTCAGTCAGGAAAAGACTTATAGGCCCTACATAATTACTATGCCCCTTTCCTTTGCCGCTTTGGAGGCC	3e-49	120/128	0/128
01.1_10262533	<nnxnp>		LG1	41.281	1	10262533	10160162	10296233	18173788	18071417	18207488	AACTGCAGGTACCGTCAACWTTGGGGCCAGTAATTTTCCTCTCATGGATCAGACAGGAACTAA[G/A]AGAACTTTGGGAAGGATCTATTCCAAGTTCTCATGACAAGGTTCATTTAATGGAGGTTTGACTG	scaffold10828	2	126	-1	10042	10166	10166	ACTGCAGGTACCGTCAACWTTGGGGCCAGTAATTTTCCTCTCATGGATCAGACAGGAACTAAGAGAACTTTGGGAAGGATCTATTCCAAGTTCTCATGACAAGGTTCATTTAATGGAGGTTTGAC	1e-54	122/125	0/125
01.1_4436257	<nnxnp>		LG1	42.522	1	4436257	4424085	4442370	18219660	18207488	18225773	AGCTCATTAACCCAGTTTTTAACACTTGACAAAGGAGATAGTTGGTGCCCCAGAAAAAACAAC[A/*]ACAAAAATTATTAAAAAATAATCGTAGTAACAAAGAAGAATAATGATAAGAATAAGAAAACAAC	scaffold1565	1	53	1	59009	59061	59009	AGCTCATTAACCCAGTTTTTAACACTTGACAAAGGAGATAGTTGGTGCCCCAG	1e-16	51/53	0/53
01.1_2422055	<lmxll>		LG1	43.6	1	2422055	2396290	2594461	18251538	18225773	18423944	AATGCAGGGAACCATGTTATTCTTTCCAACATATATGCTTCTTCAGGAAAGTGGGATGGGGTT[G/A]CTAAAGAGTGGAAGTTGATGAAATGGAAAAAATACAGAAAGATGGCAGGGCATAGTTTCATTGA	scaffold835	1	128	-1	6582	6709	6709	AATGCAGGGAACCATGTTATTCTTTCCAACATATATGCTTCTTCAGGAAAGTGGGATGGGGTTGCTAAAGAGTGGAAGTTGATGAAATGGAAAAAATACAGAAAGATGGCAGGGCATAGTTTCATTGA	2e-57	126/128	0/128
01.1_19858274	<nnxnp>		LG1	44.134	1	19858274	19858205	20681376	18424013	18423944	19247115	CTTTTTCAATACTAATGTTTTGAAATTCATCGATGATGGATTCTTTGGGTTTCTTTTTTTATG[T/C]CAGCAATTTTTTAAAGAGCACAAGGAATATGCCATGAATGATTTTTACATAACTGGGGAATCAT	scaffold842	1	128	-1	369638	369763	369763	CTTTTTCAATACTAATGTTTTGAAATTCATCGATGATGGATTCTTTGGGTTTCtttttttATGTCAGCAATTTTTTAAAGAGCACAAGGAATATGCCATGAATGATTTTTACATAACTGGGGAATCAT	7e-51	123/128	2/128
01.1_21904204		<nnxnp>	LG1	44.814	1	21904204	21704341	22235312	19446978	19247115	19778086	TTTTTCTTTCCTCTGGTTTATTGCAGTAAGATTTGAAATCATATCTTCAAGATTGAAGTTATC[G/A]AGAGGAAGCGTTAGAGCACAGGCGTCAAATGTCAATATTGGAGCTGGAGGTTATGATGGGTCAG	scaffold91	1	128	-1	210803	210930	210930	TTTTTCTTTCCTCTGGTTTATTGCAGTAAGATTTGAAATCATATCTTCAAGATTGAAGTTATCGAGAGGAAGCGTTAGAGCACAGGCGTCAAATGTCAATATTGGAGCTGGAGGTTATGATGGGTCAG	1e-47	119/128	0/128
01.1_3290649	<lmxll>		LG1	45.439	1	3290649	3155178	3319387	19913557	19778086	19942295	AGGAACAGTCTGATCATTGCCCATGGCTTTCTTCACTGCATTTGTCACAACTTCCTCAAAATT[A/T]GGGCATGTCTTTGAGTAGTAATCTGAGCTCAAACCATACCCCAAATGAAAACCATTAAACAAGA	scaffold5448	1	128	-1	420	547	547	AGGAACAGTCTGATCATTGCCCATGGCTTTCTTCACTGCATTTGTCACAACTTCCTCAAAATTAGGGCATGTCTTTGAGTAGTAATCTGAGCTCAAACCATACCCCAAATGAAAACCATTAAACAAGA	2e-57	126/128	0/128
01.1_22753867		<nnxnp>	LG1	47.629	1	22753867	22752912	26844017	19943250	19942295	24033400	TGTTGTACGGCCAGGAGTTAATTTCCGTAGAGTGACCATGGTATTATTTTGACAACCTGCAGT[C/A]TCTATTCTTGCACTTCAAAATTTATTTACACAACTTCACAGACGACACTGTTGGTGGTATGTTT	scaffold1049	1	128	-1	52424	52551	52551	TGTTGTACGGCCAGGAGTTAATTTCCGTAGAGTGACCATGGTATTATTTTGACAACCTGCAGTCTCTATTCTTGCACTTCAAAATTTATTTACACAACTTCACAGACGACACTGTTGGTGGTATGTTT	2e-58	127/128	0/128
01.1_3348127	<lmxll>		LG1	48.049	1	3348127	3319387	3836407	24062140	24033400	24550420	TTAATGTAACTTTCTGGCTTTTATGCTGTTGAACATTGATTGAAAATTTTAGATCAAAATTAT[T/C]GCATGCATATAAATGGTGTGCTGTTCATAATCAATAACTGACCATTCAACATTGGAAGGTTTGG	scaffold2186	1	128	1	2968	3092	2968	TTAATGTAACTTTCTGGCTTTTATGCTGTTGAACATTGATTGAAAATTTTAGATCAAAATTATTGCATGCATATAAATGGTGTGCTGTTCATAATCAATAACTGACCATTCAACATTGGAAGGTTTGG	5e-46	118/128	3/128
01.1_22606970	<nnxnp>		LG1	51.404	1	22606970	22586695	22607885	24570695	24550420	24571610	CTYTCAGGATATAGTGYATTATATTAATGGAGCAACTCTAGTGATGTTGAGTTAATTTTGTAT[C/T]CTATGTGGTGATGACAGACATGCTAGAATCATCGACAGCTGCAAAGAAGCCTTTCTCTAACAAA	scaffold3457	1	128	1	9097	9224	9097	CTYTCAGGATATAGTGYATTATATTAATGGAGCAACTCTAGTGATGTTGAGTTAATTTTGTATCCTATGTGGTGATGACAGACATGCTAGAATCATCGACAGCTGCAAAGAAGCCTTTCTCTAACAAA	2e-51	121/128	0/128
01.1_2370527	<lmxll>		LG1	54.088	1	2370527	2162475	2396290	24779662	24571610	24805425	AAAAGGAGATTCATTGTCTATCAGTATCAATCTACAAAGTAAAATAATCAAAATGAGTCCATT[G/C]TAATACAAATAGAATAGAGGGAATTTTTGCCATTGCCTATTTCTCTGACAATGACTTGTTGACA	scaffold835	1	128	-1	53922	54077	54077	AAAAGGAGATTCATTGTCTATCAGTATCAATCTACAAAG----------------------------TAAAATAATCAAAATGAGTCCATTGTAATACAAATAGAATAGAGGGAATTTTTGCCATTGCCTATTTCTCTGACAATGACTTGTTGACA	4e-34	121/156	28/156
01.1_10057793	<hkxhk>	<hkxhk>	LG1	54.511	1	10057793	9720886	10160162	25142332	24805425	25244701	GAGCAGGTGCAAGCAAATTTTGAAAGTTAGAGGAAGTTACCTGACAAACCAACTGAAAAGGTC[T/A]GCAGTTATTTTTGTCCATTTTTTCTGCAGACAGATGCATGCTTAYGATTTCTTGTTCTCTTCCA	scaffold4683	1	128	-1	12324	12451	12451	GAGCAGGTGCAAGCAAATTTTGAAAGTTAGAGGAAGTTACCTGACAAACCAACTGAAAAGGTCTGCAGTTATTTTTGTCCATTTTTTCTGCAGACAGATGCATGCTTAYGATTTCTTGTTCTCTTCCA	1e-53	123/128	0/128
01.1_22751960	<nnxnp>	<nnxnp>	LG1	55.172	1	22751960	22687207	22752912	25309454	25244701	25310406	TGATTCATTGTTTATTTATATTTTTCAATTTATCCCAGAAAGCTTAAGTTAATCAATTATTGA[A/C]GAGACTAAATTTTTTATGCTGATTTTTTTTCCCTTGTTTATGGATCCCCCTTTCAATTATGTTC	scaffold1049	1	128	-1	54337	54464	54464	TGATTCATTGTTTATTTATATTTTTCAATTTATCCCAGAAAGCTTAAGTTAATCAATTATTGAAGAGACTAAATTTTTTATGCTGAttttttttCCCTTGTTTATGGATCCCCCTTTCAATTATGTTC	1e-47	119/128	0/128
01.1_22608802	<nnxnp>		LG1	56.82	1	22608802	22607885	22615628	25311323	25310406	25318149	TGATAAAACCAAGAGGAGAACCTTGCCTGCAAGTTTATTMRTGGTAGCACARCTTCATGYGAT[T/C]TTTCTGCAKCCSAAGTTAGTTTAACTGTTACATAYGTTTGTTTCTTATTTGACTGCTTCTCATT
01.1_3019709	<hkxhk>		LG1	58.06	1	3019709	2962798	3155178	25375060	25318149	25510529	TAGTTGCAGAACCTTGAAGGTATACACATGATAAATATTATCAGTACAAGCATTACAATGCCC[A/G]ATATCAAGGTTTGGGTGAAGCCTGCAGAACTACAAAAGAAACTAGAATAAAATTTTAAAGACAT	scaffold13527	1	128	1	1753	1880	1753	TAGTTGCAGAACCTTGAAGGTATACACATGATAAATATTATCAGTACAAGCATTACAATGCCCAATATCAAGGTTTGGGTGAAGCCTGCAGAACTACAAAAGAAACTAGAATAAAATTTTAAAGACAT	1e-47	119/128	0/128
01.1_22622455	<nnxnp>		LG1	58.342	1	22622455	22615628	22687207	25517356	25510529	25582108	ATTTGAGSTATACCCTGCAGATAAGCAGTAAATGTGGCAGGCATGAAGTCCAGTTCCTTGAGA[G/A]AATAAGCATCAATATGTGGCAAAGGAAATTAGAAATAGAGCCCGGGAAAAAATCACAATCTAAA	scaffold3457	1	128	1	24127	24254	24127	ATTTGAGSTATACCCTGCAGATAAGCAGTAAATGTGGCAGGCATGAAGTCCAGTTCCTTGAGAGAATAAGCATCAATATGTGGCAAAGGAAATTAGAAATAGAGCCCGGGAAAAAATCACAATCTAAA	7e-51	121/128	0/128
01.1_1954425	<hkxhk>		LG1	59.063	1	1954425	1928188	2162475	25608345	25582108	25816395	GCCTTGGGAGAGAAGAATTTTAGCACCTGCACRCTTGTCGTCCCAGCTGAAGGAGTAGTCATC[G/A]TCTTCAGCACCAAGTGTCTGGCCATTCGTGTGAATGTATGCCATGTACGAAGCATCCGCAGATG	scaffold1562	2	128	-1	821	947	947	CCTTGGGAGAGAAGAATTTTAGCACCTGCACRCTTGTCGTCCCAGCTGAAGGAGTAGTCATCGTCTTCAGCACCAAGTGTCTGGCCATTCGTGTGAATGTATGCCATGTACGAAGCATCCGCAGATG	9e-56	124/127	0/127
01.1_22566421	<nnxnp>		LG1	61.235	1	22566421	22235312	22586695	26147504	25816395	26167778	TTCCTGAACTCCTCCACCATCCTCTTCACTTCATCAAGATGGCTTCCGGTCATCGTCTCTGCC[G/A]TCGTATTCCAGTTCAAAGGATCATCCTTGATCACCTTCTGGCATAAGCTTTCCATGRCTGAATT	scaffold4210	1	128	1	25359	25486	25359	TTCCTGAACTCCTCCACCATCCTCTTCACTTCATCAAGATGGCTTCCGGTCATCGTCTCTGCCGTCGTATTCCAGTTCAAAGGATCATCCTTGATCACCTTCTGGCATAAGCTTTCCATGRCTGAATT	2e-52	122/128	0/128
01.1_1597185	<lmxll>		LG1	64.475	1	1597185	1506948	1649382	26258015	26167778	26310212	GCATATTACTTTTCTATAGGAAATGGATATGTTTTCTATTCCTGAAACTGGACATACAAGAAG[T/C]AAGCAACCGAGTGAGTTCCTCTGCAAGAATTTGACTGCAAGTGATACAAGTACTCACGGTGGTT	scaffold6884	5	128	1	37112	37235	37112	ATTACTTTTCTATAGGAAATGGATATGTTTTCTATTCCTGAAACTGGACATACAAGAAGTAAGCAACCGAGTGAGTTCCTCTGCAAGAATTTGACTGCAAGTGATACAAGTACTCACGGTGGTT	7e-51	119/124	0/124
01.1_1701581	<lmxll>		LG1	67.334	1	1701581	1649382	1801766	26362411	26310212	26462596	CATCTGGAGGAGCACCCTCTCCTAAAAGATGCAAATGCTCAAACCGAGACACACATGTTAAAA[C/T]ATGTTCCCAGGCTTCTTGCAAATAATTACCATCATCTTCTGCAATGGAAACAATTGTCTGCAGA	scaffold5890	1	128	-1	16053	16180	16180	CATCTGGAGGAGCACCCTCTCCTAAAAGATGCAAATGCTCAAACCGAGACACACATGTTAAAACATGTTCCCAGGCTTCTTGCAAATAATTACCATCATCTTCTGCAATGGAAACAATTGTCTGCAGA	4e-60	128/128	0/128
01.1_1901953	<lmxll>		LG1	70.997	1	1901953	1801766	1928188	26562783	26462596	26589018	CTTGGGCTCCTCCTGCAGAACAAAATGAAAGCAAAAATAAATAACAATTATGAAATGCTCATG[A/G]CAGGGAAATCAGAATTAATATCTATTAAGAAAAGTTAAGACAAAAGGGGSAAATAAAAAACCTT	scaffold6944	1	128	-1	33684	33811	33811	CTTGGGCTCCTCCTGCAGAACAAAATGAAAGCAAAAATAAATAACAATTATGAAATGCTCATGACAGGGAAATCAGAATTAATATCTATTAAGAAAAGTTAAGACAAAAGGGGSAAATAAAAAACCTT	1e-41	114/128	0/128
01.1_1300003	<lmxll>		LG1	74.697	1	1300003	937117	1324182	26951904	26589018	26976083	TCTAACTTCGACCTTTTGGAGGTGACAAGGAATACAGAGTCTTCCTTTAGAACCTGTCGACGA[A/C]AGGAATGTCAAGAGAAGTGTTGGTTTTCTTTTTTTTCTGTTGAGTTGTTGAAGGTAAAGAGTTT	scaffold4143	1	128	-1	28173	28296	28296	TCTAACTTCGACCTTTTGGAGGTGACAAGGAATACAGAGTCTTCCTTTAGAACCTGTCGACGAAAGGAATGTCAAGAGAAGTGTTGGTTTTCttttttttCTGTTGAGTTGTTGAAGGTAAAGAGTTT	1e-48	120/128	4/128
01.1_1348363	<lmxll>		LG1	76.973	1	1348363	1324182	1382537	27000264	26976083	27034438	AGGTCTGATGCAGCACATAGTGGGCATGCCATATACATTTTCCAGCATAAATCCAGAGGGGTT[C/T]GAAGTAGATGGTTTTGGTAATTACAACCTGGAAGTGGCCGGGGTGGAGGGCTCAGGGCTTGCCA	scaffold12314	1	128	-1	1559	1686	1686	AGGTCTGATGCAGCACATAGTGGGCATGCCATATACATTTTCCAGCATAAATCCAGAGGGGTTCGAAGTAGATGGTTTTGGTAATTACAACCTGGAAGTGGCCGGGGTGGAGGGCTCAGGGCTTGCCA	4e-60	128/128	0/128
01.1_1416714	<lmxll>		LG1	81.893	1	1416714	1382537	1506948	27068615	27034438	27158849	GCTAACATGGGCATAGATGTTGACCCACCAATTCTCGAGCCAAAAAAGAAAGTGCTTCTTTAG[A/G]GACTTTTTTCTAGTTTCATGTTCATCTTCACCATAGGCCAGGTACATCTATCATTCTAAATTTA	scaffold12363	1	128	1	1412	1537	1412	GCTAACATGGGCATAGATGTTGACCCACCAATTCTCGAGCCAAAAAAGAAAGTGCTTCTTTAGAGACTTTTTTCTAGTTTCATGTTCATCTTCACCATAGGCCAGGTACATCTATCATTCTAAATTTA	3e-55	125/128	2/128
01.1_500756	<lmxll>	<hkxhk>	LG1	85.225	1	500756	450425	537407	27209180	27158849	27245831	AAGTTGACTAAATATGCTGCAGGTTACTGATACTCCTGGACTTCTTATGAGGCATGACGGTAA[A/G]TCATCTCTTTGAATCTGATGTGCTATATAGCATTATTGGTTGCATCAGGGTAATGTAGGGTTCA	scaffold1007	1	128	1	75995	76122	75995	AAGTTGACTAAATATGCTGCAGGTTACTGATACTCCTGGACTTCTTATGAGGCATGACGGTAAATCATCTCTTTGAATCTGATGTGCTATATAGCATTATTGGTTGCATCAGGGTAATGTAGGGTTCA	2e-57	126/128	0/128
01.1_400095	<lmxll>	<hkxhk>	LG1	91.798	1	400095	344041	450425	27301885	27245831	27352215	TTTTGTGTTTTTCTGCAGTTTGATTCATTGTTTACTGTTTTTTCAGATAAATTCAAGTCCTTA[C/T]GAAGATGGTTGGATGATCAAGGTGAAACCAAGCAGCCCTGCCGAATTGGATTCATTAATGGGAT	scaffold1007	1	128	1	1466	1592	1466	TTTTGTGTTTTTCTGCAGTTTGATTCATTGTTTACTGTTTTTTCAGATAAATTCAAGTCCTTACGAAGATGGTTGGATGATCAAGGTGAAACCAAGCAGCCCTGCCGAATTGGATTCATTAATGGGAT	5e-52	123/128	1/128
01.1_574233	<hkxhk>		LG1	94.932	1	574233	574146	937117	27352302	27352215	27715186	CATATCCCACTAACCAAGCAAGCTATACTTATACTTTTGCCTTTCCGTAAAATGAAAATTCTC[A/C]CCCACATTAAGAAGTGTTTGAAACGTCCTCCCATGATTTGAATTCGTGCACAAAACAATCTGAC	scaffold1007	4	124	1	131281	131401	131281	ATCCCACTAACCAAGCAAGCTATACTTATACTTTTGCCTTTCCGTAAAATGAAAATTCTCACCCACATTAAGAAGTGTTTGAAACGTCCTCCCATGATTTGAATTCGTGCACAAAACAATC	7e-51	117/121	0/121
01.1_574060	<lmxll>		LG1	100.454	1	574060	537407	574146	27751839	27715186	27751925	AAACTCAGACAGGATTGTTGACGCTCTTACCATAGAAATCAACATAGATTCTCCCCTAAAAAC[T/C]AAAAATAAAAAACTAAAAGCAAGTCACTCAATTCGTAAGGTGCAAAAATTGTGTCTGCAGCATA	scaffold1007	2	128	1	131104	131229	131104	AACTCAGACAGGATTGTTGACGCTCTTACCATAGAAATCAACATAGATTCTCCCCtaaaaactaaaaataaaaaactaaaaGCAAGTCACTCAATTCGTAAGGTGCAAAAATTGTGTCTGCAGCATA	2e-51	122/127	1/127
01.1_192904	<lmxll>	<hkxhk>	LG1	105.957	1	192904	183525	208116	27761304	27751925	27776516	GTTGTCATTACCTGAGGCAAGATTAAAATGACTAATTCAGACCACAGAGACACAGAAAAACTG[T/C]CAGATTAGTTCTAATCTGATGAATATCTGTTTTTGCACAAAGCCCATCATCGATGGTCTTCTGA	scaffold112	1	128	1	21645	21770	21645	GTTGTCATTACCTGAGGCAAGATTAAAATGACTAATTCAGACCACAGAGACACAGAAAAACTGTCAGATTAGTTCTAATCTGATGAATATCTGTTTTTGCACAAAGCCCATCATCGATGGTCTTCTGA	8e-50	121/128	2/128
01.1_174148	<lmxll>	<hkxhk>	LG1	111.387	1	174148	0	183525	27950664	27776516	27960041	TTGAACTTTGAAGATTGTAATGCTGCAGCAATAATGGTGAAAAGATTATATGAAGTTGAAAGT[T/A]ACTGTTTCCTCTTTCATGGTGTCAGATGGCACAACAACTCTTGTCCCCAAAGAGACCTCCAAGG	scaffold112	7	118	1	11339	11450	11339	TTTGAAGATTGTAATGCTGCAGCAATAATGGTGAAAAGATTATATGAAGTTGAAAGTTACTGTTTCCTCTTTCATGGTGTCAGATGGCACAACAACTCTTGTCCCCAAAGAG	6e-39	103/112	0/112
01.1_223329	<lmxll>		LG1	119.527	1	223329	208116	255658	27975254	27960041	28007583	TTGTGGCAATGTTACCAAAGTTGAGATTTGGTTGCTCATGTACCTCTGTTATTAGCTCAAACC[C/*]CTTTGAAGGGCATATTTTGAACACATCACTTGTTTTTTATTCATAAAAAGTAAAAATACTGCAG	scaffold112	1	128	1	51787	51904	51787	TTGTGGCAATGTTACCAAAGTTGAGATTTGGTTGCTCATGTACCTCTGTTATTAGCTCAAACCCCTTTGAAGGGCATATTTTGAACACATCACTTGTTTTTTATTCATAAAAAGTAAAAATACTGCAG	9e-37	110/128	10/128
01.1_287989	<lmxll>		LG1	124.162	1	287989	255658	344041	28039914	28007583	28095966	ACTAATGCAATAAGTAAATTTACCACCAAACAACTTGTGGGAAAAATGCAATGACACCAATAG[C/T]ATGACAAGAAACTGATCTTACAAGTGAAACCTGATCATTGCATGCTGCAGAAACCTGATGGGAG	scaffold112	1	128	1	132236	132363	132236	ACTAATGCAATAAGTAAATTTACCACCAAACAACTTGTGGGAAAAATGCAATGACACCAATAGCATGACAAGAAACTGATCTTACAAGTGAAACCTGATCATTGCATGCTGCAGAAACCTGATGGGAG	2e-50	121/128	0/128
11.1_523416	<nnxnp>		LG2	0	11	523416	463439	722215	59977	0	258776	TGTCATGARTGGATTTGATTAAGTTGCTTTATTCTGATGGAAACATTACTTGGCAGAAAATAC[G/A]CACTGTGGAGCAGGATGGGAAGACCATCAAACTTCAGATTGTGAGTCATGTTTCGCTGCAATTG	scaffold1390	5	128	-1	279327	279449	279449	ATGARTGGATTTGATTAAGTTGCTTTATT-CTGATGGAAACATTACTTGGCAGAAAATACGCACTGTGGAGCAGGATGGGAAGACCATCAAACTTCAGATTGTGAGTCATGTTTCGCTGCAATTG	1e-40	113/125	3/125
02.1_596808	<nnxnp>		LG2	11.314	2	596808	383929	774084	471655	258776	648931	GGGATACAAATTTGAAGTCATGGTTCGTTGCAAATCCTTATCTTTGTCTTTTTCTTTCTATTT[A/T]GTTTCTGTTATTATACTTTTTTGTAGAAAGTTTAAAGCTTTGGTCTTAATTTAGACTGCAGATA	scaffold4702	1	128	1	33060	33186	33060	GGGATACAAATTTGAAGTCATGGTTCGTTGCAAATCCTTATCTTTGTCTTTTTCTTTCTATTTAGTTTCTGTTATTATACTTTTTTGTAGAAAGTTTAAAGCTTTGGTCTTAATTTAGACTGCAGATA	3e-49	121/128	1/128
02.1_93781	<nnxnp>		LG2	18.882	2	93781	90003	132415	652709	648931	691343	TGCAGCAGTGTCATCTTTCTGCAGTACACTTTTCTTTCTTATGGTTATATTAGGGGGAAAATA[T/C]CAAGCAGAAAACTCACACTGGCTGGATTGAAGAATGTGCGGCCCAAACCATAATATAGGCCTAG	scaffold15354	1	128	-1	82788	82923	82923	TGCAGCAGTGTCATCTTTCTGCAGTACACTTTTCTTTCTTATGGTTATATTAG--------GGGGAAAATATCAAGCAGAAAACTCACACTGGCTGGATTGAAGAATGTGCGGCCCAAACCATAATATAGGCCTAG	1e-48	124/136	8/136
02.1_1137980	<lmxll>		LG2	22.438	2	1137980	1128591	1170716	700732	691343	733468	TAATTTTGRACTTGTGTCTCACACATTCATATGCCATTCTCAGGCTTTAGAATTCGGACTYAT[C/T]GACGGATTATTGGAAACAGAGTATTAGTTTGCCATCTGATAAACAACACTCATTTGCAACAATT	scaffold1304	1	128	1	73924	74053	73924	TAATTTTGRACTTGTGTCTCACACATTCATATGCCATTCTCAGGCTTTAGAATTCGGACTYATCGACGGATTATTGGAAACAGAGTATTAGTTTGCCATCTGATAAAC--AACACTCATTTGCAACAATT	5e-52	123/130	2/130
02.1_1203454	<nnxnp>		LG2	24.795	2	1203454	1170716	1426490	766206	733468	989242	TACCAATGTGTTGGTTGTGATTCATTCCATCTGCAGTGTCTCGGCAGAACTTTTACGAAGGTA[C/A]ATTTTTTGTTTAGTACTCAYTTTACCTCATTTCACAAACCCATTTCCTTTTCTCGGTGTCCTAG	scaffold3195	1	128	1	18523	18665	18523	TACCAATGTGTTGGTTGTGATTCATTCCATCTGCAGTGTCTCGGCAGAACTTTTACGAAGGTACATTTTTTGTTTA---------------GTACTCAYTTTACCTCATTTCACAAACCCATTTCCTTTTCTCGGTGTCCTAG	2e-45	124/143	15/143
02.1_24738150	<nnxnp>	<nnxnp>	LG2	25.203	2	24738150	23998725	25011324	1728667	989242	2001841	AGTGTACTTTGGTTTGTCTAATAATAAGATTGGAAAGCTGCCAAAGAACATAGGGAGGCTGCA[G/A]AAGTTGGAGATGTTTGATTTGTCCGGAAACCAGCTTCAGGGATTGATGCCTGCAAGCATTGGAG	scaffold3063	1	126	-1	8841	8966	8966	AGTGTACTTTGGTTTGTCTAATAATAAGATTGGAAAGCTGCCAAAGAACATAGGGAGGCTGCAGAAGTTGGAGATGTTTGATTTGTCCGGAAACCAGCTTCAGGGATTGATGCCTGCAAGCATTGG	5e-40	112/126	0/126
07.1_6555782	<lmxll>	<lmxll>	LG2	26.523	7	6555782	6524093	6556906	2033530	2001841	2034654	TGTGATCATTCATTGATTCATCAATTTTCTTTTCTATTTGTGTGTTTCAATGTTGATTATGAG[G/T]GGTCTTTTTTTTCTTTTCGTTATGTGTGTGATCTTTTTCTTTGTTGTTTCAGATTCAATGTGTA	scaffold15257	1	128	-1	148501	148627	148627	TGTGATCATTCATTGATTCATCAATTTTCTTTTCTATTTGTGTGTTTCAATGTTGATTATGAGGGGTC-ttttttttcttttcgttatgtgtgtgatctttttctttgttgtttcAGATTCAATGTGTA	5e-52	124/129	3/129
09.1_23268235	<lmxll>		LG2	26.975	9	23268235	23223527	23324680	2079362	2034654	2135807	CGCATTATAGCCTTTAATCCCATCTACTGTTTTTTGAGATAAGAAATGTTCACGCTCAGGATG[T/*]CATAAAAAATAACATTACAAAATTAGCAACAAGATCATATTTAATAGGAGATTTAACTGAATGC	scaffold955	6	126	-1	45728	45858	45858	TATAGCCTTTAATCCCATCTACTGTTTTTTGAGATAAGAAATGTTCACGCTCAGGATGTCA---TAAAAAATAACATTACAAAATTAGCAACAAGATC-------ATATTTAATAGGAGATTTAACTGAAT	3e-30	108/131	10/131
09.1_14901074		<nnxnp>	LG2	28.029	9	14901074	14858818	14901091	2178063	2135807	2178080	TACACTGCAGAGCCGATTGGATGCTGAGTTCCTTCTTGCACATATGTGCTCAGTCAGATTCAA[G/A]GAATGGATTGTAGTTTTGGCAACTCTACTAAGGCGTGCAGAGGTATTATGAGCCCGTTTCTTAA	scaffold4456	1	128	-1	5411	5538	5538	TACACTGCAGAGCCGATTGGATGCTGAGTTCCTTCTTGCACATATGTGCTCAGTCAGATTCAAGGAATGGATTGTAGTTTTGGCAACTCTACTAAGGCGTGCAGAGGTATTATGAGCCCGTTTCTTAA	4e-60	128/128	0/128
03.1_1323017	<nnxnp>		LG2	28.82	3	1323017	1300110	1391771	2200987	2178080	2269741	AACTCTCCATTCCTTGAGAAGCTGAAAAGGAAGGGCTATGAGGTGCTGTACATGGTTGATGCC[A/T]TTGACGAGTATGCTGTTGGGCAATTGAAGGAGTTCGAGGGGAAGAAGCTTGTTTCAGCAACCAA	scaffold2575	1	128	-1	20258	20385	20385	AACTCTCCATTCCTTGAGAAGCTGAAAAGGAAGGGCTATGAGGTGCTGTACATGGTTGATGCCATTGACGAGTATGCTGTTGGGCAATTGAAGGAGTTCGAGGGGAAGAAGCTTGTTTCAGCAACCAA	9e-56	125/128	0/128
02.1_1119203	<nnxnp>		LG2	31.011	2	1119203	1035282	1128591	2353662	2269741	2363050	CACTGCAGCAGCCCGAACAGTAGCATTCTCAAGTATAACACGATTGTATATGTAGCGTATGTA[C/T]TTACTGGGGTCTGAAGTCTTTGGCCCCTCATTCCCAAGAAAGTGAAGTATCTAGAGCAACAGAA	scaffold1304	1	128	1	55304	55431	55304	CACTGCAGCAGCCCGAACAGTAGCATTCTCAAGTATAACACGATTGTATATGTAGCGTATGTACTTACTGGGGTCTGAAGTCTTTGGCCCCTCATTCCCAAGAAAGTGAAGTATCTAGAGCAACAGAA	2e-57	126/128	0/128
02.1_2141173	<lmxll>		LG2	31.045	2	2141173	2121080	4043791	2383143	2363050	4285761	GGCAAGTATCATATTGGATATGTGCAGAACACTAAACCTCTTCTCAAAACGTTGCCTCAAAGC[A/G]TTTATCAAGCCAATGAGTGCCAACAGAATGCAAGGAATATTGGATATAGTGTTGTAAAACTCTG	scaffold25	1	128	-1	52728	52855	52855	GGCAAGTATCATATTGGATATGTGCAGAACACTAAACCTCTTCTCAAAACGTTGCCTCAAAGCATTTATCAAGCCAATGAGTGCCAACAGAATGCAAGGAATATTGGATATAGTGTTGTAAAACTCTG	1e-54	124/128	0/128
02.1_72067	<hkxhk>	<hkxhk>	LG2	31.101	2	72067	0	79146	4357828	4285761	4364907	TATCTCTCTTTCTCTCTTGAAACTCTATATATATTTTGTGAGAAGAGCACCACCACCACCACC[A/*]CCAACACATCTTCCACTCAAATTATATTAGAGCCTGATTCTTTTCTTTTTTCTTTTTCTGCTAC
18.1_2227661	<lmxll>		LG2	33.087	18	2227661	2215644	2249295	4376924	4364907	4398558	GAAGTCTTTAAGCTCAAAATCCTAAATGCCTCCTTGTAATCATCCTTTTGCAGGTGTAAATTT[C/T]CCGAGAAAGGTTGACAATTTCGACGAGGGACTGGTGTTGCTTAGTGAGTGTAAATTTATTAGGA	scaffold5418	2	128	1	87643	87769	87643	AAGTCTTTAAGCTCAAAATCCTAAATGCCTCCTTGTAATCATCCTTTTGCAGGTGTAAATTTCCCGAGAAAGGTTGACAATTTCGACGAGGGACTGGTGTTGCTTAGTGAGTGTAAATTTATTAGGA	5e-46	117/127	0/127
09.1_14901110	<nnxnp>		LG2	33.148	9	14901110	14901091	15147101	4398577	4398558	4644568	TGCACATATGTGCTCAGTCAGATTCAAGGAATGGATTGTAGTTTTGGCAACTCTACTAAGGCG[T/C]GCAGAGGTATTATGAGCCCGTTTCTTAATAACGCTCTTACTCAGTTTAGTTATATTCACATTAA	scaffold4456	1	128	-1	5375	5502	5502	TGCACATATGTGCTCAGTCAGATTCAAGGAATGGATTGTAGTTTTGGCAACTCTACTAAGGCGTGCAGAGGTATTATGAGCCCGTTTCTTAATAACGCTCTTACTCAGTTTAGTTATATTCACATTAA	5e-52	122/128	0/128
17.1_8881868	<lmxll>		LG2	35.877	17	8881868	8781085	8881928	4745351	4644568	4745411	ACCATCATCCAAAGGTGGTGGTAAGTTTAAGTCCCAAAAATGCCCTCGCTTATGACTAGAACT[C/G]AACCCAACCATCTCCTTCCACAAACTCTTCTTCCCTTTACGTTTCCCTTTCATGCAACTCATGC
08.1_795822	<nnxnp>		LG2	36.568	8	795822	0	1500253	5541233	4745411	6245664	AGATAGTCATTTTGCTATCTTAAAAGGCTGCAGATGGCTACCATGAATTTTTATTCTTTTGCT[C/A]AATTTTTTTCAAATTTGTTTTATTCATGCTCCAAATCATCTATTAATAAAATATGATGGATTGA	scaffold7480	1	128	1	1532	1660	1532	AGATAGTCATTTTGCTATCTTAAAAGGCTGCAGATGGCTACCATGAATTTTTATTCTTTTGCTCAA-tttttttCAAATTTGTTTTATTCATGCTCCAAATCATCTATTAATAAAATATGATGGATTGA	2e-51	123/129	1/129
21.1_3188855	<lmxll>		LG2	37.212	21	3188855	3166676	3705573	6267843	6245664	6784561	TGCATCAGGTAATTGAACTTAGTCTGTTTCTTCATCAGTTATTAGCTGATTTTGGTACATACT[G/T]GCACCTTGTAAAGCATGCCTGCTGCAAACCATAATTTCATGATCGAATCCTAAAAGACAAGTTT	scaffold776	1	128	-1	654334	654461	654461	TGCATCAGGTAATTGAACTTAGTCTGTTTCTTCATCAGTTATTAGCTGATTTTGGTACATACTGGCACCTTGTAAAGCATGCCTGCTGCAAACCATAATTTCATGATCGAATCCTAAAAGACAAGTTT	3e-49	120/128	0/128
02.1_171052	<lmxll>	<hkxhk>	LG2	38.284	2	171052	132415	383929	6823198	6784561	7036075	TTTGAAGCCTGTTGTGGATGTTAGTGGTGATTTGAAGGTCTTGAAAAAGGTACTGAGATCAGG[A/G]GAAGGTATTCATAGACCAAAGGATGGAGAGGCTGTTCGAAGTAAGTCTTTGCATTTGTGATGTG	scaffold15354	1	128	-1	11551	11678	11678	TTTGAAGCCTGTTGTGGATGTTAGTGGTGATTTGAAGGTCTTGAAAAAGGTACTGAGATCAGGAGAAGGTATTCATAGACCAAAGGATGGAGAGGCTGTTCGAAGTAAGTCTTTGCATTTGTGATGTG	2e-58	127/128	0/128
02.1_16693351	<nnxnp>		LG2	39.192	2	16693351	16673668	17788847	7055758	7036075	8151254	GAGACATCGTTGTTGTATGAGGCCATGAATGACTTTGAAATTGCTATGTCTTTGATGAAGCGG[A/G]CGTTGGCAATAATTGAGAAGCTCCCACAACAACTGCATTTGGCTGGRAGTATCTCAGCAAGGCT	scaffold2247	1	128	-1	231253	231380	231380	GAGACATCGTTGTTGTATGAGGCCATGAATGACTTTGAAATTGCTATGTCTTTGATGAAGCGGACGTTGGCAATAATTGAGAAGCTCCCACAACAACTGCATTTGGCTGGRAGTATCTCAGCAAGGCT	1e-53	123/128	0/128
10.1_15881585	<lmxll>		LG2	40.008	10	15881585	15640427	16394859	8392412	8151254	8905686	AGAAAGGACAAACGGAGTGTTCGCAGGCAGTGAATAAGAGTTTTACCAGAACTTTATACTATC[T/C]GAGAGAATCTAGAATAATAAACACAGCATCATAAAACAAGGGAATTAGGCTGTTTAGGAGACGA	scaffold1344	1	128	-1	1988	2115	2115	AGAAAGGACAAACGGAGTGTTCGCAGGCAGTGAATAAGAGTTTTACCAGAACTTTATACTATCTGAGAGAATCTAGAATAATAAACACAGCATCATAAAACAAGGGAATTAGGCTGTTTAGGAGACGA	2e-50	121/128	0/128
09.1_4541144	<nnxnp>		LG2	40.515	9	4541144	4533055	4682817	8913775	8905686	9055448	TGTAGCCCATCCTCCACTTTCTGGTGATGGAAGAACCATTGGTTTTTGCTCAGGAACTGCAGG[T/C]GCACTATTGTGATTGACATCATGAAACAAGTCTATAGATGGAGCTGGAGAAGCAACTTGCATCA	scaffold560	1	119	-1	71501	71619	71619	TGTAGCCCATCCTCCACTTTCTGGTGATGGAAGAACCATTGGTTTTTGCTCAGGAACTGCAGGTGCACTATTGTGATTGACATCATGAAACAAGTCTATAGATGGAGCTGGAGAAGCAA	1e-53	118/119	0/119
17.1_8881991	<nnxnp>		LG2	42.527	17	8881991	8881928	9041735	9055511	9055448	9215255	CATGCATGCAAACCTTGAAGAGCATGGAGGGCCATTGGAGAGCATTATCAGGCTTTTAGCGAC[G/A]TCGAACTCATCTGCAGTGAAACTACTGTTTGAAGAAACCAATGAAAGTGGTTTGCAGAGGGCCG
02.1_13487372	<lmxll>		LG2	42.663	2	13487372	13481677	13488166	9220950	9215255	9221744	CATGGTTTTTTTTCCTGCTAAATAAGCTAATAGATGCTTGGTATTGCAATCTTCAGGTTGACC[A/G]CATAGATAACCAAAACCCAGGTATGACAATATTTTGAAATCTGCTTTTGTCCTTGTCAACCTGA	scaffold5060	1	128	-1	6602	6732	6732	CATGGttttttttCCTGCTAAATAAGCTAATAGATGCTTGGTATTGCAATCTTCAGGTTGACCACATAGATAACCAAAACCCAGGTATGAC----AATATTTTGAAATCTGCTTTTGTCCTTGTCAACCTGA	8e-50	124/132	5/132
02.1_21421015	<nnxnp>		LG2	43.243	2	21421015	20232485	21878327	10410274	9221744	10867586	ATTGGCTTTGGTTGGTAACAAAGCTGATCTGCATGAAAATAGAAGTGTGCCATCTCAGGTATG[T/G]GTCCATTCAGTTTCTACGAATTCACAATGTTTTCTATTCTCCTGGTTTGCAAGTGATTTACTAG
02.1_7199024	<lmxll>	<hkxhk>	LG2	43.285	2	7199024	6766808	9159121	11299802	10867586	13259899	TCTTAACGTCGATTCCGGCATGATATATAATTGCCTTCTATTTCTATAGTTCTWTTTTGGCAT[A/G]ACATCTTTATTATTGTAAATATAGCTACCATCTGTGTTTTGGTCTTGAATTACAAACATTTATC	scaffold15376	1	128	-1	19716	19842	19842	TCTTAACGTCGATTCCGGCATGATATATAATTGCCTTCTATTTCTATAGTTCTWTTTTGGCATAACATCTTTATTATTGTAAATATAGCTACCATCTGTGTTTTGGTCTTGAATTACAAACATTTATC	8e-50	121/128	1/128
02.1_16345491	<lmxll>		LG2	44.001	2	16345491	16239068	16499438	13366322	13259899	13520269	TGCATTTGAAAAAAATATAAGGACACAAGGCAATATATAGTGGGCAAAATTAGCAATTTACCC[T/C]AAGTAGACATGTCCAAGTTTGGTGTATAAAGGTTAYTGCAAATGACATAAATGAGCATGCAATC	scaffold2883	1	128	1	105458	105585	105458	TGCATTTGaaaaaaaTATAAGGACACAAGGCAATATATAGTGGGCAAAATTAGCAATTTACCCTAAGTAGACATGTCCAAGTTTGGTGTATAAAGGTTAYTGCAAATGACATAAATGAGCATGCAATC	1e-53	123/128	0/128
02.1_6334594		<hkxhk>	LG2	44.169	2	6334594	6140501	6766808	13714362	13520269	14146576	GAATACAATTATACAAATATATATGCATCTAAAAATTAGAAAATGAAAAATTTAGGTTACTAA[T/C]GGCTTGTTTTATATTACAAATATAGAATTTGTTTGGCAATGAGATGGAATCCATATAAATGATG	scaffold1045	1	128	1	132010	132134	132010	GAATACAATTATACAAATATATATGCATCTAAAAATTAGAAAATGAAAAATTTAGGTTACTAATGGCTTGTTTTATATTACAAATATAGAATTTGTTTGGCAATGAGATGGAATCCATATAAATGATG	3e-43	116/128	3/128
02.1_18884344	<nnxnp>		LG2	44.331	2	18884344	17788847	18964150	15242073	14146576	15321879	AAGTAGAAGGAGAAGCAGTGTACCAGATGAGCAATTTAGAAAGGACGGCACAATCACCAATTG[C/T]ATACCCGGGTTCCAATGGTGTCCTGGAATTCAAGTACTGCAGACCAAGTACATTGTTCAACATT	scaffold542	1	128	1	82213	82340	82213	AAGTAGAAGGAGAAGCAGTGTACCAGATGAGCAATTTAGAAAGGACGGCACAATCACCAATTGCATACCCGGGTTCCAATGGTGTCCTGGAATTCAAGTACTGCAGACCAAGTACATTGTTCAACATT	2e-58	127/128	0/128
14.1_13347838		<hkxhk>	LG2	44.827	14	13347838	12417926	14144792	16251791	15321879	17048745	GGAGATGCTCAGAAAATCTAATTCATTAACTTTAAGTTGAGAATTCAATTAAAAAAACATAAG[A/G]AAAAAATGATAATAAAAACACTACATAAATATATCAATAAAATGTTTCTCTGTAAGCATGATAG	scaffold21	1	82	1	411055	411136	411055	GGAGATGCTCAGAAAATCTAATTCATTAACTTTAAGTTGAGAATTCAATtaaaaaaacataagaaaaaaatgataataaaaa	5e-27	76/82	0/82
02.1_14074279	<lmxll>	<hkxhk>	LG2	45.397	2	14074279	13781620	14324205	17341404	17048745	17591330	TTTGTCATCATATCTTGATTTTGAAATTTGTCTGCAGCTGAAACTTGTGACACTTTCAAAGTG[T/C]CTACAGAATCTATATCAAGCTGATGATTCTTGACACACAACCTAGAATTCCTATTTTTAATAAA	scaffold15367	1	128	1	4984	5110	4984	TTTGTCATCATATCTTGATTTTGAAATTTGTCTGCAGCTGAAACTTGTGACACTTTCAAAGTGTCTACAGAATCTATATCAAGCTGATGATTCTTGACACACAACCTAGAATTCCTATTTTTAATAAA	7e-51	122/128	1/128
10.1_10288723	<nnxnp>		LG2	45.833	10	10288723	10114426	10314433	17765627	17591330	17791337	TGTAGAATTTTGTATTGTGAGCAAAACCTAACATCAATGCATACATTGTCTCAACTTTCTTCT[T/C]TTTTCCTACAAAGTGTTTGAGAAATTGTCTAAAAGAGTATCATTCAAGCTCTTGGCTACATCCT	scaffold395	6	128	1	93023	93145	93023	AATTTTGTATTGTGAGCAAAACCTAACATCAATGCATACATTGTCTCAACTTTCTTCTTTTTTCCTACAAAGTGTTTGAGAAATTGTCTAAAAGAGTATCATTCAAGCTCTTGGCTACATCCT	2e-39	110/123	0/123
02.1_22870189	<lmxll>	<hkxhk>	LG2	46.499	2	22870189	22602914	23064744	18058612	17791337	18253167	TCTGAATGGAAAGAAATATATTAAAGTTTAGCACCTTTGGCCATTGAAGGTATGCTCAGAAGG[T/C]GAGTGCCAGTGACATTGTTGAAGCATAAACTTCTTGCCTTCAATCAAGAGATGTCCTGCAGTRC	scaffold5012	5	128	1	30112	30242	30112	AATGGAAAGAAAT-------ATATTAAAGTTTAGCACCTTTGGCCATTGAAGGTATGCTCAGAAGGTGAGTGCCAGTGACATTGTTGAAGCATAAACTTCTTGCCTTCAATCAAGAGATGTCCTGCAGTRC	2e-50	122/131	7/131
02.1_16653987		<hkxhk>	LG2	47.078	2	16653987	16653686	16673668	18253468	18253167	18273149	CCACTGCGACGGTGTTTACCGTCGGAGATGAAGTTGGATGGAGTCTGAAGGGAAACTACACTG[C/G]TTGGGCTATGGGGAAAGAATTCAAAATTGGTGACTCTCTTGGTATGTAAAATTAAAACTTCCTT	scaffold197	6	128	-1	412972	413094	413094	GCGACGGTGTTTACCGTCGGAGATGAAGTTGGATGGAGTCTGAAGGGAAACTACACTGCTTGGGCTATGGGGAAAGAATTCAAAATTGGTGACTCTCTTGGTATGTAAAATTAAAACTTCCTT	1e-47	116/123	0/123
02.1_1949574	<hkxhk>	<hkxhk>	LG2	47.988	2	1949574	1946893	2025281	18275830	18273149	18351537	TAGTACATCTGCAGTCCCAGATTCTAATGTTCAATATTCAGAAATTTCAACGATGATAACATA[G/A]CAAACTAAACTACATGAAATTTTGGCGCATCTAGTGAAACAAAATGTCATTTTAACAATAATAT	scaffold1887	1	128	1	18364	18491	18364	TAGTACATCTGCAGTCCCAGATTCTAATGTTCAATATTCAGAAATTTCAACGATGATAACATAGCAAACTAAACTACATGAAATTTTGGCGCATCTAGTGAAACAAAATGTCATTTTAACAATAATAT	1e-54	124/128	0/128
14.1_14941748		<hkxhk>	LG2	49	14	14941748	14144792	15713101	19148493	18351537	19919846	AAATACAGAGCTGGACGCTGCAGGTATCACATGCTATCAACCTTATAGTGACCTAATTGTATG[G/T]TGAAATTCCATTTTTGTTGAACCCCTTATTTGAACCATTGAATGTCCAGATATCTACAAGGAGT	scaffold1467	1	128	1	38592	38721	38592	AAATACAGAGCTGGACGCTGCAGGTATCACATGCTATCAACCTTATA--GTGACCTAATTGTATGGTGAAATTCCATTTTTGTTGAACCCCTTATTTGAACCATTGAATGTCCAGATATCTACAAGGAGT	3e-49	122/130	2/130
02.1_1941117	<hkxhk>	<hkxhk>	LG2	49.325	2	1941117	1919082	1942665	19941881	19919846	19943429	CCACCTTCCGTGCAGAGCATGTTGGGCRTTAATGGCCGCAGTTGGACTATCGAAGCGGAGATA[T/C]ACAAAGCCGGCACTATTTCTGAATGATAAAAGGGATAACGGTGGTTAGACAYGGGCAGGAAAAA	scaffold1887	1	128	1	9974	10101	9974	CCACCTTCCGTGCAGAGCATGTTGGGCRTTAATGGCCGCAGTTGGACTATCGAAGCGGAGATATACAAAGCCGGCACTATTTCTGAATGATAAAAGGGATAACGGTGGTTAGACAYGGGCAGGAAAAA	5e-46	117/128	0/128
02.1_13488963	<hkxhk>		LG2	49.686	2	13488963	13488166	13781620	19944226	19943429	20236883	ATGTCTATTTGTTATCTTGTTTTTAATTTTTTTATTAGAAATTTTGTTGGCCATTGTGTGCCT[C/G]ATGGAGTCATCATTGATCACTGCAATACTTCTTAAAAGAATGAAAACATCATAGGGCTGATGAT
07.1_6558033		<hkxhk>	LG2	50.074	7	6558033	6556906	6615310	20238010	20236883	20295287	TTCGTAAAAATCAGTACAACAACAAAAGTTCTACATATGTAACTTTCAAGTAATGTGGTCCTC[G/A]TTTGAAAACGACAAACATTTTGAATCCATAAGATGCAAAAATGATGTATCATGGATTTTTAACA	scaffold2141	30	128	1	8536	8634	8536	TCTACATATGTAACTTTCAAGTAATGTGGTCCTCGTTTGAAAACGACAAACATTTTGAATCCATAAGATGCAAAAATGATGTATCATGGATTTTTAACA	2e-37	94/99	0/99
02.1_13475665	<hkxhk>		LG2	50.906	2	13475665	13458909	13475737	20312043	20295287	20312115	TTTGTTGAGAAGAAGAAAGTATTTAAATTTCTGATGTCTCTAAATAAGAACCTGGATGAAGTT[T/C]GGGGAAGAATTTTAGCAACAAAACCCTTGCTGAGTTTACGAGAAGCTTTTTCAGAGGTACAAAA	scaffold114	1	127	-1	41858	41984	41984	TTTGTTGAGAAGAAGAAAGTATTTAAATTTCTGATGTCTCTAAATAAGAACCTGGATGAAGTTTGGGGAAGAATTTTAGCAACAAAACCCTTGCTGAGTTTACGAGAAGCTTTTTCAGAGGTACAAA	2e-44	116/127	0/127
02.1_13475810		<hkxhk>	LG2	51.159	2	13475810	13475737	13475896	20312188	20312115	20312274	AAATGATGCTTGGAGAACTGTCTATTATAATAGTTTCCCAAAGATCTGCAATAACAGCACAGA[C/T]TTCATCACAAGGAACTTATTTTACCAATGAAAATCGCCAAAGAAAAGGGAAATTATGGTGTGAC	scaffold1663	1	127	1	47083	47209	47083	AAATGATGCTTGGAGAACTGTCTATTATAATAGTTTCCCAAAGATCTGCAATAACAGCACAGACTTCATCACAAGGAACTTATTTTACCAATGAAAATCGCCAAAGAAAAGGGAAATTATGGTGTGA	5e-46	117/127	0/127
02.1_1897048	<hkxhk>		LG2	51.183	2	1897048	1773287	1919082	20436035	20312274	20458069	TTAATAATCTTAGTTAAGTTGTTACCCTTCCAGTCGAATATGATGCCGGCGGAGCTCGTCTCC[G/A]ATGCCAAGTGCATCCAATGCTTTCCAGGCATTTGTCCATGTTGTGAAGGCAAATCCTGCAGCTC	scaffold676	1	128	-1	3289	3416	3416	TTAATAATCTTAGTTAAGTTGTTACCCTTCCAGTCGAATATGATGCCGGCGGAGCTCGTCTCCGATGCCAAGTGCATCCAATGCTTTCCAGGCATTTGTCCATGTTGTGAAGGCAAATCCTGCAGCTC	1e-47	119/128	0/128
02.1_1944214	<hkxhk>	<hkxhk>	LG2	51.457	2	1944214	1942665	1946893	20459618	20458069	20462297	GCTAAATAGTCAAWGTTCCTATATTAAAAGTTGGAAACAYCTTCGCATTACCTGTCGAAGTTG[A/G]TCTTCTGATATGTTGTAATGAAGATTGCCAACATACAACCTTCTAGCTCCACCTGAATAAGGCC	scaffold1887	1	128	1	12945	13072	12945	GCTAAATAGTCAAWGTTCCTATATTAAAAGTTGGAAACAYCTTCGCATTACCTGTCGAAGTTGATCTTCTGATATGTTGTAATGAAGATTGCCAACATACAACCTTCTAGCTCCACCTGAATAAGGCC	2e-51	121/128	0/128
02.1_16653387		<hkxhk>	LG2	52.504	2	16653387	16499438	16653686	20616246	20462297	20616545	TCTATATCATTTTCACTGCAGTAAAAGGAAAAMAATAGAAATGAAAGCTAGGGTTTGCATTTC[T/C]GTAAAAAATAAGCTATAGAAAAAGTAAAAGATCCATAATGCCGTCTTGAATGCATGCATGCATG	scaffold197	1	110	-1	413583	413692	413692	TCTATATCATTTTCACTGCAGTAAAAGGaaaamaatagaaatgaaagctagggtttgcatttctgtaaaaaataagctatagaaaaagtaaaaGATCCATAATGCCGTCT	4e-41	103/110	0/110
02.1_13442155	<hkxhk>	<hkxhk>	LG2	53.725	2	13442155	12280686	13458909	21778014	20616545	21794768	GATGAGATGCATATTATATTGGATGCTAAGGAGAGTGCACTAGCTGCAGTACAACAAACTCTA[C/A]TTGACAAAGAGAAGGTACCTGCCCACTTTTTTCTTTTACCATGCTAAAGTTGAAATTTCAAGAG
02.1_11119220	<hkxhk>	<hkxhk>	LG2	54.527	2	11119220	9159121	12280686	23754867	21794768	24916333	TGGACCATTCAATTGACTTTCTCACTCTTTAAATGTCTTTTTGTTTCAGTTATAATTCGCAGT[C/T]ATAACTGTGTCCTTCCAGATTTCTGTCGATTTTTATATTGTTGTCCACAATCCTAATGTTCAAC	scaffold7867	1	128	1	3759	3886	3759	TGGACCATTCAATTGACTTTCTCACTCTTTAAATGTCTTTTTGTTTCAGTTATAATTCGCAGTCATAACTGTGTCCTTCCAGATTTCTGTCGATTTTTATATTGTTGTCCACAATCCTAATGTTCAAC	1e-54	124/128	0/128
02.1_22335642	<hkxhk>		LG2	55.344	2	22335642	21878327	22602914	25373648	24916333	25640920	GCTTGTGAGCCTCACTGATGAGTACTTCCATTGCGAAAGATGCAATGGTGAACTTGTTGCTGA[G/A]AGTGACAAGCTTGCTGCTGAGGAAATGGGAGATGGAGACGATAATGCTAAGAGGAGACGACATG	scaffold2021	1	128	1	155038	155165	155038	GCTTGTGAGCCTCACTGATGAGTACTTCCATTGCGAAAGATGCAATGGTGAACTTGTTGCTGAGAGTGACAAGCTTGCTGCTGAGGAAATGGGAGATGGAGACGATAATGCTAAGAGGAGACGACATG	2e-57	126/128	0/128
02.1_19043957	<hkxhk>	<hkxhk>	LG2	55.857	2	19043957	18964150	20232485	25720727	25640920	26909255	TGCATATTTCTGTTGAAAGTAGCAGATTACTTACCCCATATAAGATGCTCCACAGCTTTATGT[C/T]AAACTCGATAATCCATGCCGCTGGTTTATGCTCTACACATACTGTGAAAACTGCTGACTGTGCT	scaffold542	2	128	1	120837	120963	120837	GCATATTTCTGTTGAAAGTAGCAGATTACTTACCCCATATAAGATGCTCCACAGCTTTATGTCAAACTCGATAATCCATGCCGCTGGTTTATGCTCTACACATACTGTGAAAACTGCTGACTGTGCT	2e-52	122/127	0/127
02.1_1649528	<hkxhk>		LG2	57.942	2	1649528	1426490	1773287	27132293	26909255	27256052	TCTTTGTGTCTTGCTCTATCAACAACTTGGTTGCAGTGCATCTTTTAGAAATCGAATATTTGT[C/T]TTATTTATTTTATCTAAATAGAGATGCATAGAAAACTGACACTTCATTCTCGTTCTTTTTGTTT	scaffold904	3	128	-1	80394	80520	80520	TTTGTGTCTTGCTCTATCAACAACTTGGTTGCAGTGCATCTTTTAGAAATCGAATATTT-GTCTTATTTATTTTATCTAAATAGAGATGCATAGAAAACTGACACTTCATTCTCGTTCTTTTTGTTT	1e-48	120/127	1/127
02.1_26639542	<hkxhk>	<hkxhk>	LG2	58.436	2	26639542	26495926	26716937	27399668	27256052	27477063	CAAAAAAAGTTATGAATTCCTGCATTTTCTATTTACTAGAAATCTTATTGCTGTAGGAGAAAC[A/G]CAAAACAAAGCTGCAGTAATGCAGATATGCATGGACTCCACTCATTGCTATGTAATGCATATAA	scaffold5767	2	128	1	64397	64523	64397	aaaaaaaGTTATGAATTCCTGCATTTTCTATTTACTAGAAATCTTATTGCTGTAGGAGAAACACAAAACAAAGCTGCAGTAATGCAGATATGCATGGACTCCACTCATTGCTATGTAATGCATATAA	7e-57	125/127	0/127
02.1_26917970		<nnxnp>	LG2	62.224	2	26917970	26856151	27499572	27538882	27477063	28120484	ATTGTCTTCTTAGTAATGCTGCATTAAAACGGAAGATCAGTAAGTAAATGAAGAATGATTTCT[G/A]TCAGTAATTGACATTTTATCCAGTCAATTTTCGATGTCTGTTATATTAAAGCTTTTTACCCAAT	scaffold15257	1	128	1	4195	4322	4195	ATTGTCTTCTTAGTAATGCTGCATTAAAACGGAAGATCAGTAAGTAAATGAAGAATGATTTCTGTCAGTAATTGACATTTTATCCAGTCAATTTTCGATGTCTGTTATATTAAAGCTTTTTACCCAAT	2e-38	112/128	0/128
02.1_25284501		<hkxhk>	LG2	62.446	2	25284501	25011324	25818405	28393661	28120484	28927565	TTAAGTCACTTTTGATTGTTTCTATCAAACTTTGTAGATCTTGTGAATGTGTTTGAAGTGTTC[C/A]TACCGCAATTGCTTCTGTATCCTAATCCTTCAGATCCATTGAATGGAGAAGCTGCAGCCCTGAT	scaffold10195	1	128	1	593	720	593	TTAAGTCACTTTTGATTGTTTCTATCAAACTTTGTAGATCTTGTGAATGTGTTTGAAGTGTTCCTACCGCAATTGCTTCTGTATCCTAATCCTTCAGATCCATTGAATGGAGAAGCTGCAGCCCTGAT	2e-58	127/128	0/128
02.1_28181265	<hkxhk>		LG2	65.095	2	28181265	28162898	28183367	28945932	28927565	28948034	GAAGTCAAACAAAGAGAGGGACAGTTGCCTGAAGCCTATCCAGAACCAAAGCTCTTTATCTTA[T/C]AATGCTTCCAGCAAAGATGATGTTTCCAACTTTAGGTCATCCCAGGGATCGCCATCTACCCATG	scaffold11665	1	128	1	92	219	92	GAAGTCAAACAAAGAGAGGGACAGTTGCCTGAAGCCTATCCAGAACCAAAGCTCTTTATCTTATAATGCTTCCAGCAAAGATGATGTTTCCAACTTTAGGTCATCCCAGGGATCGCCATCTACCCATG	2e-50	121/128	0/128
02.1_28081176	<hkxhk>	<hkxhk>	LG2	67.71	2	28081176	27499572	28090716	29529638	28948034	29539178	TGAATGGAAATTAGAGATTGAAATGGTAACAACCTGCAGAGTTTCTAAGCTGTGGAAAAAAGG[T/C]CTTATGGTATTGTTCCCAGATATGTCTGTCCTGATGAAAAATAGCAGAGAACCCTCATTAGGAC	scaffold11338	1	128	-1	164	288	288	TGAATGGA--AATTAGAGATTGAAATGGTAACAACCTGCAGAGTTTCTAAGCTGTGGAAAAAAGGTCTTATGGTATTGTTCCCAGATATGTCTGTCCTGATGAAAAATAGCAGAGAACCCTCATTAGGAC	2e-45	119/130	7/130
02.1_28144534	<lmxll>		LG2	69.034	2	28144534	28143331	28162898	29540381	29539178	29558745	TGAGAAAGCTATCAAAATGGGTACTAACCTTAAAAGGAAAGCATTATCTCGTGTATGCTCAAA[G/A]GACTTGGCTATTGAATCACTCATCCACTCCAGGAAGCTCTTTACATATTCGATTGTGCTCGTAG	scaffold7314	1	128	-1	2150	2277	2277	TGAGAAAGCTATCAAAATGGGTACTAACCTTAAAAGGAAAGCATTATCTCGTGTATGCTCAAAGGACTTGGCTATTGAATCACTCATCCACTCCAGGAAGCTCTTTACATATTCGATTGTGCTCGTAG	2e-57	126/128	0/128
02.1_86227	<nnxnp>		LG2	69.88	2	86227	79146	90003	29565826	29558745	29569602	TTTCCTGCAACTCTTCCAATTCTTGCTTGCCATCTTCCATGTTGATGATGTCTTGAAGAAAAA[A/T]AAAAAAAAAAACAGAAATCAAAGACAATTTAATTTTACAATAGAGTTATTGTTTGAGTAGTGAA	scaffold15354	1	127	-1	90370	90498	90498	TTTCCTGCAACTCTTCCAATTCTTGCTTGCCATCTTCCATGTTGATGATGTCTTGAAGa--aaaaaaaaaaaaaaaaCAGAAATCAAAGACAATTTAATTTTACAATAGAGTTATTGTTTGAGTAGTGA	1e-48	121/129	2/129
02.1_26794334	<nnxnp>	<nnxnp>	LG2	70.176	2	26794334	26716937	26856151	29646999	29569602	29708816	AGAACAGTTATTAAAATTCTCATATATGCAGGTTTTAGACCTTGCACAGAACAACTTCTCAGG[T/A]GTTATTTTTCCTCATTCTTTTGGAGGTTTTAAAGCCATGGTCCCAAGTCGCAGTGAAAGATCCC	scaffold4871	1	103	-1	911	1013	1013	AGAACAGTTATTAAAATTCTCATATATGCAGGTTTTAGACCTTGCACAGAACAACTTCTCAGGTGTTATTTTTCCTCATTCTTTTGGAGGTTTTAAAGCCATG	3e-30	91/103	0/103
02.1_28185472	<lmxll>	<lmxll>	LG2	72.605	2	28185472	28183367	28207926	29710921	29708816	29733375	TGCAGATGCCCTGGCGTGAAAGAAACAAAAACTAGAGAAATTGACCTTGATTTTCAAACAAGA[G/A]TAACACATATTTGACTAGCTTCTAACTCTTATCTTTTATTTTTATTTTTATTTTTTTGGAGTTG
02.1_28230381	<lmxll>		LG2	74.419	2	28230381	28207926	28242127	29755830	29733375	29767576	AAGTCTTTCATCGACGATAAGACTACCATTGTTATCCATGATATCTGCAGTTGTCATCATTGC[T/C]GACTTGATAGCCCGCGGCGACCAATCCGGATGAGCAGCCATGATTAGTGTTGCAACTCCACTGA
02.1_28253875	<nnxnp>		LG2	76.331	2	28253875	28242127	28271127	29779324	29767576	29796576	TGCTCCTTTTGGAACCGGTCGTATGTCACGCCTTACCAAAGAGAGCCAAGGGGAACAACTAAA[G/A]TATCTTTCATGAATCTCAACAAGAACCTCATTGATGCAATCAAAAAGAAGCTGTGGATCATCTG	scaffold7454	1	128	-1	5071	5198	5198	TGCTCCTTTTGGAACCGGTCGTATGTCACGCCTTACCAAAGAGAGCCAAGGGGAACAACTAAAGTATCTTTCATGAATCTCAACAAGAACCTCATTGATGCAATCAAAAAGAAGCTGTGGATCATCTG	2e-57	126/128	0/128
02.1_28288381	<nnxnp>		LG2	79.926	2	28288381	28271127	28305419	29813830	29796576	29830868	CAGGCAATTGTCATGCAATATCAATCGTTAGCAGGCTACTACGTCGAGCGATCGGAAGTCTTC[G/A]TCTTTGCCTATTTGTACATATGAGTTAATAAGATTATTCGACCGCGGAATGAACAACCCATGCT
02.1_28142130	<lmxll>		LG2	80.391	2	28142130	28121193	28143331	29851805	29830868	29853006	TCACATTAAAACCTGTTTTTCTTTAAATGCCCTTTCTAGTTTAAAAAGGTGGAATCAGTCTCC[T/C]GATGGTTCCAATCAAAGCATCCTTTCGAAAGTTATTTCTTATTTATTTTCAGAATTTCCTTTTT	scaffold7314	1	128	-1	4513	4640	4640	TCACATTAAAACCTGTTTTTCTTTAAATGCCCTTTCTAGTTTAAAAAGGTGGAATCAGTCTCCTGATGGTTCCAATCAAAGCATCCTTTCGAAAGTTATTTCTTATTTATTTTCAGAATTTCCTTTTT	1e-54	124/128	0/128
02.1_28785402		<nnxnp>	LG2	81.781	2	28785402	28615039	28838098	30023369	29853006	30076065	ACTGTGAAGTGTAGACCAYTGGTCACCATCAACAGGCATTGGAGGCAGGCCTGCACTACCATC[G/A]GGTAACCCATACATTTGTCTGAATGCTTCCTCAAAAGTGGGTCTACAATGAATTGGAAATTCAT	scaffold144	1	128	1	72593	72720	72593	ACTGTGAAGTGTAGACCAYTGGTCACCATCAACAGGCATTGGAGGCAGGCCTGCACTACCATCGGGTAACCCATACATTTGTCTGAATGCTTCCTCAAAAGTGGGTCTACAATGAATTGGAAATTCAT	7e-51	121/128	0/128
02.1_28444678	<lmxll>	<hkxhk>	LG2	85.146	2	28444678	28383568	28615039	30137175	30076065	30307536	AATTAGATCTAAAGAGCCTGCCACTTTGTGATAAGCACATGCATGATATGATAGTCTACCATT[G/A]TTCGAAATAACTGTAGACTAAATCCTCCTTACAAATGAAAGAAACATACATGAATATTCTATTA	scaffold3928	1	97	1	7387	7486	7387	AATTAGATCTAAAGAGCCTGCCACTTTGTGATAAGCACATGCATGATA---TGATAGTCTACCATTGTTCGAAATAACTGTAGACTAAATCCTCCTTACA	7e-32	91/100	3/100
02.1_28890795	<lmxll>	<hkxhk>	LG2	87.999	2	28890795	28838098	28894707	30360233	30307536	30364145	TGCTTGTTTACATGCATGTCTATGATATACCATTCGTTTGCATCTGAAGCTCACAGTACCTTC[T/C]GAATTCTTCTGTAACACTAAACTTCTGAATTTGTGTATGTAGTTGTTATATCAGTAACAAAGGA	scaffold2453	1	128	1	15078	15205	15078	TGCTTGTTTACATGCATGTCTATGATATACCATTCGTTTGCATCTGAAGCTCACAGTACCTTCTGAATTCTTCTGTAACACTAAACTTCTGAATTTGTGTATGTAGTTGTTATATCAGTAACAAAGGA	2e-58	127/128	0/128
02.1_28898620	<lmxll>		LG2	90.506	2	28898620	28894707	28972422	30368058	30364145	30441860	ACTATGACATTGCTCTTACTTAATGAAATTTTGGTGAACAAATGTTTTCCTTGTAGGTTTATC[G/A]TCACGAATAATGGGTCTGGTCATGCTGTTACTGGACTGAGGTAAGATAAATCTCGGATAATCGT	scaffold2453	1	128	1	21930	22058	21930	ACTATGACATTGCTCTTACTTAATGAAATTTTGGTGAACAAATGTTTTCCTTGTAGGTTTATCGTCACGAATAATGGGTCTGGTCATGCTGTTACTGGACTGAGGTAAGATAAATC-TCGGATAATCGT	2e-52	124/129	1/129
02.1_31318545	<nnxnp>		LG2	92.249	2	31318545	30408594	31342273	31351811	30441860	31375539	CTTCCCGCCTTCCTTCTTCACTCCTYTGTTCCTCATYTCYGTCCAYAAYYCCGCAACTTCATC[C/A]TTCTTCCCGGYYGACAAATACATATTTGATAAAATCACATAAGCGGAATCGTCTCTCGGGTCTA
02.1_28322460		<nnxnp>	LG2	92.756	2	28322460	28305419	28383568	31392580	31375539	31453688	AAGGGAGTGACGGGGAAATATTTTGTGGACTCGAATGTTGCTGAACTAAAATCTCATGCTGCA[G/A]ACCCGGAAATGGCGAAAAAGCTTTGGGAACTCTCCTTGAATATGATTTGATTGACTTAATTGTG	scaffold11760	1	128	-1	179	306	306	AAGGGAGTGACGGGGAAATATTTTGTGGACTCGAATGTTGCTGAACTAAAATCTCATGCTGCAGACCCGGAAATGGCGAAAAAGCTTTGGGAACTCTCCTTGAATATGATTTGATTGACTTAATTGTG	2e-58	127/128	0/128
02.1_29158162	<lmxll>		LG2	92.995	2	29158162	29102193	29298301	31509657	31453688	31649796	CATTTGGTAACTGCCGCTTCTCTGAAGTATAAAACACATCCGCCTTTGATGAAAGATGAAGAC[C/A]AGGATCCACAATAATTGGCTTCAATCGATGAGTTCTGCAGCAGAGGCCAAAAATTTAGTGTCCT	scaffold2832	3	128	1	11969	12094	11969	TTTGGTAACTGCCGCTTCTCTGAAGTATAAAACACATCCGCCTTTGATGAAAGATGAAGACCAGGATCCACAATAATTGGCTTCAATCGATGAGTTCTGCAGCAGAGGCCAAAAATTTAGTGTCCT	2e-56	124/126	0/126
02.1_28100259	<nnxnp>		LG2	93.644	2	28100259	28090716	28121193	31659339	31649796	31680273	AATCAGATYAKAGATTAAGGAAATGGGTTTGAAGAAGACTCCTGGAGTTAGTTGGATTGTTAT[A/G]AGAAATCAAGTYCATTCCTTTACTGCAGGGGATACTTCTCATCCTATGTCTGATCAGATCTATG	scaffold11385	1	128	-1	333	460	460	AATCAGATYAKAGATTAAGGAAATGGGTTTGAAGAAGACTCCTGGAGTTAGTTGGATTGTTATAAGAAATCAAGTYCATTCCTTTACTGCAGGGGATACTTCTCATCCTATGTCTGATCAGATCTATG	7e-51	120/128	0/128
02.1_29046225	<lmxll>		LG2	94.306	2	29046225	28972422	29102193	31754076	31680273	31810044	TACAAAGATCATGATATTCTAAAAAAATCTGTGGCAGCAGATGCAGCTTATACATCATGAGAC[G/A]AAAAGAAATATGATGCCCAAGGAATAGAAAAAAGAGCTGAATCAGTGAAGCCTCATCTTACATT
02.1_29498645	<hkxhk>		LG2	97.773	2	29498645	29468542	30408594	31840147	31810044	32750096	TAAGCACATGAGGAACAACAATGGTAGCATCTCCCTGCAACTCCTCCTCTAGTAAAAATCCTG[C/A]TATACGATCCAGTGACACTTTTGTTTGAGCCATCATAGAGACTAAATCCGGGAAATTCCTGAGC	scaffold1389	1	127	-1	23342	23468	23468	TAAGCACATGAGGAACAACAATGGTAGCATCTCCCTGCAACTCCTCCTCTAGTAAAAATCCTGCTATACGATCCAGTGACACTTTTGTTTGAGCCATCATAGAGACTAAATCCGGGAAATTCCTGAG	3e-55	124/127	0/127
02.1_32037632	<lmxll>		LG2	100.189	2	32037632	31994415	32044848	32793313	32750096	32800529	TGCCGTGCTTCGCACGCATCGCAAGCTTGGTCTCGCCACCAAGCTCATGACTGCAGCACAGGC[C/T]GCCATGGAGTCCGTTTTTGGTGCTGAATACGTCTCCCTCCACGTCCGACGTAGCAACCGCGCCG	scaffold2234	2	128	1	83259	83385	83259	GCCGTGCTTCGCACGCATCGCAAGCTTGGTCTCGCCACCAAGCTCATGACTGCAGCACAGGCCGCCATGGAGTCCGTTTTTGGTGCTGAATACGTCTCCCTCCACGTCCGACGTAGCAACCGCGCCG	7e-57	125/127	0/127
02.1_31776564	<hkxhk>		LG2	101.617	2	31776564	31759477	31779227	32817616	32800529	32820279	TTATATTGAAGCATTATATACTTTCTATCATGAAAACCCTGAGAATTTGGTTTGTCCTCCAAC[G/A]CCGGAGTGGAAAAGGTCTTCTGACCTTGATCTGAATGGTGAAGCTGCGCAAGATGATGAYGGTG	scaffold330	1	115	-1	142411	142525	142525	TTATATTGAAGCATTATATACTTTCTATCATGAAAACCCTGAGAATTTGGTTTGTCCTCCAACGCCGGAGTGGAAAAGGTCTTCTGACCTTGATCTGAATGGTGAAGCTGCGCAA	2e-50	113/115	0/115
08.1_26589326	<hkxhk>		LG2	104.054	8	26589326	26472995	26637894	32936610	32820279	32985178	TTTATAATTCAAGCATTTGCACAAATGCTCAAAATAAACTTAGCAAAGCATGCAAACCCCAAG[C/T]TAATGAAGCAAAAATATCAACATATCCACAATCAGATAAGCAATGAAACAATTCGTGAAAATTC	scaffold2234	4	128	-1	198774	198899	198899	ATAATTCAAGCATTTGCACAAATGCTCAAAATAAACTTAGCAAAGCATGCAAACCCCAAGCTAATGAAGCAAAAATATCAACATATCCACAATCAGATAAGCAATGAAACAATTC-GTGAAAATTC	9e-43	115/126	1/126
02.1_32052067	<lmxll>		LG2	105.675	2	32052067	32044848	32061641	32992397	32985178	33001971	TTCATCTGATTGAAATCATGTATTGATTTTTATATTTGCAGGACAAATTGGTTATGCACTTGT[A/G]CCTATGATTGCTCGGGGGGTAATGCTGGGTCCTGATCAGCCTGTTATCCTGCACATGCTTGATA	scaffold2234	1	128	1	98312	98439	98312	TTCATCTGATTGAAATCATGTATTGATTTTTATATTTGCAGGACAAATTGGTTATGCACTTGTACCTATGATTGCTCGGGGGGTAATGCTGGGTCCTGATCAGCCTGTTATCCTGCACATGCTTGATA	1e-54	124/128	0/128
02.1_32174054	<hkxhk>		LG2	106.884	2	32174054	32122634	32192914	33053391	33001971	33072251	AAGAAAAACTACTGGCTTTTTATCCAATACATTTATGACCTCTGACCATTCTGCTGCAGAGCT[C/T]AGATCTGCATTACTTGCTAGATCTGTTGAAAGTAAAGGCGATATTGTGTTCTTCAGAACAAAGC	scaffold2234	1	128	1	193087	193214	193087	AAGAAAAACTACTGGCTTTTTATCCAATACATTTATGACCTCTGACCATTCTGCTGCAGAGCTCAGATCTGCATTACTTGCTAGATCTGTTGAAAGTAAAGGCGATATTGTGTTCTTCAGAACAAAGC	4e-53	123/128	0/128
02.1_31951201	<lmxll>	<hkxhk>	LG2	109.658	2	31951201	31866546	31994415	33156906	33072251	33200120	CTTCACGCCGTCTATCCGGGAATACCATCCCCGGAAACTAGCAAGAACATACTACAACAACAG[C/T]GACATCGATGGTGGCGATGCGGAAGAGTTACAGTGGATTAATGGAACTCAGAGTTATGAGAACA	scaffold2234	2	128	1	7853	7979	7853	TTCACGCCGTCTATCCGGGAATACCATCCCCGGAAACTAGCAAGAACATACTACAACAACAGCGACATCGATGGTGGCGATGCGGAAGAGTTACAGTGGATTAATGGAACTCAGAGTTATGAGAACA	2e-52	122/127	0/127
02.1_31742393	<lmxll>		LG2	110.592	2	31742393	31647503	31759477	33295010	33200120	33312094	TGCTGCAGGACTTATGAATTGATATGCAGATAGATACATACACATATATATAGAAGTTGGTGG[G/A]CTTCCACATGTTGAAATATAAAATTTTTAATTATATATTCAATAATGTCTGTTAAGTTATGTCC	scaffold330	1	128	-1	178667	178794	178794	TGCTGCAGGACTTATGAATTGATATGCAGATAGATACATACACATATATATAGAAGTTGGTGGGCTTCCACATGTTGAAATATAAAATTTTTAATTATATATTCAATAATGTCTGTTAAGTTATGTCC	1e-54	124/128	0/128
02.1_31781892	<lmxll>	<hkxhk>	LG2	112.038	2	31781892	31779227	31866546	33314759	33312094	33399413	GATGAGGAGTATCACTGACAACATCACTGAAGAGGTTTTGCTAAACGAGATAGGTGAGATCAT[T/C]GGCCTTCCCATGTATGCTGATAGGATAGCGAAAGCACAACATCTGCAGCAGCGCCGGAGGTAGC	scaffold330	1	128	-1	137043	137170	137170	GATGAGGAGTATCACTGACAACATCACTGAAGAGGTTTTGCTAAACGAGATAGGTGAGATCATTGGCCTTCCCATGTATGCTGATAGGATAGCGAAAGCACAACATCTGCAGCAGCGCCGGAGGTAGC	2e-58	127/128	0/128
02.1_31384546	<lmxll>	<hkxhk>	LG2	115.942	2	31384546	31375273	31385882	33408686	33399413	33410022	GGGATGCATTTATTATGTTTTATTTTGTGTAAAATGCAGCATGTATAGCATTAATAACTTTCT[T/C]GGATATTTTCATTGTTTTTATATGTTGGTTGCAGAAATACAGAACAGCTAGATACAGGCCAGAC	scaffold1329	1	128	1	120722	120849	120722	GGGATGCATTTATTATGTTTTATTTTGTGTAAAATGCAGCATGTATAGCATTAATAACTTTCTTGGATATTTTCATTGTTTTTATATGTTGGTTGCAGAAATACAGAACAGCTAGATACAGGCCAGAC	1e-54	124/128	0/128
02.1_32211776	<nnxnp>		LG2	116.384	2	32211776	32192914	32221620	33428884	33410022	33438728	TTTGGTCTCCGTCTCATGTCTGAATCCGGGAAACAGCATGCTCTGCAAGCTGTTAATTCTCTT[A/G]CTGCCAGGGGAGGCACAAACATTGTTGACGGTCTCACAAAGGCTGCCAAGGTGATTGAAGAGCG	scaffold353	1	128	-1	154634	154761	154761	TTTGGTCTCCGTCTCATGTCTGAATCCGGGAAACAGCATGCTCTGCAAGCTGTTAATTCTCTTACTGCCAGGGGAGGCACAAACATTGTTGACGGTCTCACAAAGGCTGCCAAGGTGATTGAAGAGCG	2e-57	126/128	0/128
02.1_31387221	<lmxll>		LG2	117.399	2	31387221	31385882	31431597	33440067	33438728	33484443	GCGTTGTTGATGCTGGTCCTTGAAACTCACAGCTTAAGGACTGCAGGTTTTCGTTTGTTGTGT[C/G]TTTTCAACTTGATTGTGAATTACTAGTTTGGTGTTTRGTTTTTGTTGATTTATCTACTTGTGAG	scaffold1329	1	128	1	123643	123770	123643	GCGTTGTTGATGCTGGTCCTTGAAACTCACAGCTTAAGGACTGCAGGTTTTCGTTTGTTGTGTCTTTTCAACTTGATTGTGAATTACTAGTTTGGTGTTTRGTTTTTGTTGATTTATCTACTTGTGAG	6e-58	126/128	0/128
02.1_31366002	<lmxll>		LG2	118.653	2	31366002	31342273	31375273	33508172	33484443	33517443	AGGTCAGATTGGAATACTGAGTCAATGTCTCAACCAAATTTTAATGATTTCACTGAAGAATAT[T/C]ACCTTCCATAAATTGCAATGAACTGACTTGGTTGATTCTCAATGATTTTTTTTTTTCTGCAGTA	scaffold1329	1	128	1	102494	102617	102494	AGGTCAGATTGGAATACTGAGTCAATGTCTCAACCAAATTTTAATGATTTCACTGAAGAATATTACCTTCCATAAATTGCAATGAACTGACTTGGTTGATTCTCAATGAtttttttttttCTGCAGTA	2e-50	121/128	4/128
02.1_32071216	<lmxll>		LG2	120.517	2	32071216	32061641	32122634	33527018	33517443	33578436	GGTAGGTCGCAAGCCTGCAGCAAATAGAAGAGACTGCACAATAGTAGAAATATCAAGAAGCAA[G/C]AGAAGACTYGGTCGCATTCCAAGTGCATATCTCAAAGGCATGGCAATAAAGCAACAATTGACAT	scaffold2234	1	128	1	114457	114584	114457	GGTAGGTCGCAAGCCTGCAGCAAATAGAAGAGACTGCACAATAGTAGAAATATCAAGAAGCAAGAGAAGACTYGGTCGCATTCCAAGTGCATATCTCAAAGGCATGGCAATAAAGCAACAATTGACAT	7e-51	121/128	0/128
02.1_31552615	<lmxll>		LG2	122.402	2	31552615	31514294	31647503	33616757	33578436	33711645	AATCGTCCAACTAGCTGGGTTTGCTTCAAACAGCACAGCCTTGGCTCTTTCACTAATAACCTC[C/G]GGCCTCAATGCCGCMGGGTCTATTGTTAGTATCTTCTTTGTGGACAGAATGGGGAGGAGAAGGC	scaffold360	1	128	1	69778	69905	69778	AATCGTCCAACTAGCTGGGTTTGCTTCAAACAGCACAGCCTTGGCTCTTTCACTAATAACCTCCGGCCTCAATGCCGCMGGGTCTATTGTTAGTATCTTCTTTGTGGACAGAATGGGGAGGAGAAGGC	2e-56	125/128	0/128
02.1_32231467	<lmxll>		LG2	126.174	2	32231467	32221620	32299744	33721492	33711645	33789769	TGTCATTTGGCAGCCCAAATGAGCTCTCACTGAGAAGGATCGTCGAGAGTTATAACAGCTCGA[A/G]GATTAGCTTCATCAGTTCGAGCTATGATTTCAAGTATTATGGAAGGTTTCAGATGGCTCTGCAG	scaffold353	1	128	-1	132178	132305	132305	TGTCATTTGGCAGCCCAAATGAGCTCTCACTGAGAAGGATCGTCGAGAGTTATAACAGCTCGAAGATTAGCTTCATCAGTTCGAGCTATGATTTCAAGTATTATGGAAGGTTTCAGATGGCTCTGCAG	9e-56	125/128	0/128
02.1_29438442	<hkxhk>		LG2	130.645	2	29438442	29298301	29468542	33929910	33789769	33960010	ATAATAACTATCAATTTGCATGATTATGCATATAGAATGCTGCAGTCAGTAATTTGTAAAAGG[A/G]TTCCAGTTCTAAGATCAAAAATATAATTAACCAGCACAAAGATCTCTTTAGATACTTCAGATTA	scaffold1389	1	128	-1	79795	79922	79922	ATAATAACTATCAATTTGCATGATTATGCATATAGAATGCTGCAGTCAGTAATTTGTAAAAGGATTCCAGTTCTAAGATCAAAAATATAATTAACCAGCACAAAGATCTCTTTAGATACTTCAGATTA	9e-56	125/128	0/128
03.1_102689	<lmxll>	<hkxhk>	LG3	0	3	102689	93891	130439	8798	0	36548	AGCTCGTTGATATGATTTCCTAGCACTGACTGCAGCCAAGTGGCATGTCTTTTTCCAGTCACT[G/A]ATTGAAGAGCTAAAGATTTCCTCATTCATTTCGTGGCAAATTCTTTCACCTTCCCATGGAAAGC	scaffold2624	1	128	-1	92278	92405	92405	AGCTCGTTGATATGATTTCCTAGCACTGACTGCAGCCAAGTGGCATGTCTTTTTCCAGTCACTGATTGAAGAGCTAAAGATTTCCTCATTCATTTCGTGGCAAATTCTTTCACCTTCCCATGGAAAGC	9e-56	125/128	0/128
03.1_33733	<lmxll>		LG3	3.058	3	33733	0	59413	70281	36548	95961	GTCTGGAGGTGGAGGAGCGTGAAAAACCATTTGATCATTTCATTTCTATATCTCTGATCACTA[A/G]TCTTGCAGGGCAGCAGTTGTCTGAAATGATTTCATCTTTCAACCTACCTGCTGCTGGAGGGTCC	scaffold2624	1	128	-1	155803	155930	155930	GTCTGGAGGTGGAGGAGCGTGAAAAACCATTTGATCATTTCATTTCTATATCTCTGATCACTAATCTTGCAGGGCAGCAGTTGTCTGAAATGATTTCATCTTTCAACCTACCTGCTGCTGGAGGGTCC	2e-57	126/128	0/128
03.1_158192	<lmxll>	<hkxhk>	LG3	7.122	3	158192	130439	169353	123714	95961	134875	ACCTGCAAATAGAGAGAACTTTCAAAATCAAGCATGAAAAGTAAAAGTCATGTTTCAGATTCC[G/A]AAGAGACTAATAAACACAGCGAAAGTAAGGATGAGAAATGATATGTTATCTAAAGATATTGTTA	scaffold2624	1	128	-1	39621	39748	39748	ACCTGCAAATAGAGAGAACTTTCAAAATCAAGCATGAAAAGTAAAAGTCATGTTTCAGATTCCGAAGAGACTAATAAACACAGCGAAAGTAAGGATGAGAAATGATATGTTATCTAAAGATATTGTTA	9e-56	125/128	0/128
03.1_85095	<lmxll>		LG3	9.593	3	85095	59413	93891	160557	134875	169353	AAGAAGAGGGTGGCTAAAAGAAGAAAGCTTGAAAATTCAGAAGAGGAGCAGCAAAAGCAGCAA[C/G]TAGCTTGTCAAGACAAGGTAAAAAATTCACCAATAATTAATACTTCCGAGAGATTAGATAATTG	scaffold13004	1	128	-1	406	533	533	AAGAAGAGGGTGGCTAAAAGAAGAAAGCTTGAAAATTCAGAAGAGGAGCAGCAAAAGCAGCAACTAGCTTGTCAAGACAAGGTAAAAAATTCACCAATAATTAATACTTCCGAGAGATTAGATAATTG	5e-52	122/128	0/128
03.1_180516	<lmxll>	<lmxll>	LG3	11.303	3	180516	169353	222072	180516	169353	222072	TGTTTTTTTTTTCTTTTCTTTTTTATATTTTTAAAAGAATCTCTATTTTGACTGCAGAGCACT[C/T]CTACAGCTGTACTTCAAAATTTGAGGCACCTTCACGAACATCCTCCTTGCCTAAATGTTACAGT	scaffold2624	33	128	-1	17517	17612	17612	AAAAGAATCTCTATTTTGACTGCAGAGCACTCCTACAGCTGTACTTCAAAATTTGAGGCACCTTCACGAACATCCTCCTTGCCTAAATGTTACAGT	2e-38	93/96	0/96
03.1_949772	<lmxll>		LG3	13.297	3	949772	894298	952864	277546	222072	280638	GCTTTGATTGCTCATTGGCAAGGGATTGTCAAAAGCTTAGGGAATTTCTTGAACACATTGAAA[G/A]CCAACCATGTTAGTCCCTTCTCTATATTATTTATTATTCACATCTTCTACTTGATTTCATCGAT	scaffold68	1	128	-1	130122	130249	130249	GCTTTGATTGCTCATTGGCAAGGGATTGTCAAAAGCTTAGGGAATTTCTTGAACACATTGAAAGCCAACCATGTTAGTCCCTTCTCTATATTATTTATTATTCACATCTTCTACTTGATTTCATCGAT	4e-53	123/128	0/128
03.1_838826	<lmxll>		LG3	14.652	3	838826	727882	894298	391582	280638	447054	GCAACAAATTGTTCTGAGAGACAACATCAGATGAGGAATCTGCACATCTTATCTTAGCCTTAT[T/C]ATCATTGCTCCCTTGAGATAGAGAGGCAAGGGCATGAGGGGCAGAACCTGCTAGTGCTGCAGAG	scaffold68	1	128	-1	494835	494962	494962	GCAACAAATTGTTCTGAGAGACAACATCAGATGAGGAATCTGCACATCTTATCTTAGCCTTATTATCATTGCTCCCTTGAGATAGAGAGGCAAGGGCATGAGGGGCAGAACCTGCTAGTGCTGCAGAG	2e-57	126/128	0/128
03.1_263630	<lmxll>	<lmxll>	LG3	15.732	3	263630	222072	295164	488612	447054	520146	GAGTCAGTGCTACTTTGTTTGATGCAATAGCAAAGGTACTCTCTATATAATACTGGCATGATC[G/A]GGAATAATCAATCTGGGTTTGTGAATCACATTTAGTACTTTTTTTAAAGAATTCTATTGCTGGT	scaffold9339	1	126	-1	5517	5641	5641	GAGTCAGTGCTACTTTGTTTGATGCAATAGCAAAGGTACTCTCTATATAATACTGGCATGATCGGGAATAATCAATCTGGGTTTGTGAATCACATTTAGTACtttttttAAAGAATTCTATTGCTG	7e-51	121/126	1/126
03.1_326699	<lmxll>		LG3	17.204	3	326699	295164	443827	551681	520146	668809	CAASTTTTAAGTTCACTTTTTCTKTTCTTTTATGTCTGTCTGCAGATGATGGTGTCCAATGTT[G/A]CATCAGGGGAGGAGTTGATGCCTCACAGGATAAAYCCAGGTGTGCCAGTGCCAGCACCAKCACA	scaffold10894	1	112	-1	7491	7602	7602	CAASTTTTAAGTTCACTTTTTCTKTTCTTTTATGTCTGTCTGCAGATGATGGTGTCCAATGTTGCATCAGGGGAGGAGTTGATGCCTCACAGGATAAAYCCAGGTGTGCCAG	2e-45	107/112	0/112
03.1_616940	<lmxll>		LG3	18.196	3	616940	588947	727882	696802	668809	807744	GGATATCTGGCAGAAGGCCTTCTTGCATTATATGCATTATTATATTGAGAAGAAGTATTAAAA[A/G]CATATCTTTGATTTGTTGGAGGTTGAAATGGAGCAAAGTTCATTACTGGGATGGTCTGGGTCTG	scaffold68	1	128	-1	677532	677656	677656	GGATATCTGGCAGAAGGCCTTCTTGCATTATATGCATTATTATATTGAGAAGAAGTATTAAAAACATATCTTTGATTTGTTGGAGGTTGAAATGGAGCAAAGTTCATTACTGGGATGGTCTGGGTCTG	4e-47	119/128	3/128
03.1_560956	<lmxll>		LG3	19.107	3	560956	443827	588947	924873	807744	952864	CCCTACTGTATACCACCTTGATCTTTCCTGATGAGACATCATTTTCTAAAGTGATATTTCTAA[T/G]CTTGTTTGCTGCAGGAAGCGCGCGCTCCATTGCAAATTTGGGTCACTCAAAAAACCTACAACTT	scaffold68	1	128	-1	722081	722208	722208	CCCTACTGTATACCACCTTGATCTTTCCTGATGAGACATCATTTTCTAAAGTGATATTTCTAATCTTGTTTGCTGCAGGAAGCGCGCGCTCCATTGCAAATTTGGGTCACTCAAAAAACCTACAACTT	2e-58	127/128	0/128
03.1_1045425	<lmxll>		LG3	19.759	3	1045425	1004604	1161315	993685	952864	1109575	CCTCTTCAGGAAATCTGTCAATGTTGTTGAAAACTGAAGGGCAAAGGTTTTCTTCTTCTTGTT[A/C]TTTTTGTTCTTCTCTTCTTCTTCATGAAATCTGCAGATAGTTCTTCTTTCCTCAATGCTGGAAA
03.1_955959	<lmxll>	<lmxll>	LG3	21.073	3	955959	952864	959871	1112670	1109575	1116582	GAATTCTTGCCAGATCCGGTTCCTAACGGTGTCCTGGAAGAGCTGAATCGCGAGGTAATATAT[T/G]ATTTGGTCAACTTTTAGATATTAAAAAGAAAAACATGTTAAAATAAATTTAAATTTCAGCAGAC	scaffold68	1	128	-1	123915	124040	124040	GAATTCTTGCCAGATCCGGTTCCTAACGGTGTCCTGGAAGAGCTGAATCGCGAGGTAATATATTATTTGGTCAACTTTTAGATATTAAAAAGAAAAACATGTTAAAATAAATTTAAATTTCAGCAGAC	9e-43	117/128	2/128
03.1_1460528	<lmxll>		LG3	22.219	3	1460528	1391771	1466210	1185339	1116582	1191021	AAGACCTCTCTGAATATAAGATCATCTATGAGATTAAAGAGGGAACTCTTTCTGGAGAAGTTC[G/A]AGATTCCGTGAATCACAGGCGGAGAACATGTCGTGCCGGGATGCAAGGCTGTGTAAAATGTCGA	scaffold1859	2	125	1	13600	13723	13600	AGACCTCTCTGAATATAAGATCATCTATGAGATTAAAGAGGGAACTCTTTCTGGAGAAGTTCGAGATTCCGTGAATCACAGGCGGAGAACATGTCGTGCCGGGATGCAAGGCTGTGTAAAATGT	2e-52	120/124	0/124
03.1_963786	<lmxll>		LG3	23.918	3	963786	959871	1004604	1194936	1191021	1235754	WCGTTTTACCGGTTAAATTTTATATGATCACAGCAAACTCATGTTTGTCTTGCTCTAGTTTTA[T/C]TCGGCCACAGTTTCATCACAAACCCTTTGTACCATTTTACTATTTATGGTTGCTAATGAACTGC	scaffold68	2	110	-1	116493	116627	116627	CGTTTTACCGGTTAAATTTTATATGATCACAGCAAACT-------------------------CATGTTTGTCTTGCTCTAGTTTTATTCGGCCACA-GTTTCATCACAAACCCTTTGTACCATTTTACTATTTA	3e-23	102/135	26/135
03.1_16707542	<lmxll>	<hkxhk>	LG3	25.436	3	16707542	16647504	16766059	1295792	1235754	1354309	TGGCCATTGAGGTTGCTGTTGGTGCAATTTCTTGGACATTTCGTTGTGGATGATATCTTGGCT[T/*]ATATAGTTATATATGAGGTCAGTTGGGAAAAACCCTATTCCATAAAAATCAAGCATGTCATTTG
03.1_1471894	<lmxll>	<lmxll>	LG3	27.948	3	1471894	1466210	2325333	1359993	1354309	2213432	TACGTGACTCAAGWTAATGTCTGCTCATTTTCTTTCTTTAATTTATATTTCCATTGATATATC[C/A]TTTTGTGTGCATTCATTTTATATTCTAATTTTATACTAGTTTTATTGTTCTGGTGTTTTTATTT	scaffold1859	1	128	1	26139	26266	26139	TACGTGACTCAAGWTAATGTCTGCTCATTTTCTTTCTTTAATTTATATTTCCATTGATATATCCTTTTGTGTGCATTCATTTTATATTCTAATTTTATACTAGTTTTATTGTTCTGGTGTTTTTATTT	3e-55	124/128	0/128
03.1_1277206	<lmxll>		LG3	28.697	3	1277206	1161315	1300110	2329323	2213432	2352227	TCCTTATGTCTGCAGCCTTCCAAATAGCATACTTCTGCTTCTGCTCAATCTGTACAAGGGTAA[G/T]AAGTTCCAATTGTAAGCCAACTTGGCTATCTTCATGTATGAGGGAACAAATAAATCCAAAAGAA	scaffold4739	1	128	-1	15512	15639	15639	TCCTTATGTCTGCAGCCTTCCAAATAGCATACTTCTGCTTCTGCTCAATCTGTACAAGGGTAAGAAGTTCCAATTGTAAGCCAACTTGGCTATCTTCATGTATGAGGGAACAAATAAATCCAAAAGAA	2e-58	127/128	0/128
03.1_6330332	<nnxnp>		LG3	29.008	3	6330332	6222891	6400353	2459668	2352227	2529689	GATTGGCTTCTATGATCACCAAATTACAATTTTATTATACATTGATTTCTCTGGGATAAACCA[T/C]CATCGTTTTATTTCTCGATCAATAAATAATGCTTTTCGATGGCATCTTGGATCCTAAAGGTATA
03.1_3180614	<hkxhk>		LG3	33.571	3	3180614	3179693	3181390	2530610	2529689	2531386	TTTCTTGTGTAGTATTTGAAGTTAATTTCTAGAAAACTAGGAAATTTGGATCTAATATGAACT[A/C]AAAGTGCATACATTGGCTTTTCACTCATGTTTTTGATAACTGCAGTATCTACTTTGAATCAGTA	scaffold5352	1	128	1	1518	1645	1518	TTTCTTGTGTAGTATTTGAAGTTAATTTCTAGAAAACTAGGAAATTTGGATCTAATATGAACTAAAAGTGCATACATTGGCTTTTCACTCATGTTTTTGATAACTGCAGTATCTACTTTGAATCAGTA	9e-56	125/128	0/128
03.1_3182168	<hkxhk>		LG3	37.528	3	3182168	3181390	3973454	2532164	2531386	3323450	CCATCATCCTTTGCATGCCCAAGACTAGACTGAGCTGGCTCAAAATCTTTGCAGGGTTCTTCA[C/T]CATCGAAGATTTTCTTCTCAGTCGGCAGAGGAAGAGTATGTTCTCCTTCAATTACATTCTCATT	scaffold5352	1	61	1	3044	3113	3044	CCATCATCCTTTGCATG---------CCCAAGACTAGACTGAGCTGGCTCAAAATCTTTGCAGGGTTCTT	2e-14	59/70	9/70
08.1_23209603	<lmxll>	<lmxll>	LG3	38.056	8	23209603	23199497	23285782	3333556	3323450	3409735	TTGCTGCAGAGAGTGATGATATTATGATGCTGTAAAGTAACTGACGATGAAATTGTTTGTTCT[G/A]GAGAATTACGTTTTTTTAACCTAAATTTATGGATGATTTTACTGTATACTTGTTTGGGCTTTTT	scaffold833	1	128	1	632796	632922	632796	TTGCTGCAGAGAGTGATGATATTATGATGCTGTAAAGTAACTGACGATGAAATTGTTTGTTCTGGAGAATTACGtttttttAACCTAAATTTATGGATGATTTTACTGTATACTTGTTTGGGCTTTTT	1e-46	119/128	1/128
03.1_9334681	<nnxnp>		LG3	42.206	3	9334681	9333332	9361121	3411084	3409735	3437524	TTCCTGCAGATGGCGGCGAGGAGGCCGGGGCCGGCGGCCTTCCCACCATTGACGCCGGCGGAG[G/T]AGCTCATGAAGAAGGATGGAGAAAGCGAGCGGAAAGCACACTGAATTTTCATTTTTAAAATGTT	scaffold358	1	128	1	359858	359999	359858	TTCCTGCAGATGGCGGCGAGGAGGCCGGGGCCGGCGGCCTTCCCACCATTGACGCCGGCGGAGGAGCTCATGAAGAAGGATGGAGAAAGCGAGCGGAAAGC--------------ACACTGAATTTTCATTTTTAAAATGTT	3e-48	126/142	14/142
03.1_6115451	<lmxll>	<lmxll>	LG3	42.76	3	6115451	6090997	6222891	3461978	3437524	3569418	AAAAGATAAGAGACAAGGTGCATGGAATATTGTTGTAGTTATTGATGATTTTTTTTTTTTTTT[T/*]TTTTTTAGAGAAGAGAAAGGGTATTATTTGGTTTTAATTTATTTGTTATGAGATTAGATAAGAA	scaffold486	73	128	1	125077	125132	125077	AGAAGAGAAAGGGTATTATTTGGTTTTAATTTATTTGTTATGAGATTAGATAAGAA	1e-16	53/56	0/56
03.1_11807831	<nnxnp>		LG3	43.158	3	11807831	11656427	12069289	3720822	3569418	3982280	GAAGCTGACTGGTGGAACTCTTTTATCAAGGGATGGGCAATTCATTGTCTTCTACAGAGGGAA[G/A]GATTTCCTGCCTCCTGCAGTTTCTARTGCAATAGAAGAGAGGAGATCTGAAATCATTAAATTGA	scaffold3997	1	128	1	13538	13665	13538	GAAGCTGACTGGTGGAACTCTTTTATCAAGGGATGGGCAATTCATTGTCTTCTACAGAGGGAAGGATTTCCTGCCTCCTGCAGTTTCTARTGCAATAGAAGAGAGGAGATCTGAAATCATTAAATTGA	6e-58	126/128	0/128
03.1_9331985	<lmxll>		LG3	44.484	3	9331985	8575807	9333332	4738458	3982280	4739805	AGACTTGGCAGTTGAAAAGAAGATAAAGTCTCAAAYATAGTATTCTCCCCAAGGGCAGGTTTG[G/T]CAATCCTATGTTTTCTTTTCCCTCTTTGTAACTTTTCTTCTTTTTCTGCAGCCCAAAGCTTTAC	scaffold358	1	128	1	357347	357474	357347	AGACTTGGCAGTTGAAAAGAAGATAAAGTCTCAAAYATAGTATTCTCCCCAAGGGCAGGTTTGGCAATCCTATGttttcttttccctctttgtaacttttcttctttttctGCAGCCCAAAGCTTTAC	1e-53	123/128	0/128
03.1_9387564	<nnxnp>		LG3	44.867	3	9387564	9361121	9394462	4766248	4739805	4773146	TATTTTCGGTATTACATATCCTGAATTTGTTTCCTTGTACAATTTTCTATGCAAGTATTTTTG[G/A]ATAGTTCACTTTATCTTCTGGCCAAATGGCCATGCACTATCATGGGCACTGATGCTATTACAGA	scaffold358	1	128	1	428178	428305	428178	TATTTTCGGTATTACATATCCTGAATTTGTTTCCTTGTACAATTTTCTATGCAAGTATTTTTGGATAGTTCACTTTATCTTCTGGCCAAATGGCCATGCACTATCATGGGCACTGATGCTATTACAGA	2e-50	121/128	0/128
03.1_10941690	<nnxnp>		LG3	46.295	3	10941690	10472379	11016218	5242457	4773146	5316985	ATACCTCCCGACGCTGCTCAATTTGGTAATGAGAGCTTCTCTGGCAACTCGGGCTTGTGCGGA[C/A]TGCCTCTAGCTGTGGCATGTGCTCCGGCAGCTTCACCTGATGTGCCAAATAAGCCGAATGAAAG	scaffold1125	1	128	-1	118781	118908	118908	ATACCTCCCGACGCTGCTCAATTTGGTAATGAGAGCTTCTCTGGCAACTCGGGCTTGTGCGGACTGCCTCTAGCTGTGGCATGTGCTCCGGCAGCTTCACCTGATGTGCCAAATAAGCCGAATGAAAG	1e-54	124/128	0/128
03.1_13774913	<lmxll>		LG3	46.393	3	13774913	13659823	13775790	5432075	5316985	5432952	CAGAAAAGCATCCACTATCAAAATGCTGCAGAGTTTTAAAAACATTTTACAGATCAAAGAATA[T/C]CTAAAGGCAAATGAAATGGCTCCAATTCCCTTTWAAAAAAAAATAATAAACTAAGGGTTCACAA
03.1_7819631	<nnxnp>		LG3	46.871	3	7819631	7486299	8575807	5766284	5432952	6522460	TTATGCGAACCAATCAAGTGCTTGGACAAACTAGAGGAAATGTGAAACCATCATATCCATCAT[T/G]AGATAGTACCAGTGAAGTAGTTTGGCGAGCTTTTGCAATGCAGAAAGGAACACCAGAAATATTA	scaffold4569	1	128	-1	21180	21307	21307	TTATGCGAACCAATCAAGTGCTTGGACAAACTAGAGGAAATGTGAAACCATCATATCCATCATTAGATAGTACCAGTGAAGTAGTTTGGCGAGCTTTTGCAATGCAGAAAGGAACACCAGAAATATTA	9e-56	125/128	0/128
02.1_31475974	<lmxll>		LG3	47.36	2	31475974	31431597	31514294	6566837	6522460	6605157	AAATAATGTATCACAGAAGAAGAAATGCTACATACGYCCCATCATGTTTCCCTAGAGGCTCAT[C/T]ATATTGAATTCCCACCCAGTATCCAGGTCCTGCAGTTTCAGCTTTGCCAACAAACTTTACAACT	scaffold366	1	128	-1	36818	36942	36942	AAATAATGTATCACAGAAGAAGAAATGCTACATACGYCCCATCATGTTTCCCTAGAGGCTCATCATATTGAATTCCCACCCAGTATCCAGGTCCTGCAGTTTCAGCTTTGCCAACAAACTTTACAACT	5e-52	122/128	3/128
03.1_13831516	<lmxll>		LG3	48.565	3	13831516	13804091	14550604	6632582	6605157	7351670	AAATGAGTCAAGTAGAAGATTAACACAATCTTAATGTATTACACAGTGAAATAATTTTCTGAA[G/T]TGAGAACTCAATGTGATGGTAATTATTGGCAGGTATGTTGATGCCCTGGTAGGATAAAAGGTGC	scaffold480	1	128	-1	2248	2375	2375	AAATGAGTCAAGTAGAAGATTAACACAATCTTAATGTATTACACAGTGAAATAATTTTCTGAAGTGAGAACTCAATGTGATGGTAATTATTGGCAGGTATGTTGATGCCCTGGTAGGATAAAAGGTGC	5e-52	122/128	0/128
03.1_5791132	<nnxnp>		LG3	48.671	3	5791132	5632186	5928838	7510616	7351670	7648322	CTCTGAAATCAATGTTCATGTAACATAAACGGAATTGAGGGATTGGGAATACGTTATAATTCC[T/G]CCAACTACAAAAACCAGACCTGCAGAGATACTAGCAGGAAATGAGGCAGTTAAATTGGATTTTA	scaffold1125	1	89	1	179642	179730	179642	CTCTGAAATCAATGTTCATGTAACATAAACGGAATTGAGGGATTGGGAATACGTTATAATTCCTCCAACTACAAAAACCAGACCTGCAG	1e-34	86/89	0/89
03.1_4764743	<nnxnp>		LG3	49.174	3	4764743	3973454	4926843	8439611	7648322	8601711	TTTAAATTTCGAGGAACAATTGTTGTATTCTGTTTTTCCTATCTTTCTACTTGGTCATAACTT[C/A]TTTTTCATATAGTTTGTTATGGAGACTTGGCAAGTGATGAAACAAAAGGCCATTGATGTGAACA	scaffold349	1	128	-1	8751	8879	8879	TTTAAATTTCGAGGAACAATTGTTGTATTCTGTTTTTCCT-ATCTTTCTACTTGGTCATAACTTCTTTTTCATATAGTTTGTTATGGAGACTTGGCAAGTGATGAAACAAAAGGCCATTGATGTGAACA	8e-50	122/129	1/129
03.1_7152969	<nnxnp>		LG3	49.799	3	7152969	6811672	7486299	8943008	8601711	9276338	CTCGCTGCGGCGGTGATAGCGGGAGCCTTCCCGGAGATGAAGTGCTCTGTTCTTGAACTGGAT[C/G]ATGTGGTGGATGTGCAACCGGAGAATGAATTGGTTGAGTTTGTAAGGGGTGATATGTTTGTTCA	scaffold1802	1	128	1	45672	45799	45672	CTCGCTGCGGCGGTGATAGCGGGAGCCTTCCCGGAGATGAAGTGCTCTGTTCTTGAACTGGATCATGTGGTGGATGTGCAACCGGAGAATGAATTGGTTGAGTTTGTAAGGGGTGATATGTTTGTTCA	2e-50	121/128	0/128
03.1_13776669	<lmxll>		LG3	50.243	3	13776669	13775790	13804091	9277217	9276338	9304639	TGACTTTTGGCACAGTGGCAACCTCTGAAATGGTTCTTGCACATCTTAGGACAACTAAAACAC[A/G]GAACATAAGTCAATAAGYGAAAGCCAGATGATAGATTAAATGAAAACTTCCCTTAGAGTAAAAT	scaffold13309	1	61	1	1423	1483	1423	TGACTTTTGGCACAGTGGCAACCTCTGAAATGGTTCTTGCACATCTTAGGACAACTAAAAC	9e-24	61/61	0/61
03.1_5294812	<nnxnp>		LG3	50.764	3	5294812	5191877	5384026	9407574	9304639	9496788	TCTGGCGGTGTGCCCCAGCATTTCCTTGACTTTTGCTTTCTCTGCAGGACTCGTCTTTCTCCA[T/A]ACAAGAAACTCTACATGTATCAAGGAAACAAGGCTTTTTGCACTGTGGCTTGTAGGAGCAAACA
03.1_11090748	<nnxnp>		LG3	51.19	3	11090748	11016218	11297886	9571318	9496788	9778456	TCTGTTTTGTATGTTGTCATRATTGAAACTTCCAAGTTCAGCAGTGAATTGAAAACTTGATAA[G/A]CCTTATAACGGAAATTTGACAAACTGCAGGAAATTCAAAATTTTTTTGTTGATTACATGGTTAA	scaffold1125	1	128	-1	59120	59247	59247	TCTGTTTTGTATGTTGTCATRATTGAAACTTCCAAGTTCAGCAGTGAATTGAAAACTTGATAAGCCTTATAACGGAAATTTGACAAACTGCAGGAAATTCAAAAtttttttGTTGATTACATGGTTAA	1e-53	123/128	0/128
03.1_6470376	<nnxnp>		LG3	51.648	3	6470376	6400353	6811672	9848479	9778456	10189775	CTAAATCTGTCCCCTGCAGGTTATCCATCCTGTCCATGATCAAACATTTTTCTTGAATGAGAG[A/G]CACAAAAGACAACTCAAGGAAGAGTTTGGTCAGATATTATCCTATGATCTCTTTCAATAGTCAT	scaffold2197	1	128	1	69552	69679	69552	CTAAATCTGTCCCCTGCAGGTTATCCATCCTGTCCATGATCAAACATTTTTCTTGAATGAGAGACACAAAAGACAACTCAAGGAAGAGTTTGGTCAGATATTATCCTATGATCTCTTTCAATAGTCAT	9e-56	125/128	0/128
03.1_9413264	<nnxnp>		LG3	52.186	3	9413264	9407312	9708166	10195727	10189775	10490629	AACCCACACAAGAAGCTGGTGAAGAACCACCATCAGTGGAAGCTTCTGATACTTTACAGCTGT[C/T]GGCTCCTTTAGTTGTTGATATCTCRGATACACAACTACCTGTTGATGGCATTGACGCTGATCCA	scaffold358	1	128	1	454170	454297	454170	AACCCACACAAGAAGCTGGTGAAGAACCACCATCAGTGGAAGCTTCTGATACTTTACAGCTGTCGGCTCCTTTAGTTGTTGATATCTCRGATACACAACTACCTGTTGATGGCATTGACGCTGATCCA	7e-51	121/128	0/128
03.1_16824578	<lmxll>		LG3	53.122	3	16824578	16766059	16826289	10549148	10490629	10550859	ATACAATGGAACAACCCAGCCAGCTAGCAAAATATCTGCAGCAATACACCCATGAATTCAGTC[A/T]GGTTGTTTGTCGCTTTATATGCGAATAAAATGATGAAGAAAATTTCAACTAAGCGACAACAAGA	scaffold2781	1	128	-1	5145	5280	5280	ATACAATGGAACAACCCAGCCAGCTAGCAAAATATCTGCAGCAATACACCCATGAATTCAGTCAGGTTGTTTGTCGCTTTATATGC--GAATA----AAATG--ATGAAGAAAATTTCAACTAAGCGACAACAAGA	4e-35	116/136	8/136
03.1_5473242	<nnxnp>		LG3	53.544	3	5473242	5384026	5632186	10640075	10550859	10799019	TATAAATGCTGTAGAGAGACATAGAATTGAACTATGTAGGGCAAGGGAGAGATACTCGGTGAA[A/G]TTACGAATGCTTCTTGATGACCCTATGCCTGCSAAATTATGGCCTGTAGTTGACAAACACAACA	scaffold6291	1	128	1	17746	17873	17746	TATAAATGCTGTAGAGAGACATAGAATTGAACTATGTAGGGCAAGGGAGAGATACTCGGTGAAATTACGAATGCTTCTTGATGACCCTATGCCTGCSAAATTATGGCCTGTAGTTGACAAACACAACA	7e-51	121/128	0/128
03.1_9401362	<nnxnp>		LG3	54.606	3	9401362	9394462	9407312	10805919	10799019	10811869	CTTTTTCTTTTCTTTTTTTTAATATCTGAGCTTTGAAGATGTTTAGAAGCTAATGGATTCTCT[T/C]CATAAGCTGCAATTACTGCTTGCTTCAAATTTAGATGGTGTTCTGCAGAACCTCCATGAGGATA	scaffold358	9	128	1	443319	443438	443319	tttcttttttttAATATCTGAGCTTTGAAGATGTTTAGAAGCTAATGGATTCTCTTCATAAGCTGCAATTACTGCTTGCTTCAAATTTAGATGGTGTTCTGCAGAACCTCCATGAGGATA	4e-53	118/120	0/120
03.1_16872324	<lmxll>		LG3	54.761	3	16872324	16850162	16901089	10834031	10811869	10862796	TTTATATCCCATATTTATTTGTTTATTTATTTATTATTKTTATTATATTGTTTAACGACATTT[C/T]TTTTCTATTGGAAGAAATGTTGAAGGGCATCTTTTATGAAGTAAAGAATAAATTTGAGACAGCT	scaffold5101	55	128	-1	51171	51244	51244	ACGACATTTCTTTTCTATTGGAAGAAATGTTGAAGGGCATCTTTTATGAAGTAAAGAATAAATTTGAGACAGCT	3e-29	73/74	0/74
03.1_16587468	<lmxll>		LG3	55.658	3	16587468	16356671	16647504	11093593	10862796	11153629	TATATATCAACATAGTTTCAAAGTGAAGTAAAAGAAAAACTAGTAATTTGCTCACATTTGTTT[C/T]GGCTTCAACACGGTAGGTATTTGGATCAGCTTGGAATGGCTTCAAAATATGACACCAAGACTTA	scaffold2457	1	128	-1	2008	2135	2135	TATATATCAACATAGTTTCAAAGTGAAGTAAAAGAAAAACTAGTAATTTGCTCACATTTGTTTCGGCTTCAACACGGTAGGTATTTGGATCAGCTTGGAATGGCTTCAAAATATGACACCAAGACTTA	2e-57	126/128	0/128
12.1_21629957	<nnxnp>		LG3	56.274	12	21629957	20838057	21864077	11945529	11153629	12179649	CTCGGACTGAGAGATGGGGATGACGACGAGGGCTGGCTTGAGAGGGCGGCCGAGGAGGACAAC[G/A]AGGGGGAGAGCAGCTGCCACAGCCGCAGAGGGGGTTTGGGAAGGTGGGCACGAAGAGGAGAGGG	scaffold2291	6	128	-1	235986	236107	236107	ACTGAGAGATGGGGATGACGACGAGGGCTGGCTTGAGAGGGCGGCCGAGGAGGACAACGAGGGGGAGAGCAGCTGCCACAGCCGCAGAGGGGGTTTGGGAAGGTGGGCACGAAGAGGAGAGGG	7e-25	100/123	1/123
03.1_18084712	<lmxll>		LG3	57.241	3	18084712	17673136	18160796	12591225	12179649	12667309	ACCGATCTACAACTAGAAAATATGTGTTATAGCAGTAACTAGACAAGCATATGTTATTAAAAA[A/T]AGATATACCTTTTCAAGACGAACTCTGTCGGTAGAAGATGGCAAGCATGTGTGGGTCGTTCGTG	scaffold2808	1	128	1	3266	3393	3266	ACCGATCTACAACTAGAAAATATGTGTTATAGCAGTAACTAGACAAGCATATGTTATTaaaaaaaGATATACCTTTTCAAGACGAACTCTGTCGGTAGAAGATGGCAAGCATGTGTGGGTCGTTCGTG	9e-37	111/128	0/128
03.1_11505025	<nnxnp>		LG3	57.59	3	11505025	11297886	11656427	12874448	12667309	13025850	AAAAACCGAAGACAAACACCATTTCTGCAGTTTTCTCAAACATCCTACCAAACAACCAGTTCG[A/G]TGCTGAATAGGTACATGAAACCAAAAAAATCCGAATTTAGAATTTGAAACTAAGGTAGTGGAAA	scaffold5507	1	128	1	987	1112	987	AAAAACCGAAGACAAACACCATTTCTGCAGTTTTCTCAAACATCCTACCAAACAACCAGTTCGATGCTGAATAGGTACATGAAACCaaaaaaaTCCGAATTTAGAATTTGAAACTAAGGTAGTGGAAA	3e-48	120/128	2/128
03.1_15571296	<lmxll>		LG3	58.877	3	15571296	15420493	15772936	13176653	13025850	13378293	TTCCATATAAAATCTTCATCATTTACACCAGTTCACACTCAGCAAGCCATTATAAGGGATTAA[A/G]TTTCTAACAATGATTACTTACTTTCTTATGAGCTGCAGGATCTTTTCTGCTATGGCTACTCTAG	scaffold15309	1	128	-1	11407	11534	11534	TTCCATATAAAATCTTCATCATTTACACCAGTTCACACTCAGCAAGCCATTATAAGGGATTAAATTTCTAACAATGATTACTTACTTTCTTATGAGCTGCAGGATCTTTTCTGCTATGGCTACTCTAG	2e-50	121/128	0/128
03.1_15974579	<nnxnp>		LG3	60.726	3	15974579	15772936	16050226	13579936	13378293	13655583	ACTGGTTCTCTCTGCAGCGACGCAATAGTTAGTATTCAACAAATAAGCAAGACAAGAAAGTAC[T/C]AGTATTAGACCAGAATTCTTACATGTGATGACTTTGGAATAATCAAGAGATGCCTCAATCCGAC	scaffold4097	1	128	-1	3681	3808	3808	ACTGGTTCTCTCTGCAGCGACGCAATAGTTAGTATTCAACAAATAAGCAAGACAAGAAAGTACTAGTATTAGACCAGAATTCTTACATGTGATGACTTTGGAATAATCAAGAGATGCCTCAATCCGAC	5e-52	122/128	0/128
03.1_16125875	<lmxll>		LG3	60.907	3	16125875	16050226	16356671	13731232	13655583	13962028	AGAATCATGTGTCTGCACTGTATTTTTTTTCTCAGTTGAATGCAAACTATGATTGATTTTGGT[T/*]ATGTCAGCTACTACTTGCACCATTATTTTTCTCTACATCGAAATGTGCTATAATTCATTCTTGC	scaffold6270	1	128	1	5032	5158	5032	AGAATCATGTGTCTGCACTGTAtttttttt-CTCAGTTGAATGCAAACTATGATTGATTTTGGTTATGTCAGCTACTACTTGCACCATTATTTTTCTCTACATCGAAATGTGCTATAATTCATTCTTGC	2e-50	123/129	3/129
03.1_17261562	<lmxll>	<lmxll>	LG3	62.934	3	17261562	17095708	17673136	14127882	13962028	14539456	GGAGGATGCGGCCGCCGCAACTGCAGAGGATCTTGACCTTCTTGGGCTCATCGTCGGCGGCCA[T/*]TAGAGTGATTCTTCGAGCTTGTTAGGGTTTGAAAGGGATCCAAGGAGCACGAGAAGAGGAGGGA	scaffold15356	1	128	1	96138	96264	96138	GGAGGATGCGGCCGCCGCAACTGCAGAGGATCTTGACCTTCTTGGGCTCATCGTCGGCGGCCATTAGAGTGATTCTTCGAGCTTGTTAGGGTTTGAAAGGGATCCAAGGAGCACGAGAAGAGGAGGGA	3e-49	121/128	1/128
03.1_13159335	<nnxnp>		LG3	64.134	3	13159335	13091941	13244179	14606850	14539456	14691694	CTTTCTTATGAACTCTACCATCCTTCTTTGTACTTCCCTGAATTGATACACAGCAGAGTAATC[T/C]GGATAATTTTGGTTTTTTGTGGTGTCTTCGGAGATTCCCTGCAGTTCAGAGACAGAATAAAACC	scaffold2400	1	128	1	597	724	597	CTTTCTTATGAACTCTACCATCCTTCTTTGTACTTCCCTGAATTGATACACAGCAGAGTAATCTGGATAATTTTGGTTTTTTGTGGTGTCTTCGGAGATTCCCTGCAGTTCAGAGACAGAATAAAACC	2e-58	127/128	0/128
03.1_13369921	<lmxll>		LG3	64.927	3	13369921	13349472	13372131	14712143	14691694	14714353	TTGCAAGTTTGTTAAAATATCAGTGCAACAAATCATAATAACATGCAGTTCTTGGCTAGACTG[T/G]GCTGGCTACCATCTGCAGCCATTATCATCTTCCTGATAGCAGGGTGAAACTGAGCCTCTTTCCA	scaffold7904	55	128	1	23792	23865	23792	GCTAGACTGTGCTGGCTACCATCTGCAGCCATTATCATCTTCCTGATAGCAGGGTGAAACTGAGCCTCTTTCCA	2e-26	71/74	0/74
03.1_12799383	<nnxnp>		LG3	66.18	3	12799383	12787386	12800834	14726350	14714353	14727801	TGAGTGAAATTCAAAAATATTATYCTAATATATATTTTAAAATAATATGTAATATATATTCAA[A/G]TTTATATATTTTTTCAATTCCACTAAGCAAAACCAGCCACATGAATTGGGGGCAAATCAATAGC
03.1_13329024	<hkxhk>		LG3	66.515	3	13329024	13244179	13349472	14812646	14727801	14833094	CTTAAGCTGCCCCGCCATTTAAACCTAATACACTTTGAGGTCAAATCATCACAGCTAGCCATA[G/A]TGCTCACCTTGGATGATTTTATTTATTTATTTATTTATTTATTTTGATAGCATTGCCTTCCTTT	scaffold7904	5	79	-1	26232	26306	26306	AGCTGCCCCGCCATTTAAACCTAATACACTTTGAGGTCAAATCATCACAGCTAGCCATAGTGCTCACCTTGGATG	6e-26	71/75	0/75
03.1_16828002	<nnxnp>		LG3	67.054	3	16828002	16826289	16850162	14834807	14833094	14856967	GATTTTCAGGGCTTCTTCATATCTCTTTCCCGCCTTAATGTATTCTGCCTTCGCCCACTCATA[T/C]GCAGATTTGATCTGTGCTAGCATTGTTGCTCTGGAAGCATCTTCCGATAAGAACAACCTCTTCC	scaffold2781	1	128	-1	1490	1617	1617	GATTTTCAGGGCTTCTTCATATCTCTTTCCCGCCTTAATGTATTCTGCCTTCGCCCACTCATATGCAGATTTGATCTGTGCTAGCATTGTTGCTCTGGAAGCATCTTCCGATAAGAACAACCTCTTCC	9e-56	125/128	0/128
02.1_14574133	<lmxll>	<lmxll>	LG3	68.836	2	14574133	14324205	15353389	15106895	14856967	15886151	ATTGCATATGTTCTTGATTCTAGTCAAAAGAGACCTAAACTTGGCAGTAAAGCCATCAAGTCT[A/G]TATTCTTAGGTTATTCAATGCATAGTAAAGCCTGCAGATTTCTTAATCTGCAAACCAATAGTGT	scaffold8339	1	128	-1	47379	47506	47506	ATTGCATATGTTCTTGATTCTAGTCAAAAGAGACCTAAACTTGGCAGTAAAGCCATCAAGTCTATATTCTTAGGTTATTCAATGCATAGTAAAGCCTGCAGATTTCTTAATCTGCAAACCAATAGTGT	2e-57	126/128	0/128
03.1_12805889	<nnxnp>		LG3	69.211	3	12805889	12804087	12915218	15887953	15886151	15997282	TTCTCAAGCAGAGCCTTTCATTTAAAGAAATACAATACACTTGCAAACTGTTCATAAAAAAAA[T/A]ATATAAAGAGATACCTTCAAAAATGTYGCACAAAACTGCAAGAGAAGTAGGACCAGTGATACAA	scaffold13482	1	128	1	144	271	144	TTCTCAAGCAGAGCCTTTCATTTAAAGAAATACAATACACTTGCAAACTGTTCATaaaaaaaaTATATAAAGAGATACCTTCAAAAATGTYGCACAAAACTGCAAGAGAAGTAGGACCAGTGATACAA	4e-47	118/128	0/128
03.1_13397843	<lmxll>		LG3	69.765	3	13397843	13386092	13413815	16009033	15997282	16025005	TCCGTGTGAAAAATCGACTATATCGTCTGCAGTTCCCTGCAGATATAATCATTTGATTAAGAC[T/A]TCAGCATTTCTTCAGAAGATGTTAAGCAAACAAGAAAAAAGAGTAGCAAGTATTTTTATAAGTT	scaffold7918	1	128	-1	1599	1726	1726	TCCGTGTGAAAAATCGACTATATCGTCTGCAGTTCCCTGCAGATATAATCATTTGATTAAGACTTCAGCATTTCTTCAGAAGATGTTAAGCAAACAAGAAAAAA-GAGTAGCAAGTATTTTTATAAGTT	5e-46	120/129	2/129
03.1_13429788	<nnxnp>		LG3	70.818	3	13429788	13413815	13430494	16040978	16025005	16041684	GTCTCAGGTCTACGGCCTTTCTTGGTTGGTCATTGTGGCAGTGATGATAATTTTAAAGGTTAG[C/T]CAACCTTCACACCAGATAGGTTTGTGTGCGCACGCAGACATACTTCTGTTTACAGTACTAATTT	scaffold5775	1	128	1	16532	16659	16532	GTCTCAGGTCTACGGCCTTTCTTGGTTGGTCATTGTGGCAGTGATGATAATTTTAAAGGTTAGCCAACCTTCACACCAGATAGGTTTGTGTGCGCACGCAGACATACTTCTGTTTACAGTACTAATTT	2e-57	126/128	0/128
03.1_12775392	<nnxnp>		LG3	73.129	3	12775392	12596709	12787386	16220367	16041684	16232361	AACACTTACCTACTGAATATGCCTAAGGAAAAAAAAATAAGCGAGTCAAATTTAGTCATTTGT[C/T]GTTACACAAGTGTAAGGATGTCATGTACCTTATCTTCATTTGTGGATCAGCAATGGAAATACTC	scaffold1451	3	128	1	58835	58959	58835	CACTTACCTACTGAATATGCCTAAGGaaaaaaaaaTAAGCGAGTCAAATTTAGTCATTTGTCGTTACACAAGTGTAAGGATGTCATGTACCTTATCTTCATTTGTGGATCAGCAATGGAAATACTC	1e-53	123/126	1/126
03.1_13431203	<lmxll>		LG3	73.345	3	13431203	13430494	13487968	16233070	16232361	16289835	AACCAACCGTTCTCAGTACTCCCATGCAGACCAAGCTGTCAAAAAGAAAACACGTGTTAGCAT[A/G]ACAAATAAGTGGATAATTAATTATTGTAATAAAAATTAAAGGTGTCTAGAAAATCATAATATTG	scaffold5775	1	128	1	17944	18067	17944	AACCAACCGTTCTCAGTACTCCCATGCAGACCAAGCTGTCAAAAAGAAAACACGTGTTAGCATAACAAATAAGTGGATAATTAATTATTGTAATAAAAATTAAAGGTGTCTAGAAAATCATAATATTG	1e-48	120/128	4/128
03.1_12802287	<nnxnp>		LG3	74.707	3	12802287	12800834	12804087	16291288	16289835	16293088	ACCAACTCAAATGTGATTCACACTACTTCAATCAACATAAACATTAAAAACAAAAAAACAAAA[G/A]AATCCATCTTTCAGCTCAGAAACAATGYCTCAACTCAAATAAAAACAGAAAGAATGTAAGTAGG	scaffold1451	1	128	1	88706	88833	88706	ACCAACTCAAATGTGATTCACACTACTTCAATCAACATAAACATTaaaaacaaaaaaacaaaaGAATCCATCTTTCAGCTCAGAAACAATGYCTCAACTCAAATAAAAACAGAAAGAATGTAAGTAGG	2e-52	122/128	0/128
03.1_13024549		<lmxll>	LG3	75.751	3	13024549	12915218	13091941	16402419	16293088	16469811	GGCCGAGGCAGGGATTGAAGTCATCGATTTGGAACTGTCAAAGGCTGTTAATGGTTTGAGCAT[T/G]TCACTGCAAAATGGTTTCTAAAGAAAAAAAAAAATTGTAACATGTATTGAACTTGGTGAAGGGT	scaffold1451	1	126	1	234955	235082	234955	GGCCGAGGCAGGGATTGAAGTCATCGATTTGGAACTGTCAAAGGCTGTTAATGGTTTGAGCATTTCACTGCAAAATGGTTTCTAAAGaaaaaa--aaaaaTTGTAACATGTATTGAACTTGGTGAAGG	2e-44	117/128	2/128
03.1_13374342	<nnxnp>		LG3	76.741	3	13374342	13372131	13386092	16472022	16469811	16483772	TGAGAGTGATAAGGCATCTCCATTGCCTCTAAAAAGTGATAAGAGAGAGAAAGAAGAGCAGCT[G/A]CAGCARCAATAGGAGGTGAGAAGTAATCACCGGTTGAATATAAGAGAGAGCAGAGCTTTAGGAC	scaffold5219	1	128	1	121	249	121	TGAGAGTGATAAGGCATCTCCATTGCCTCTAAAAAGTGATAAGAGAGAGAAAGAAGAGCAGCTGCAGCARCAATAGGAGGTGAGAAGTAATCA-CCGGTTGAATATAAGAGAGAGCAGAGCTTTAGGAC	1e-46	119/129	1/129
03.1_12418027	<lmxll>		LG3	77.482	3	12418027	12374387	12596709	16527412	16483772	16706094	CAACCATAATGAAACTTAACACCTAAAACCATTAAAACCAAGCTTTTATTTGGTTAACAAGAA[A/C]CCACACTCTGACTTTCAAGCCTCTGTCCACATTGCAAGGAATAATACATTGTGAAAAACATGTT	scaffold2705	1	128	-1	13518	13645	13645	CAACCATAATGAAACTTAACACCTAAAACCATTAAAACCAAGCTTTTATTTGGTTAACAAGAAACCACACTCTGACTTTCAAGCCTCTGTCCACATTGCAAGGAATAATACATTGTGAAAAACATGTT	9e-56	125/128	0/128
03.1_13544735	<nnxnp>		LG3	78.302	3	13544735	13487968	13659823	16762861	16706094	16877949	TTGGAAATCCAAATTWTTTGGATCATTAGATTTTTACCAATTTAACTGCAGAACTTCAAGAAG[C/T]AAAGCTAACTAAAGGAAAAAAATTGACCTGCCAAAGAAAGAGTTATGCATGACCAGAATGGGTC	scaffold3747	2	128	1	10695	10821	10695	TGGAAATCCAAATTWTTTGGATCATTAGATTTTTACCAATTTAACTGCAGAACTTCAAGAAGCAAAGCTAACTAAAGGaaaaaaaTTGACCTGCCAAAGAAAGAGTTATGCATGACCAGAATGGGTC	1e-54	123/127	0/127
03.1_18268954	<lmxll>		LG3	83.033	3	18268954	18262712	18373666	16884191	16877949	16988903	CTTACCACTATTTTTACAAATTCTGTTTCAATGATACTTGCTAGCCGTGTCATTTGCCTGAAC[A/G]ACAGATCTAATGCTTACAATCACTCTGCCAATTATGGTGGTCCTGAAAGTTCTTGAGTTTCAGA	scaffold718	1	128	-1	84394	84521	84521	CTTACCACTATTTTTACAAATTCTGTTTCAATGATACTTGCTAGCCGTGTCATTTGCCTGAACAACAGATCTAATGCTTACAATCACTCTGCCAATTATGGTGGTCCTGAAAGTTCTTGAGTTTCAGA	6e-45	117/128	0/128
03.1_12330749	<hkxhk>	<lmxll>	LG3	84.46	3	12330749	12069289	12374387	17250363	16988903	17294001	AAAGGAACTGCAGAAGAGTAAAGAAGCACCCAATGACAACCTGACTGAAATCACATTTATCCA[C/T]AGGCCTGAGTGAGTAAGGYGGTACTATGTCTCCTGCACTTGCAGGCATTTTGAGAACTATTTGC	scaffold7474	1	128	-1	60660	60787	60787	AAAGGAACTGCAGAAGAGTAAAGAAGCACCCAATGACAACCTGACTGAAATCACATTTATCCACAGGCCTGAGTGAGTAAGGYGGTACTATGTCTCCTGCACTTGCAGGCATTTTGAGAACTATTTGC	3e-48	119/128	0/128
03.1_18256472	<lmxll>		LG3	89.609	3	18256472	18246677	18262712	17303796	17294001	17310036	GAATTTATTTTGACAGATCGAATGCCTTTCCCCTGGTGATTGATGTGCAACCAAGGAAACTGA[A/G]CATGGCAGTAAGAATCCCTTCCAGGAGAATGATTCGATCCTGCTCTTTTGATTTGGAGGACAAA	scaffold47	1	128	1	210028	210155	210028	GAATTTATTTTGACAGATCGAATGCCTTTCCCCTGGTGATTGATGTGCAACCAAGGAAACTGAACATGGCAGTAAGAATCCCTTCCAGGAGAATGATTCGATCCTGCTCTTTTGATTTGGAGGACAAA	1e-54	124/128	0/128
03.1_18548291	<lmxll>		LG3	91.211	3	18548291	18513335	18779255	17344992	17310036	17575956	CAACACAAACATACAACCAACGTACAAGAAAATGCMAAGTACTCACCATTCTCCTCAATGGCC[T/C]TGACCACCATATCTTCGGAGAACCCCATCGCCATGAAATGCGAGACCAACTCACTTCGAGAAGA	scaffold718	1	128	1	13939	14066	13939	CAACACAAACATACAACCAACGTACAAGAAAATGCMAAGTACTCACCATTCTCCTCAATGGCCTTGACCACCATATCTTCGGAGAACCCCATCGCCATGAAATGCGAGACCAACTCACTTCGAGAAGA	6e-58	126/128	0/128
03.1_18236883	<lmxll>		LG3	94.65	3	18236883	18160796	18246677	17652043	17575956	17661837	AGATTACTTACGAGGATGTTTTGGAGACGGTTTCGGCGGAGAAGGTTTGGTTTTTTGAGACGG[G/A]GAATTGGATGAAGATGATTGATGGGGTTTCGGCTTTCTTCTTCGACGATTATGATCTGCGAGAC	scaffold47	3	128	1	191366	191488	191366	ATTACTTACGAGGATGTTTTGGAGACGGTTTCGGCGGAGAAGGTTTGGTTTTTTGAGACGGGGAATTGGATGAAGATGATTGATGGGGTTTCGGCTTTCTTCTTCGACGATTATGATCTGCGAGAC	3e-43	115/126	3/126
03.1_18478381	<lmxll>		LG3	97.961	3	18478381	18373666	18513335	17766552	17661837	17801506	ATCACCATTCAATGTGAGAYGGCAAATTAGCTTCAACTTCCCCTCACTGACACCAAACCTGTA[C/G]ACCTCCTTCACTGTCTGCAGATACACAGACTGCATTTCATGACAAACATACAAAATCTTTTTCA	scaffold5426	1	128	-1	1264	1391	1391	ATCACCATTCAATGTGAGAYGGCAAATTAGCTTCAACTTCCCCTCACTGACACCAAACCTGTACACCTCCTTCACTGTCTGCAGATACACAGACTGCATTTCATGACAAACATACAAAATCTTTTTCA	2e-52	122/128	0/128
03.1_19328327	<lmxll>	<lmxll>	LG3	103.547	3	19328327	19316905	19547260	17812928	17801506	18031861	CTCAAGCACTTGCCAATGTACAATATTTGAACTATGAAACATCATAAATYATTTTGTGCTTCT[C/T]GAGTTTTTTTTTGCTTCAGCTGCAAATTTGTTTGTCTTCCTTTCTTTTGCCTTCACCTCCTTGC	scaffold791	1	128	-1	43417	43542	43542	CTCAAGCACTTGCCAATGTACAATATTTGAACTATGAAA-CATCATAAATYATTTTGTGCTTCTCGAGtttttttttGCTTCAGCTGCAAATTTGTTTGTCTTCCTTTCTTTTGCCTTCACCTCCTTGC	4e-47	121/129	4/129
03.1_19201676	<lmxll>		LG3	107.583	3	19201676	19157631	19251692	18075906	18031861	18125922	CTAATAAATAAATGTCTTTTATACTCATGGTCTTACGCAGAATGATAAGGAGGCTTTATTAGC[A/G]TCAGATCCCACTCTCAAACCACATAAGCCACAGACTGAATTCTTCTGCAAAACTCTGACAGCAA	scaffold791	1	128	-1	159402	159529	159529	CTAATAAATAAATGTCTTTTATACTCATGGTCTTACGCAGAATGATAAGGAGGCTTTATTAGCATCAGATCCCACTCTCAAACCACATAAGCCACAGACTGAATTCTTCTGCAAAACTCTGACAGCAA	2e-57	126/128	0/128
15.1_2015577	<lmxll>	<hkxhk>	LG3	110.922	15	2015577	2010574	2077015	18130925	18125922	18192363	TTTGCAGGCATGGTCAGCATGTGCCGGATCTTAAATCACACTAAAGAACATGCAATTTTTCAT[A/G]GTGAATCAAATAAATGACTGCAAYAATAACCAAATTTCACATCAAGATGTCAAAAAAAATTCAG	scaffold15221	1	127	1	251236	251361	251236	TTTGCAGGCATGGTCAGCATGTGCCGGATCTTAAATCACACTAAAGAACATGCAATTTTTCATAGTGAATCAAATAAATGACTGCAAYAATAACCAAATTTCACATCAAGATGTCaaaaaaaaTTCA	7e-51	121/127	1/127
03.1_19010220	<lmxll>		LG3	113.201	3	19010220	18779255	19061902	18423328	18192363	18475010	AAATATAGTGCATTTGCATGCTTGTTAACTAACATTGGTACAGAATTTAAATTTAGTTTACAA[T/C]GATGTAAACATAAAGTCAATGGAAAATGTGAGTCATCATTAGTCTCTGAACTTACTCTGCAGTA	scaffold1384	1	128	1	1272	1399	1272	AAATATAGTGCATTTGCATGCTTGTTAACTAACATTGGTACAGAATTTAAATTTAGTTTACAATGATGTAAACATAAAGTCAATGGAAAATGTGAGTCATCATTAGTCTCTGAACTTACTCTGCAGTA	2e-50	121/128	0/128
03.1_19113587	<lmxll>		LG3	115.492	3	19113587	19061902	19157631	18526695	18475010	18570739	CTTCTTTCTCTTCCTTCTTCTCCTCTGCAGGAGGTGCCTCAGGAGCAGCAGCCGCAGCACCAC[C/T]GCCTGCCCCAGCAGCAGCTGCACCACCRCTGGCAATGAACCCTCCGCCACCACCTCCGCCAACA
03.1_19305485	<lmxll>	<hkxhk>	LG3	118.527	3	19305485	19303596	19316905	18572628	18570739	18584048	GCAGCAAGTCCAAATGCAGCAGGGAGGGTGGCGGTCGGATGCCTTCCCCTGCGTTGCCGATGG[C/G]GCCTCCACCTCCGCAGCAGAGCAAGGGTGGCACAAGCAGAAGGCGATCCAACCCCCCACCGTCT
03.1_19301709	<lmxll>	<hkxhk>	LG3	125.263	3	19301709	19251692	19303596	18634065	18584048	18635952	GCCTCCTCAGAGGTTCTGTTGAAATTTATCYACCACTGAAGAAAGAATTTGAAGTCTAGGCTA[G/*]CAATTTGAGATCGTCTTACACCTGCAGCGCAGCTGAAGTCCTTTTCTTGGTCAAGGTTGTATTT	scaffold791	1	128	-1	77025	77152	77152	GCCTCCTCAGAGGTTCTGTTGAAATTTATCYACCACTGAAGAAAGAATTTGAAGTCTAGGCTAGCAATTTGAGATCGTCTTACACCTGCAGCGCAGCTGAAGTCCTTTTCTTGGTCAAGGTTGTATTT	6e-58	126/128	0/128
04.1_26838784	<nnxnp>		LG4	0	4	26838784	26682715	26870836	156069	0	188121	TTTGCATATTTAACCATTCTCAAGCTATTTTGAGATGATGATGGAAAAACTAATCAACAAAGG[T/C]TACCCCACTTTACTAGTCTGGCCTACCTCCCAAAACTCAGCTTCCTGCCCATCTCAAACATTTT	scaffold370	1	128	1	571860	571996	571860	TTTGCATATTTAACCATTCTCAAGCTATTTTGAGATGATGATGGAAAAACTAATCAACAAAGGTTACC---------CCACTTTACTAGTCTGGCCTACCTCCCAAAACTCAGCTTCCTGCCCATCTCAAACATTTT	8e-50	125/137	9/137
04.1_27196721	<hkxhk>		LG4	3.818	4	27196721	27122728	27209918	262114	188121	275311	AACACTAAATTTTACTTGAGCGTTCCGACACATCACACAAGTTAGACGGCCCAAAGACTACCK[A/G]CGGAAGAAGACCAATTAGCACTGCAGRAAAGATTTAATGCAGTATTTTAAGGTGAAGCTTCATA	scaffold370	1	128	1	926548	926675	926548	AACACTAAATTTTACTTGAGCGTTCCGACACATCACACAAGTTAGACGGCCCAAAGACTACCKACGGAAGAAGACCAATTAGCACTGCAGRAAAGATTTAATGCAGTATTTTAAGGTGAAGCTTCATA	2e-56	125/128	0/128
04.1_26902891	<hkxhk>		LG4	4.471	4	26902891	26870836	26906351	307366	275311	310826	TTCTTTTATCTTTTTTTTTCCCTTTATAATTAATTACTGCAGGACATGTCAGATGTGTATGAC[T/*]TTTTTTTTCAAGATTCTTGTAATTACAGTGATATGAATGATGCAAAAATGTCCATGGCAATTAT	scaffold370	1	128	1	635761	635886	635761	TTCTTTTATCtttttttttCCCTTTATAATTAATTACTGCAGGACATGTCAGATGTGTATGACtttttttttCAAGATTCTTGTAATTACAGTGATATGAATGATGCAAAAATGTCCATGGCAATTAT	4e-47	119/128	2/128
04.1_26909813	<nnxnp>		LG4	7.546	4	26909813	26906351	26979274	314288	310826	383749	AGCTGCAGCTCCATCAAGTCCCCAATCAAACACATACACAAACATCCCCAATAGACTAATATG[A/G]AGAACAAGGCCTCCGAATGCAATGCATGTGAGGATGGAAACTTTGCTCTGAGCTTGGAGGAATT	scaffold370	1	128	1	642576	642703	642576	AGCTGCAGCTCCATCAAGTCCCCAATCAAACACATACACAAACATCCCCAATAGACTAATATGAAGAACAAGGCCTCCGAATGCAATGCATGTGAGGATGGAAACTTTGCTCTGAGCTTGGAGGAATT	3e-49	120/128	0/128
04.1_26449622	<nnxnp>		LG4	11.805	4	26449622	26449539	26488134	383832	383749	422344	AGGATTCTGCTGGCTATGTTCTTCTCTCTAACATGCATGCAATGCATGGAGAATGGAAAGACG[T/C]CGAGAATGTGAGGACCATGATGGATGAACAGGGAATTAAGAAAGGTGCTGGATGTAGTTGGATT	scaffold370	1	128	1	236368	236495	236368	AGGATTCTGCTGGCTATGTTCTTCTCTCTAACATGCATGCAATGCATGGAGAATGGAAAGACGTCGAGAATGTGAGGACCATGATGGATGAACAGGGAATTAAGAAAGGTGCTGGATGTAGTTGGATT	9e-56	125/128	0/128
04.1_26449458	<hkxhk>		LG4	13.826	4	26449458	26383801	26449539	488001	422344	488082	GATGGGTAGAGCTGGAAGGCTAATGGAGGCTCTTCACATCATTAACAAAATGCCATTTGAACC[G/A]GATGTTCTGATATGGAAGACAATGTTAGCATCTTGTAAGTTACATAAGAATCTAGAACTCGGGA	scaffold370	1	128	1	236204	236331	236204	GATGGGTAGAGCTGGAAGGCTAATGGAGGCTCTTCACATCATTAACAAAATGCCATTTGAACCGGATGTTCTGATATGGAAGACAATGTTAGCATCTTGTAAGTTACATAAGAATCTAGAACTCGGGA	2e-57	126/128	0/128
04.1_7762139	<nnxnp>		LG4	15.339	4	7762139	7635952	7785484	614269	488082	637614	TAGTATGAAAAATTGCCCACTGAATATGCAGATGAATGCCAGACCTTGGATACATAAAGCCTG[C/T]TTGGTCTGAACCACGAAGATACTCCTGCAGCATCCGAGGGTGATACTCCAAAATCTGTTCACTA	scaffold60	1	128	1	1363103	1363230	1363103	TAGTATGAAAAATTGCCCACTGAATATGCAGATGAATGCCAGACCTTGGATACATAAAGCCTGCTTGGTCTGAACCACGAAGATACTCCTGCAGCATCCGAGGGTGATACTCCAAAATCTGTTCACTA	2e-58	127/128	0/128
04.1_20989339	<nnxnp>		LG4	18.574	4	20989339	20984590	21004585	642363	637614	657609	ACTGCAGTTTACATCAGGTGCTAGTAGCATTTCACAGAAAGCAGGCGTGGCGGCGCTCGGCCT[T/C]GGCTATGCAGGTGGAGAGACYGTCGCTAAAATGGTGAAGGCTTTCCAAGATCGCCGAGACTTCC	scaffold14147	1	128	1	89456	89583	89456	ACTGCAGTTTACATCAGGTGCTAGTAGCATTTCACAGAAAGCAGGCGTGGCGGCGCTCGGCCTTGGCTATGCAGGTGGAGAGACYGTCGCTAAAATGGTGAAGGCTTTCCAAGATCGCCGAGACTTCC	7e-51	121/128	0/128
04.1_13638981	<nnxnp>		LG4	20.782	4	13638981	13330678	13738857	965912	657609	1065788	TTTCTTTATAAACCATTCTCCAATTGAGAAAACACCAGCTCCCAACCATGATGAGACAAATAT[A/G]CCAACAAGCAATACAAACACAAGTGATGTTGCAAATCCAACACCTGCAGAATAAAATGATTGAA	scaffold5380	1	128	-1	5763	5890	5890	TTTCTTTATAAACCATTCTCCAATTGAGAAAACACCAGCTCCCAACCATGATGAGACAAATATACCAACAAGCAATACAAACACAAGTGATGTTGCAAATCCAACACCTGCAGAATAAAATGATTGAA	4e-60	128/128	0/128
04.1_13848542	<nnxnp>		LG4	22.91	4	13848542	13845808	14064701	1068522	1065788	1284681	GATCTGTTGTCACCAAACCAATTGAATGAGAAACACGCTTCTTTTGGTAATGTTTCTCCTGCA[C/T]CTTCGATTGAACACAACAGTAAATGGGGTGTGTTTGGGAAAGTCTGCAGGCTTGATAGGCCGTG	scaffold15356	1	128	1	34240	34367	34240	GATCTGTTGTCACCAAACCAATTGAATGAGAAACACGCTTCTTTTGGTAATGTTTCTCCTGCACCTTCGATTGAACACAACAGTAAATGGGGTGTGTTTGGGAAAGTCTGCAGGCTTGATAGGCCGTG	5e-52	122/128	0/128
04.1_21063173	<nnxnp>		LG4	23.906	4	21063173	21042986	21101958	1304868	1284681	1343653	TGCAAGTAATATTGTATCGGAAATTTGTGGACTTGTCACCGTACTCTCAGGGACAAGTGTGTT[G/A]CATTCTACAAGAGAACCGGATCTCCCAACTTGTACAGGTATCCTCATAATTCATAAATTCTTGT	scaffold14147	1	128	1	136255	136382	136255	TGCAAGTAATATTGTATCGGAAATTTGTGGACTTGTCACCGTACTCTCAGGGACAAGTGTGTTGCATTCTACAAGAGAACCGGATCTCCCAACTTGTACAGGTATCCTCATAATTCATAAATTCTTGT	2e-58	127/128	0/128
04.1_18242950	<nnxnp>		LG4	25.025	4	18242950	16403793	18291284	3182810	1343653	3231144	TAGCTTGTAAAACATGGAGGCGTTGACACAAGAGAGAGATGCTATATGAGCTGCAGAGACATA[G/A]CCTCCTAATAGAGCAATATGAATTGATAAGCCTCCAACACAATGTGCTATCACATGAATTTTTG	scaffold720	1	126	1	34355	34480	34355	TAGCTTGTAAAACATGGAGGCGTTGACACAAGAGAGAGATGCTATATGAGCTGCAGAGACATAGCCTCCTAATAGAGCAATATGAATTGATAAGCCTCCAACACAATGTGCTATCACATGAATTTT	5e-59	126/126	0/126
04.1_18354450	<nnxnp>		LG4	26.362	4	18354450	18347035	18955602	3238559	3231144	3839711	TTCAAATGCAAAGTATACTGGATACTGCAGAAACCAAAAGAAACCATCAATTAGATGATAAYT[T/C]GTCTACAAGAGCTACAAGAGAATACAGAGATATAAAACTATGAAGGAACTGTATCAGATATATA	scaffold720	1	126	1	183719	183844	183719	TTCAAATGCAAAGTATACTGGATACTGCAGAAACCAAAAGAAACCATCAATTAGATGATAAYTTGTCTACAAGAGCTACAAGAGAATACAGAGATATAAAACTATGAAGGAACTGTATCAGATATA	4e-54	122/126	0/126
06.1_31541216	<nnxnp>		LG4	27.18	6	31541216	31529483	31553854	3851444	3839711	3864082	ACATGTTTCGGTGTGCTGAGCATAGATCACAGTCCTTACATATTCTAATATGGATTAGATTGG[T/*]CCGTCTATAGATTCAGCTAGACTTTTCACTTCTCTTTCTGAATAATTCTCAGGCTTGGAATACA	scaffold949	1	128	-1	25219	25346	25346	ACATGTTTCGGTGTGCTGAGCATAGATCACAGTCCTTACATATTCTAATATGGATTAGATTGGTCCGTCTATAGATTCAGCTAGACTTTTCACTTCTCTTTCTGAATAATTCTCAGGCTTGGAATACA	4e-53	123/128	0/128
05.1_24504160	<lmxll>		LG4	27.236	5	24504160	24174465	24701019	4193777	3864082	4390636	TTCACCATCAATCCCACCCTCTCTAGYGAGCATTCCTTGCTTGTTAGAGGAGACGGGTAATCA[C/G]TCTTACTTTAGTTTAYTGAGTGATGGCCTTCAAGGTTTCATTCGAGAGTGCTCATCGACCGCGR	scaffold2833	1	127	1	48804	48930	48804	TTCACCATCAATCCCACCCTCTCTAGYGAGCATTCCTTGCTTGTTAGAGGAGACGGGTAATCACTCTTACTTTAGTTTAYTGAGTGATGGCCTTCAAGGTTTCATTCGAGAGTGCTCATCGACCGCG	4e-47	117/127	0/127
17.1_1613521	<nnxnp>		LG4	28.108	17	1613521	0	1673711	6004157	4390636	6064347	CAATCAAGCAGAGACTTACTCAGTTGTCACTCTTGTTGATTGCCGAAAATATTTAGAGCCTCC[T/C]CTACATGAACACAATGTTGGTATGGTTTTGATACCATTGACATTAATGATCTTGCAGAATGAAA	scaffold1338	1	128	-1	64854	64981	64981	CAATCAAGCAGAGACTTACTCAGTTGTCACTCTTGTTGATTGCCGAAAATATTTAGAGCCTCCTCTACATGAACACAATGTTGGTATGGTTTTGATACCATTGACATTAATGATCTTGCAGAATGAAA	9e-56	125/128	0/128
07.1_7893125	<nnxnp>		LG4	29.407	7	7893125	7892174	8572287	6065298	6064347	6744460	TATATTGTGTAGATTGCTATGCATGATTTGTTGTAAGTGTGTTGGATAGGTTAGTGGATTAGC[T/C]AAGGTAAGCTTGACCATAATTATAATATCATAAATATGATAATCTGTTATATGGGTCAAATTAG	scaffold540	1	128	-1	419118	419245	419245	TATATTGTGTAGATTGCTATGCATGATTTGTTGTAAGTGTGTTGGATAGGTTAGTGGATTAGCTAAGGTAAGCTTGACCATAATTATAATATCATAAATATGATAATCTGTTATATGGGTCAAATTAG	2e-58	127/128	0/128
04.1_13843076	<nnxnp>		LG4	29.836	4	13843076	13840905	13845808	6746631	6744460	6749363	ATGAGAGGCAAAGGTCGTGTGACAATACAATTCGGTTGCTGCTATAATTATGCAACTGTAAGT[C/T]GGAAGTTCAGTATTCTATTTTATGATCAAATTAGAAGCTGAGAAGTTCCGTATTCTATTTTATG	scaffold15356	1	80	1	31385	31464	31385	ATGAGAGGCAAAGGTCGTGTGACAATACAATTCGGTTGCTGCTATAATTATGCAACTGTAAGTCGGAAGTTCAGTATTCT	1e-29	77/80	0/80
04.1_23558735	<nnxnp>		LG4	30.812	4	23558735	23553596	24218035	6754502	6749363	7413802	ACCTGCAGTTGTGCAATTATATTGCAAAATAATCTGTCTGTCTAAAGGAAAAATGCATAACTA[A/C]TAGTGGGGTTCATGACAGTTATTTTACTCCTTGAAAGAGTTATTTCTAATTTARGAGCAAGAAC	scaffold833	50	127	-1	138896	138972	138972	AAAATGCATAACTAATAGTGGGGTTCATGACAGTTATTTTACTCCTTGAAAGAGTTATTTCTAATTTARGAGCAAGAA	5e-27	74/78	1/78
04.1_25018120	<nnxnp>		LG4	31.364	4	25018120	24947728	25359330	7484194	7413802	7825404	TTGGATTGAACAAACCAAAATGCCTAGAAGTCAGTGCATCAGACATGATAGTTTGTGTTTGAT[A/G]TATTGTATGATTGCACCTCATGGACAAGTGTAATTATAACTGCTGAGTTCTCACGTGGATTGGT	scaffold4730	1	128	1	6802	6933	6802	TTGGATTGAACAAACCAAAATGCCTAGAAGTCAGTGCATCAGACATGATAGTTTGTGTTTGATATATTGTATGATTGCACCTCATGGACAAGTGTAATTATA----ACTGCTGAGTTCTCACGTGGATTGGT	2e-52	125/132	4/132
04.1_23548459	<nnxnp>		LG4	32.353	4	23548459	23514992	23553596	7858871	7825404	7864008	TGTCCTAGATTATGGGCCCATTTCTTTTAATTGAAATTATTATCAGTTTTTGATCTTTGCATC[T/A]ACATTTGGTTGAAACCTGGTGATCTTTCATTCTTTGTAGTTATATCATCTAAGTTAGTTGCTGC	scaffold833	2	128	-1	148810	148936	148936	GTCCTAGATTATGGGCCCATTTCTTTTAATTGAAATTATTATCAGTTTTTGATCTTTGCATCTACATTTGGTTGAAACCTGGTGATCTTTCATTCTTTGTAGTTATATCATCTAAGTTAGTTGCTGC	2e-52	122/127	0/127
04.1_12944243	<nnxnp>		LG4	32.626	4	12944243	12331962	12983309	8476289	7864008	8515355	TCGATATCTTGAGCACAACTCACAATCTCAAGCAACAATGAGACAATGGTGGCTATGTGTAAC[G/A]CTTCTCTGAGCAATAATCCTTCTTCTGACAGAGACATCTTCAAACTTTTCACTGCCTCTGCAGC	scaffold8737	1	128	-1	1662	1789	1789	TCGATATCTTGAGCACAACTCACAATCTCAAGCAACAATGAGACAATGGTGGCTATGTGTAACGCTTCTCTGAGCAATAATCCTTCTTCTGACAGAGACATCTTCAAACTTTTCACTGCCTCTGCAGC	4e-53	123/128	0/128
05.1_21838434	<nnxnp>		LG4	33.628	5	21838434	21690060	21960834	8663729	8515355	8786129	AAGACAAAATGTCCAAATTGGTGGTGGATGGCTGCTATTGATCCGGTATGGAAAGCAAATTGT[C/A]ATTGCCATTGCCATTGTTGTTGTTGTTGTTGTTGTTTTTGCCGTTGTTTCTGCAGTTATTGTCA	scaffold1124	1	77	1	53598	53674	53598	AAGACAAAATGTCCAAATTGGTGGTGGATGGCTGCTATTGATCCGGTATGGAAAGCAAATTGTCATTGCCATTGCCA	4e-28	74/77	0/77
04.1_21140745	<nnxnp>		LG4	33.687	4	21140745	21101958	21447232	8824916	8786129	9131403	AATATGAATAGGTGATGAGAAGTTTCCTCCTTTGTTTATGGTCTCATGCAATTAATTGGCATA[A/T]TTTTCAGTTCCAAATAGTGGAATCTGAACCTTAGGATTGTCAAGTTTACCAATTGTTGTTCACA	scaffold14147	1	121	1	183035	183155	183035	AATATGAATAGGTGATGAGAAGTTTCCTCCTTTGTTTATGGTCTCATGCAATTAATTGGCATAATTTTCAGTTCCAAATAGTGGAATCTGAACCTTAGGATTGTCAAGTTTACCAATTGTT	3e-48	115/121	0/121
04.1_19584009	<nnxnp>		LG4	33.702	4	19584009	19570381	19668649	9145031	9131403	9229671	ACATCCTAATATAACAGCCAAGTCAGTAATCAACTTTGCACAAGGAATATCTTCAATGTGAAC[C/T]GAGATAAATGTTAACACATCAACTTTCAACTTTAAAGCATTTGACAGATGTATTTGATTAATTG	scaffold649	1	128	-1	154035	154162	154162	ACATCCTAATATAACAGCCAAGTCAGTAATCAACTTTGCACAAGGAATATCTTCAATGTGAACCGAGATAAATGTTAACACATCAACTTTCAACTTTAAAGCATTTGACAGATGTATTTGATTAATTG	9e-56	125/128	0/128
07.1_7891225	<nnxnp>		LG4	33.969	7	7891225	7840547	7892174	9280349	9229671	9281298	ATTGTCATTTTTTTCCTCTGTAATCATTGTTTTTGTTTTTGGATCTGTTTGTCATGTCTAATT[A/G]TTGGTTTTATTTTTGGGAGAATATAGAGTGTTTTCTGCAGATGAAGCCACACCAATCSACTAGT	scaffold540	1	128	-1	420996	421124	421124	ATTGTCAttttttt-cctctgtaatcattgtttttgtttttggatctgtttgtcatgtctaattattggttttatttttgGGAGAATATAGAGTGTTTTCTGCAGATGAAGCCACACCAATCSACTAGT	5e-52	123/129	1/129
04.1_13838735	<nnxnp>		LG4	34.109	4	13838735	13738857	13840905	9381176	9281298	9383346	TATTATTGCTTTCTGCAGCACATCTTTAGATTCAAATTTCATTTTTAGTTATAAGTCTTATGA[C/T]CTAATACAGAAAGGAAAATTGAAGATTGAGATATATGTTGCTCCAAATAATATCATATCCTGTT	scaffold15356	1	128	1	25868	25993	25868	TATTATTGCTTTCTGCAGCACATCTTTAGATTCAAATTTCATTTTTAGTTATAAGTCTTATGACCTAATACAGAAAGGAAAATTGAAGATTGAGATATATGTTGCTCCAAATAATATCATATCCTGTT	2e-44	117/128	2/128
04.1_18339621	<nnxnp>		LG4	34.369	4	18339621	18291284	18347035	9431683	9383346	9439097	TTCTGGAGATGGACTTCCTTTACACAACTGGTTAAAGATTATTCTGCAGCTGTCTGTGTCAAA[A/C]GCAACACTAATCTGTCACCTTTACATACTCTCTGCCGTATAGACATAAACTCTATGAAATTCCC	scaffold720	1	128	1	161656	161783	161656	TTCTGGAGATGGACTTCCTTTACACAACTGGTTAAAGATTATTCTGCAGCTGTCTGTGTCAAAAGCAACACTAATCTGTCACCTTTACATACTCTCTGCCGTATAGACATAAACTCTATGAAATTCCC	1e-46	118/128	0/128
04.1_23282734	<nnxnp>		LG4	35.25	4	23282734	23282403	23283718	9439428	9439097	9440412	CTATAGCTGCAGTACTAGCATCACTGATGAGAGCTTCCAGAGTAGCTCTAGTGCTAATGGGTG[C/T]AGGCCTCATATGTCAAAGGATACAAGATGGGTTGCCATTCGCCAGATTCTATTGCAACATGGAA	scaffold833	1	128	-1	317957	318084	318084	CTATAGCTGCAGTACTAGCATCACTGATGAGAGCTTCCAGAGTAGCTCTAGTGCTAATGGGTGCAGGCCTCATATGTCAAAGGATACAAGATGGGTTGCCATTCGCCAGATTCTATTGCAACATGGAA	4e-60	128/128	0/128
04.1_23481528	<nnxnp>		LG4	35.837	4	23481528	23409170	23514992	9512770	9440412	9546234	TAAAGTGAGTAAAGAAACAAAAACAAGAAAAAGAAGAAACAAAAGGTTGGCTTGGATTGCTGC[T/A]GCAGTAGTTCTGTATTCATGATATCTGGAAACTCACACACATTGTTTGAGCTTCTACCTTTTTC
04.1_10949850	<lmxll>		LG4	36.293	4	10949850	10657101	11334765	9838983	9546234	10223898	CTGAAAAATTCATGGAACCTTTTTTTGTTTTTACTCTAAACTAATTCCAATATTGAGTTGCCC[C/T]GCTTGAAATCTCCATGAGATTTGCTCCTATGCCATCAATCAAAAGGACAAAATGCATTCATGAC	scaffold180	1	128	-1	297061	297188	297188	CTGAAAAATTCATGGAACCtttttttgtttttACTCTAAACTAATTCCAATATTGAGTTGCCCCGCTTGAAATCTCCATGAGATTTGCTCCTATGCCATCAATCAAAAGGACAAAATGCATTCATGAC	1e-46	118/128	0/128
04.1_19556755	<nnxnp>		LG4	36.316	4	19556755	18955602	19570381	10825051	10223898	10838677	TGCAAAAAACATGGGTTTGTATGGGGAGCGTGTTGGAGCCCTTAGCATTGTAAGAATTGTATA[T/C]GTTTGCTAGTTGCAATTGGTTTCATGGGTATAAAAAGAACATTTGCTACCACTGAATTTTTGAA	scaffold649	1	128	-1	177584	177711	177711	TGCAAAAAACATGGGTTTGTATGGGGAGCGTGTTGGAGCCCTTAGCATTGTAAGAATTGTATATGTTTGCTAGTTGCAATTGGTTTCATGGGTATAAAAAGAACATTTGCTACCACTGAATTTTTGAA	9e-56	125/128	0/128
04.1_20519203	<nnxnp>		LG4	37.135	4	20519203	20499968	20695117	10857912	10838677	11033826	TCTGAGTCAAGGTAAGCACTTGGCTCATCTATCAAGTATATATCTGCAGGCTGCAAAAGTAGC[A/T]TCAAAAGTCAACTGTTGAAGAAAGCAATTTTATTTCAACCATGGGGCATGCTAAGAAAATATTG	scaffold11	1	128	-1	97010	97138	97138	TCTGAGTCAAGGTAAGCACTTGGCTCATCTATCAAGTATATATCTGCAGGCTGCAAAAGTAGCATCAAAAGTCAACTG-TTGAAGAAAGCAATTTTATTTCAACCATGGGGCATGCTAAGAAAATATTG	8e-50	122/129	1/129
04.1_8477163	<nnxnp>		LG4	37.433	4	8477163	8339742	8528465	11171247	11033826	11222549	GCTGTCCATAGGAAGGTAGGCACGGTGCAATACGGCATTTCAAGAATGTATTAGGTATAAACA[C/T]TGTGCTGYTGAGATCAACTCCGGCAATCATCGTCATCGACAATGTTATCACGGTGATAAAACTC	scaffold180	1	128	-1	1117350	1117477	1117477	GCTGTCCATAGGAAGGTAGGCACGGTGCAATACGGCATTTCAAGAATGTATTAGGTATAAACACTGTGCTGYTGAGATCAACTCCGGCAATCATCGTCATCGACAATGTTATCACGGTGATAAAACTC	1e-53	123/128	0/128
04.1_20871034	<nnxnp>		LG4	37.578	4	20871034	20695117	20925437	11398466	11222549	11452869	ACATTTATGTGCAGCTTCTGCAGGAGAAACTTTCAAATTCATCAGCACAAATGACATGATAGC[C/T]GCAGCATTATAGATCAAAATCATGATGAAATTTACGGTAATAGATTTTCAAAGAAATAAAGTAA	scaffold2377	1	128	-1	801282	801409	801409	ACATTTATGTGCAGCTTCTGCAGGAGAAACTTTCAAATTCATCAGCACAAATGACATGATAGCCGCAGCATTATAGATCAAAATCATGATGAAATTTACGGTAATAGATTTTCAAAGAAATAAAGTAA	4e-53	123/128	0/128
04.1_19753291	<nnxnp>		LG4	37.962	4	19753291	19668649	19756359	11537511	11452869	11540579	TTTATTTTAGTTTTTGTGACTTTGGGTTAAAGCACTTTCACTTTCATGTGTAGATTACTATAC[A/G]GGATCTAAATCTGTCTGTGTTGTTAGGCCATTCAGACTCAGGAATATGGGCATCAACAACAGAA	scaffold11	1	128	-1	562754	562881	562881	TTTATTTTAGTTTTTGTGACTTTGGGTTAAAGCACTTTCACTTTCATGTGTAGATTACTATACAGGATCTAAATCTGTCTGTGTTGTTAGGCCATTCAGACTCAGGAATATGGGCATCAACAACAGAA	1e-54	124/128	0/128
04.1_20298597	<nnxnp>		LG4	38.624	4	20298597	20117970	20334374	11721206	11540579	11756983	AGCAGCTACTGAAAATGATCTGATGAATTGGCATAGTAAAAACTAACAGTGTAAACAGAGAGA[T/A]CCAACAAGACAAACACTACAAAAACTGAAATAGGCAAAGGATCATATTCATGTCTGCAGGCGTC	scaffold11	1	128	-1	232484	232610	232610	AGCAGCTACTGAAAATGATCTGATGAATTGGCATAGTAAAAACTAACAGTGTAAACAGAGAGATCCAACAAGACAAACACTACAAAAACTG-AAATAGGCAAAGGATCATATTCATGTCTGCAGGCGTC	1e-46	120/129	3/129
04.1_20480734	<nnxnp>		LG4	39.137	4	20480734	20425735	20499968	11811982	11756983	11831216	ATCTTGCTAATTTCATGATCTAGCTGCAGGTTTATGTGATTTGATGGCAGATTGTGGCATAGG[G/A]TTTCAAAAGCGTTGTAAAAGCAGGTCCAGGAGGATGGTTTTGGTGATGGGGATTATGGTGTTCA	scaffold11	1	128	-1	124433	124560	124560	ATCTTGCTAATTTCATGATCTAGCTGCAGGTTTATGTGATTTGATGGCAGATTGTGGCATAGGGTTTCAAAAGCGTTGTAAAAGCAGGTCCAGGAGGATGGTTTTGGTGATGGGGATTATGGTGTTCA	1e-54	124/128	0/128
04.1_21019834	<hkxhk>		LG4	39.674	4	21019834	21004585	21021316	11846465	11831216	11847947	TCACAAAAATGCTATGAGACACGAGAATCAATTTCATGTTACACGCCCTGACTCCTTTCTGAT[A/G]TAAAATCTTGAAAATGTATATGTAACTGTCTCAGTGTGTATCCAAAGAAAAATAAATGAAAAAA	scaffold14147	1	119	1	114013	114132	114013	TCACAAAAATGCTATGAGACACGAGAATCAATTTCATGTTACAC-GCCCTGACTCCTTTCTGATATAAAATCTTGAAAATGTATATGTAACTGTCTCAGTGTGTATCCaaagaaaaataa	3e-42	111/120	1/120
04.1_8579769	<nnxnp>		LG4	40.09	4	8579769	8528465	8855745	11899251	11847947	12175227	GAATAACCCAAGATAAATAAAAAGAAAAAAAAAATTCATTCTATCAGTTAATACATTCTTTTT[G/T]ATTTGAAGAAAAAAGGAAATGCAGCATGGTAGAAATGAACTCACAAAAGATTTAATGATTTCTT	scaffold180	6	128	-1	1027081	1027202	1027202	ACCCAAGATAAATaaaaagaaaaaaaaaaTTCATTCTATCAGTTAATACATTCTTTTTGATTTGAAGAAAAAA-GGAAATGCAGCATGGTAGAAATGAACTCACAAAAGATTTAATGATTTCTT	1e-46	117/124	3/124
04.1_9131724	<nnxnp>		LG4	40.679	4	9131724	8855745	9629766	12451206	12175227	12949248	GGCCCTGAAWYATACCCAAGAMTTGAAGATGAGAATTGGTTGCACTTTCACTGATTGTGCCGA[G/A]CTRCTATAGGCTTTTAAGCTCATTAAAAGCTCTTCTAATTGGAGTTTAAGATAGGAGATAAGGA	scaffold180	1	128	-1	599649	599776	599776	GGCCCTGAAWYATACCCAAGAMTTGAAGATGAGAATTGGTTGCACTTTCACTGATTGTGCCGAGCTRCTATAGGCTTTTAAGCTCATTAAAAGCTCTTCTAATTGGAGTTTAAGATAGGAGATAAGGA	2e-44	115/128	0/128
04.1_14564638	<nnxnp>		LG4	41.573	4	14564638	14539210	16403793	12974676	12949248	14813831	ACCCAACATCTATAATTGGTGGATACAGGGTATGTTTCCAACCAATGAGTTATTATTGATTTG[C/T]TCCCTGTTTGTGTGGTTTGCTAAGACTGTTCAAATGGAAGGTTTAAGTTTTTAATTTTTGGACA	scaffold318	1	128	-1	112387	112514	112514	ACCCAACATCTATAATTGGTGGATACAGGGTATGTTTCCAACCAATGAGTTATTATTGATTTGCTCCCTGTTTGTGTGGTTTGCTAAGACTGTTCAAATGGAAGGTTTAAGTTTTTAATTTTTGGACA	1e-54	124/128	0/128
04.1_19937344	<hkxhk>	<lmxll>	LG4	42.319	4	19937344	19848385	20117970	14902790	14813831	15083416	GAGAAAAGCAAGAATCGCAATGATTTAGCCAACCAAATGCAGAAGCCAGTGTGACCTCCCCGT[G/A]TGTCGCTTCTTGAGATCAAATGTATTTTATTTTGAATACCTTACATATGTTTCTGGCTTGCTCT	scaffold11	1	128	-1	426997	427124	427124	GAGAAAAGCAAGAATCGCAATGATTTAGCCAACCAAATGCAGAAGCCAGTGTGACCTCCCCGTGTGTCGCTTCTTGAGATCAAATGTATTTTATTTTGAATACCTTACATATGTTTCTGGCTTGCTCT	6e-45	117/128	0/128
04.1_22761031	<nnxnp>		LG4	42.842	4	22761031	22319803	23021552	15524644	15083416	15785165	TTGCTGCAGTATATTTCAATGCTCAAAGGGAGACTGCTGCCAGGAGACGCTAATCATCATCAT[G/C]CAACTCAATTGATTAATAAATTCAAGGAGAGACCTTAATTACCTTATGTTACTAGCAATACTAC	scaffold833	1	128	-1	646060	646187	646187	TTGCTGCAGTATATTTCAATGCTCAAAGGGAGACTGCTGCCAGGAGACGCTAATCATCATCATGCAACTCAATTGATTAATAAATTCAAGGAGAGACCTTAATTACCTTATGTTACTAGCAATACTAC	4e-60	128/128	0/128
04.1_23284703	<nnxnp>		LG4	43.334	4	23284703	23283718	23310757	15786150	15785165	15812204	AAGGTAAATAGAGATCTCTCYGGTGAAGTGTTTGAATTTCAGGACTGGCTGTGACTAGGGATA[C/G]TGMGAAAAWTTGTATTTGTTTTTGCCTAGTCATTGTTAATTTCTCCCATGTTTGTTGTGATGCC	scaffold833	1	128	-1	316000	316127	316127	AAGGTAAATAGAGATCTCTCYGGTGAAGTGTTTGAATTTCAGGACTGGCTGTGACTAGGGATACTGMGAAAAWTTGTATTTGTTTTTGCCTAGTCATTGTTAATTTCTCCCATGTTTGTTGTGATGCC	4e-53	122/128	0/128
04.1_14513784	<lmxll>		LG4	44.013	4	14513784	14397322	14539210	15928666	15812204	15954092	GTTTGCCTGCTTTCCATTTTGCTCGTGGGGAAAAAAATTCTGCACACACTGCAGAAAAATTAC[A/C]AGAGTGAGGTTTTCAAAATTCTTTGACTAAGCTCAAGAAAAATATTATGTTTTGGTGATCCACT	scaffold5663	1	128	-1	44715	44844	44844	GTTTGCCTGCTTTCCATTTTGCTCGTGGGGaaaaaaaTTCTGCA--CACACTGCAGAAAAATTACAAGAGTGAGGTTTTCAAAATTCTTTGACTAAGCTCAAGAAAAATATTATGTTTTGGTGATCCACT	1e-46	120/130	2/130
04.1_21878577	<nnxnp>		LG4	44.429	4	21878577	21816148	22319803	16016521	15954092	16457747	TAGCCGGATGGTCAGATAGACCATTGGAATAGAAACAAATAAGACTTGCCAGGTAACAACAGC[C/T]AAGACCACAAGATTGCTGTATACATTCATGGCAGCACTGATGCTAAAGATCAAACTGAATGGAA	scaffold197	2	128	1	190704	190830	190704	AGCCGGATGGTCAGATAGACCATTGGAATAGAAACAAATAAGACTTGCCAGGTAACAACAGCCAAGACCACAAGATTGCTGTATACATTCATGGCAGCACTGATGCTAAAGATCAAACTGAATGGAA	6e-58	126/127	0/127
04.1_11719682	<hkxhk>		LG4	44.736	4	11719682	11334765	12331962	16842664	16457747	17454944	TGCCGGCCAAAGACCATGACACTCGCCAAACAGGGGTCTTGAAATCATTAAGAACTTTGCCTT[T/C]CCATTGATCTCCTTCCTTTGCAACTGTCCATATAACCACTGTTCCATCCTGAGATGCGCTGGCA	scaffold14339	1	128	-1	7606	7733	7733	TGCCGGCCAAAGACCATGACACTCGCCAAACAGGGGTCTTGAAATCATTAAGAACTTTGCCTTTCCATTGATCTCCTTCCTTTGCAACTGTCCATATAACCACTGTTCCATCCTGAGATGCGCTGGCA	1e-54	124/128	0/128
04.1_13022376	<lmxll>		LG4	47.042	4	13022376	12983309	13330678	17494011	17454944	17802313	AACATCATCCTCTGCAGGGTCATCAATTATGTCATCCTATAACAAGTAAATGACAGAGCTGGA[G/C]AGGTCATTAGTAGACATTTTTCTGAATTAGAAGGCACATTTGTCCACCATTATTGAGTACCTTG	scaffold1649	3	128	-1	721931	722058	722058	CATCATCCTCTGCAGGGTCATCAATTATGTCATCCTATAACAAGTAAATGACAGAGCTGGAGAGGTCATTAGTAGACAT--TTTTCTGAATTAGAAGGCACATTTGTCCACCATTATTGAGTACCTTG	1e-53	124/128	2/128
04.1_20370738	<nnxnp>		LG4	47.645	4	20370738	20370628	20425735	17802423	17802313	17857420	ACACACGATAGCTTCATTTTGGGCAAAGACGTGTCACTTCCTGAAACTTACGTCCGATCTGCA[G/T]CAAATCCTCTCAGAGATCTTGGTGGAATGCCGGCAAACAAAAGGCCAACTCTTGCGTTCTTTGC	scaffold11	1	128	-1	198324	198451	198451	ACACACGATAGCTTCATTTTGGGCAAAGACGTGTCACTTCCTGAAACTTACGTCCGATCTGCAGCAAATCCTCTCAGAGATCTTGGTGGAATGCCGGCAAACAAAAGGCCAACTCTTGCGTTCTTTGC	5e-52	122/128	0/128
04.1_19759429	<lmxll>		LG4	48.116	4	19759429	19756359	19848385	17860490	17857420	17949446	TATGAATGAGCGCCTATCACAAGCTTTATCTCGGATGTCTGTTTTGGAAACACAGGTATTTCC[A/T]GGGGCCTTGCAATTTTTGTTTAAATAACAATTTCACATAAATAAAATTTTTTATGTAATACTAT	scaffold11	1	126	-1	556568	556693	556693	TATGAATGAGCGCCTATCACAAGCTTTATCTCGGATGTCTGTTTTGGAAACACAGGTATTTCCAGGGGCCTTGCAATTTTTGTTTAAATAACAATTTCACATAAATAAAATTTTTTATGTAATACT	7e-51	120/126	0/126
04.1_23282075	<nnxnp>		LG4	48.948	4	23282075	23021552	23282403	18209969	17949446	18210297	AAAGGAGATATTGTAGAGATATCCATGATGCCTGAAAAGAACTCCATGAATTTATCTGGAAAA[A/C]TTGGTCAAACATGTCAAGTRAGAATGATGGAACCATCTAATAAAAGTGCAGTTTCTGCTCCCTG	scaffold833	1	128	-1	318619	318746	318746	AAAGGAGATATTGTAGAGATATCCATGATGCCTGAAAAGAACTCCATGAATTTATCTGGAAAAATTGGTCAAACATGTCAAGTRAGAATGATGGAACCATCTAATAAAAGTGCAGTTTCTGCTCCCTG	2e-56	125/128	0/128
04.1_21753721	<lmxll>	<lmxll>	LG4	49	4	21753721	21447232	21816148	18516786	18210297	18579213	TTCTATTTAAGCGTGGCACGGACATTTTAAACATTTTTTTTGGTTGGCTGTGCCTTGCGCTTT[T/C]TATCAAGTTGTGGTTTCAGATGTAACAAACAGGCTACGTGGCTATTATGGGCTAATGTTTGTCT	scaffold197	1	128	1	135797	135926	135797	TTCTATTTAAGCGTGGCACGGACATTTTAAACAtttttttt---GGTTGGCTGTGCCTTGCGCTTTTTATCAAGTTGTGGTTTCAGATGTAACAAACAGGCTACGTGGCTATTATGGGCTAATGTTTGTCT	7e-44	119/131	4/131
04.1_10364355	<lmxll>		LG4	50.157	4	10364355	10246081	10657101	18697487	18579213	18990233	CCGTTTGCTTCAACTTTGTTCTGCCACATAATAAGTAATAAAGACAAAATATTTATCCTAATT[A/*]TTTATATATATATATAATTTCATATTTACTGAATTAACAACAGCTGGCACTGACCTTGCTCTAC
04.1_8058577	<lmxll>		LG4	50.895	4	8058577	8030578	8130449	19018232	18990233	19090104	AGTTTCTTCTTCTTCTAAGTGCAYGAGCCTCATAAATAATCTATTCCACACAACAAAAGAATT[T/A]TAAAAAAAGGTCATACTCTACATAAACAACTCCTTTGGGAACTCAGCATTTTCCTGGACAAATT	scaffold60	1	121	1	1624644	1624765	1624644	AGTTTCTTCTTCTTCTAAGTGCAYGAGCCTCATAAATAATCTATTCCACACAACAAAAGAATTT-TaaaaaaaGGTCATACTCTACATAAACAACTCCTTTGGGAACTCAGCATTTTCCTGG	1e-46	115/122	1/122
04.1_20370520	<nnxnp>		LG4	51.225	4	20370520	20370335	20370628	19090289	19090104	19090397	AGTTARTTTTATTAAATATTGTTATGAAGATATAAATCTGGGTCTCTTTTCTAGCATGTATTT[G/A]GTTTGTGTATATAATGCTATCAAATATCATAGCTAATATAACTAGTTTGTTTGCAAAGGTTGTT	scaffold11	57	128	-1	198537	198608	198608	TGTATTTGGTTTGTGTATATAATGCTATCAAATATCATAGCTAATATAACTAGTTTGTTTGCAAAGGTTGTT	2e-25	69/72	0/72
04.1_8202323	<lmxll>		LG4	52.257	4	8202323	8130449	8339742	19162271	19090397	19299690	CTTGTGATGATGAATTAGCCCCTTTTTAAACAAATACAATTCATATTTGATGAACAATAGTTC[A/G]TTTTCAACCTGAAAATGGGAAACATATTTCTTAGTAGTAATGTAGAAGTACTCTAGTGTGTGTG	scaffold180	11	128	-1	1291964	1292080	1292080	TGAATTAGCCCCTTTTTAAACAAATACAATTCATATTTGATGAACAATAGTTCATTTTCAACCTGAAAATGGGAAACATATTTCTTAGTAGTAATGTAGAAGTACTCTAGTGTGTGTG	1e-34	104/118	1/118
04.1_20370153	<lmxll>		LG4	52.631	4	20370153	20334374	20370335	19335469	19299690	19335651	CGAATTCACACAATCGGCGAGCACTGAAGGAGTTCTTGCAAAATTATGTCAACACAATTGCAG[C/A]AAAGTATCCTTTTTGGAATAGAACTGGTGGAGCAGACCATTTTCTTGTTGCTTGCCATGACTGG	scaffold11	1	128	-1	198905	199032	199032	CGAATTCACACAATCGGCGAGCACTGAAGGAGTTCTTGCAAAATTATGTCAACACAATTGCAGCAAAGTATCCTTTTTGGAATAGAACTGGTGGAGCAGACCATTTTCTTGTTGCTTGCCATGACTGG	4e-60	128/128	0/128
04.1_7808831	<nnxnp>		LG4	53.96	4	7808831	7785484	7905705	19358998	19335651	19455872	TGGATAAGGGCAGTCTGGAGGTGTGTCATCTGAGAGAACAAGTCTTGGAGATTCAAAGAGTAG[T/G]ACTAGTTGGGAAATGAAGATGAGGAGTTTGATCCATGAGGTGGTGTGGGCTTTGGACATGTTTG	scaffold60	1	128	1	1395057	1395184	1395057	TGGATAAGGGCAGTCTGGAGGTGTGTCATCTGAGAGAACAAGTCTTGGAGATTCAAAGAGTAGTACTAGTTGGGAAATGAAGATGAGGAGTTTGATCCATGAGGTGGTGTGGGCTTTGGACATGTTTG	1e-54	124/128	0/128
04.1_7038791	<lmxll>		LG4	54.273	4	7038791	6974592	7256457	19520071	19455872	19737737	TTTATTTGTTTATTTATTTATTTTAGCTCTGTTATCTGGTTTGTTTTAAATGTCAGACAACTC[G/A]CATTTTAGTACAATACTATCTTTGAGGTAATCTTTTATTTGATTTCTTTTGAAATAGTCCTGCT	scaffold60	6	128	1	6346	6463	6346	ttgtttatttatttattttagctctgttatctggtttgttttaAATGTCAGACAACTCGCATTTTAGTACAATACTATCTTTGAGGTAATCTTTTATTTGATTTCTTTTGAAAT-AGTCCTGCT	2e-32	108/124	7/124
07.1_7789871		<lmxll>	LG4	55.168	7	7789871	7564974	7840547	19962634	19737737	20013310	TTCCTAATTAGTGTGTCAATATTGTCTCGTTCTTTATCGGTGTTGACTAACTGAATTTGAGCA[A/T]AAGTCATATTTATCACCTGCAGACAAATCATGAGACTGTCACCTAGCAAGTTTTAATTTATGCA	scaffold2339	1	128	1	6366	6493	6366	TTCCTAATTAGTGTGTCAATATTGTCTCGTTCTTTATCGGTGTTGACTAACTGAATTTGAGCAAAAGTCATATTTATCACCTGCAGACAAATCATGAGACTGTCACCTAGCAAGTTTTAATTTATGCA	1e-47	119/128	0/128
02.1_2100990	<nnxnp>		LG4	56.231	2	2100990	2025281	2121080	20089019	20013310	20109109	TAAATTTGCTCTTACAAACCCAGTTATCTCTTTATTTCATAGGGGCCTTGACCTCCCCAATTG[G/A]TTGGTGGAGGCTGCAGCAGCCAGTGATCTCAGTTTCTAAACTGCTGTTTTGTCCAGTCTGTCGT	scaffold180	1	128	-1	600029	600156	600156	TAAATTTGCTCTTACAAACCCAGTTATCTCTTTATTTCATAGGGGCCTTGACCTCCCCAATTGGTTGGTGGAGGCTGCAGCAGCCAGTGATCTCAGTTTCTAAACTGCTGTTTTGTCCAGTCTGTCGT	1e-35	110/128	0/128
17.1_1733904	<lmxll>		LG4	56.808	17	1733904	1673711	1836636	20169302	20109109	20272034	ACAGCACCCATTTATGCCTCTGGGACCTGACAGTTGAAGGTTTGCAGCAATTTTAGACAACAT[G/A]CCAAATATAACAATGCATTATTTGCTTACCTACTCCAATTTTTGCATACCAACATGAATTTCAA	scaffold14234	1	128	-1	187002	187129	187129	ACAGCACCCATTTATGCCTCTGGGACCTGACAGTTGAAGGTTTGCAGCAATTTTAGACAACATGCCAAATATAACAATGCATTATTTGCTTACCTACTCCAATTTTTGCATACCAACATGAATTTCAA	1e-54	124/128	0/128
04.1_10127809	<nnxnp>		LG4	56.957	4	10127809	9629766	10246081	20770077	20272034	20888349	TTCCATCTCCGCCTGCCTGAGTTGAATGGAGTTCGTCACTGCAGATACCTGGGCATTATTTGT[C/G]CCTGCGTCAGCCAATGCCTGGAAATATGCATGAGGACCCCAACCTRCATCAGAAAGAAGAAAAA	scaffold60	1	128	1	852221	852348	852221	TTCCATCTCCGCCTGCCTGAGTTGAATGGAGTTCGTCACTGCAGATACCTGGGCATTATTTGTCCCTGCGTCAGCCAATGCCTGGAAATATGCATGAGGACCCCAACCTRCATCAGAAAGAAGAAAAA	6e-58	126/128	0/128
04.1_21022801	<lmxll>		LG4	59.604	4	21022801	21021316	21042986	20889834	20888349	20910019	TGTTAGTTTTCTTGATGATAGAAATAATATAATGCATTTGTTTTGCATTATGGCTGGAATCGG[A/G]TACTTTTACTTGTCTTCATTTACCAAGTGGAAATTTTGATTGAATGTGTTGGTATTTCTGCAAG	scaffold14147	1	128	1	116912	117039	116912	TGTTAGTTTTCTTGATGATAGAAATAATATAATGCATTTGTTTTGCATTATGGCTGGAATCGGATACTTTTACTTGTCTTCATTTACCAAGTGGAAATTTTGATTGAATGTGTTGGTATTTCTGCAAG	2e-50	121/128	0/128
04.1_23336814	<nnxnp>		LG4	60.335	4	23336814	23310757	23409170	20936076	20910019	21008432	TCCATCTATCATCTTCATGGATGAGCCAACCTCTGGCCTTGATGCTAGAGCTGCAGCTATTGT[T/C]ATGCGARCAGTGAGAAATACAGTGGACACAGGACGGACTGTTGTATGCACCATCCACCAACCTA	scaffold833	1	128	-1	278201	278328	278328	TCCATCTATCATCTTCATGGATGAGCCAACCTCTGGCCTTGATGCTAGAGCTGCAGCTATTGTTATGCGARCAGTGAGAAATACAGTGGACACAGGACGGACTGTTGTATGCACCATCCACCAACCTA	5e-59	127/128	0/128
04.1_20979842	<lmxll>		LG4	61.718	4	20979842	20925437	20984590	21062837	21008432	21067585	TTCTTTGTTCATCTTTAATAAATCATTTGCAGATGCAAATAAAACTGGTGTTACGAAGGAAAC[G/A]ATACAAAACATCAGTCRAATGAGGAAAACAATGACTGAAGAAGAAGCCAGGCAGATTCTGGGGA	scaffold14147	3	126	1	84790	84913	84790	CTTTGTTCATCTTTAATAAATCATTTGCAGATGCAAATAAAACTGGTGTTACGAAGGAAACGATACAAAACATCAGTCRAATGAGGAAAACAATGACTGAAGAAGAAGCCAGGCAGATTCTGGG	4e-53	120/124	0/124
04.1_6905438	<nnxnp>		LG4	62.884	4	6905438	6852737	6907916	21120286	21067585	21122764	TGGACAAAAAGTTCCACGCAACAATAAAGCCACTTCACAAGCAGCGTTTTTTCTCTAGTATCC[T/A]AGTGGTCCTGCTTTCTTCAATTAAAGGGTCTGGTTCCTGGAGGACGAGGTATCTTAATTTTACT	scaffold159	1	128	1	79868	79995	79868	TGGACAAAAAGTTCCACGCAACAATAAAGCCACTTCACAAGCAGCGTTTTTTCTCTAGTATCCTAGTGGTCCTGCTTTCTTCAATTAAAGGGTCTGGTTCCTGGAGGACGAGGTATCTTAATTTTACT	2e-50	121/128	0/128
04.1_6800038	<nnxnp>		LG4	64.645	4	6800038	6792669	6852737	21130133	21122764	21182832	AAACGCCATTGTTGATATTTGTTAGTTCCATGCTGCTATGCAGGGAAATGTTGATCTCTTTGC[C/T]GGTCAACCTGCCTTTCCTTCTAATTTTGACTTCTTTGCAGCATCAGTTCCGCCTTCGCACTCTG	scaffold1113	1	128	1	217112	217239	217112	AAACGCCATTGTTGATATTTGTTAGTTCCATGCTGCTATGCAGGGAAATGTTGATCTCTTTGCCGGTCAACCTGCCTTTCCTTCTAATTTTGACTTCTTTGCAGCATCAGTTCCGCCTTCGCACTCTG	1e-47	119/128	0/128
04.1_25700543	<hkxhk>		LG4	65.998	4	25700543	25359330	25701139	21524045	21182832	21524641	CGCGCCAAAAAGTGCGAAAAGAGCTGGATCCAAACTGCAGATTGGACTGAGAATTGTGCCTAA[A/G]AGACGGCCGAATGAAGCTCCGGCGAGTATCACAGGGATGAATAAACCCGATGGAACAGCAATGC	scaffold6678	1	128	1	9196	9323	9196	CGCGCCAAAAAGTGCGAAAAGAGCTGGATCCAAACTGCAGATTGGACTGAGAATTGTGCCTAAAAGACGGCCGAATGAAGCTCCGGCGAGTATCACAGGGATGAATAAACCCGATGGAACAGCAATGC	9e-56	125/128	0/128
04.1_24877338		<lmxll>	LG4	66.326	4	24877338	24218035	24947728	22183944	21524641	22254334	TGGAGGACTTGAAATTAGACTTAAAAAAGACAATAAATAATTAAAATGTATTCTGTGTATTTT[G/T]CACATGATATGTACCTTGACACCAGAGAATTCAATATAACTTGCTTCAGTAATATACTTTTTAT	scaffold366	1	128	-1	23069	23196	23196	TGGAGGACTTGAAATTAGACTTAAAAAAGACAATAAATAATTAAAATGTATTCTGTGTATTTTGCACATGATATGTACCTTGACACCAGAGAATTCAATATAACTTGCTTCAGTAATATACTTTTTAT	4e-53	123/128	0/128
04.1_6785301	<nnxnp>		LG4	66.451	4	6785301	6717837	6792669	22321798	22254334	22329166	GTCGTTGTCGCAATGCCTTCTGATCAATGCCGGCTGCTTCTGCCCATTTGGCATAACTGGCTG[C/A]TTTGCCACTTTCCTCTTCCAATTGACTTCGTATTCTTTCCAACTCCGCAAACTCCTACAAATAA	scaffold1113	1	128	1	202204	202331	202204	GTCGTTGTCGCAATGCCTTCTGATCAATGCCGGCTGCTTCTGCCCATTTGGCATAACTGGCTGCTTTGCCACTTTCCTCTTCCAATTGACTTCGTATTCTTTCCAACTCCGCAAACTCCTACAAATAA	1e-54	124/128	0/128
04.1_6910395	<nnxnp>		LG4	68.486	4	6910395	6907916	6974592	22331645	22329166	22395842	CTTTTCTCATCGTCCTTAGGTCTTGCGGGCGGTGTCAAATGCTCTTGATGATCACAGAAGAGC[T/C]GTCCGTCTTGAAGCTGTTAGATGTCGCCAAGCATGGTATGGTGAATCCAGTTTTATAATTATCC	scaffold159	1	128	1	84958	85085	84958	CTTTTCTCATCGTCCTTAGGTCTTGCGGGCGGTGTCAAATGCTCTTGATGATCACAGAAGAGCTGTCCGTCTTGAAGCTGTTAGATGTCGCCAAGCATGGTATGGTGAATCCAGTTTTATAATTATCC	2e-50	121/128	0/128
04.1_6649113	<nnxnp>		LG4	69.977	4	6649113	6465422	6649743	22579533	22395842	22580163	AGCTTCTCCAGAACATGCAGTGCTATCTTCCCAGTTCCACTTATTACACATCTGCAGTATAGA[A/T]GATCAGGTTCATAAATAAAAAGAGGATAATACTTGGAGAACGCACGAAGACAATTCTGTATATG	scaffold1113	1	126	1	81631	81757	81631	AGCTTCTCCAGAACATGCAGTGCTATCTTCCCAGTTCCACTTATTACACATCTGCAGTATAGAAGATCAGGTTCATAAATAAAAAGAGGAT-AATACTTGGAGAACGCACGAAGACAATTCTGTATA	2e-50	121/127	1/127
04.1_27048737	<hkxhk>		LG4	70.24	4	27048737	26979274	27122728	22649626	22580163	22723617	ATCAATTTTAGAGAATACCTTCTATGCATCGCCATGAGGACTGCTTTCATCCGTTACTCTTGG[A/G]CCTGCATGATTATTTGACTCACCATCGCTTTCCACAGGTATATCTTTCTCTAAATTGTTTTCCT	scaffold370	1	128	1	774098	774225	774098	ATCAATTTTAGAGAATACCTTCTATGCATCGCCATGAGGACTGCTTTCATCCGTTACTCTTGGACCTGCATGATTATTTGACTCACCATCGCTTTCCACAGGTATATCTTTCTCTAAATTGTTTTCCT	1e-54	124/128	0/128
04.1_25721864	<lmxll>	<lmxll>	LG4	72.345	4	25721864	25711799	25820074	22733682	22723617	22831892	GGAGTGGCAGAAAGCCATTTCTTGAAGCCAAAACAATTTCAATCAATATATTGAGATTAATTT[T/*]ATATAAAAAAAAAAGTTGAATAAAGTGAAGACATCATATAGGTGTTTTGTGTTGTGGCCAGAAA	scaffold6678	1	127	1	30612	30735	30612	GGAGTGGCAGAAAGCCATTTCTTGAAGCCAAAACAATTTCAATCAATATATTGAGATTAATTTTATATaaaaaaaaaaGTTGAATAAAGTGAAGACATCATATAGGTGTTTTGTGTTGTGGCCAGAA	3e-49	120/127	3/127
04.1_6650375	<nnxnp>		LG4	72.779	4	6650375	6649743	6717837	22832524	22831892	22899986	TGAAACACGATTGAGAAGTTTTACATTGTATAAATTACAAAACAACAAAGTTAAGAAAATGTT[G/A]AGCACCTCATTTTCACTTTTCCCTCTTGGATCAAAATCACTTCCTCCACCAGCTCCACCTAGTT	scaffold1113	1	128	1	83338	83465	83338	TGAAACACGATTGAGAAGTTTTACATTGTATAAATTACAAAACAACAAAGTTAAGAAAATGTTGAGCACCTCATTTTCACTTTTCCCTCTTGGATCAAAATCACTTCCTCCACCAGCTCCACCTAGTT	9e-56	125/128	0/128
04.1_8002581	<lmxll>		LG4	72.844	4	8002581	7905705	8030578	22996862	22899986	23024859	ATACATTACCACTTCATCTTTCATACATTTGAAGAGAGTGGCATGATCATCATTCGAAGTCTC[T/C]TCACAGTATGAGTTCATATGTACAATGAAATACGAAAACCRAGTGTCGAAATATTACTGTCACT	scaffold60	1	128	1	1577802	1577929	1577802	ATACATTACCACTTCATCTTTCATACATTTGAAGAGAGTGGCATGATCATCATTCGAAGTCTCTTCACAGTATGAGTTCATATGTACAATGAAATACGAAAACCRAGTGTCGAAATATTACTGTCACT	2e-56	125/128	0/128
04.1_27302577	<lmxll>		LG4	76.225	4	27302577	27262846	27749968	23064590	23024859	23511981	CAAAAGACTGGAGCAAAACATGTCATAAGGTCTAAAAGGTACAAAATACAAGACAGACTGCTG[T/A]TTATACCTGATGCAAAAGATTTCTATGAGTAAGCATGACACCTTTTGGTGTGCCACTAGTTCCA	scaffold370	1	128	1	1028692	1028819	1028692	CAAAAGACTGGAGCAAAACATGTCATAAGGTCTAAAAGGTACAAAATACAAGACAGACTGCTGTTTATACCTGATGCAAAAGATTTCTATGAGTAAGCATGACACCTTTTGGTGTGCCACTAGTTCCA	2e-58	127/128	0/128
04.1_6281734	<nnxnp>		LG4	76.992	4	6281734	6097953	6465422	23695762	23511981	23879450	GGGTTTATACTGCCTCAATGGGCTCGATTGCTCGGATTCGTTTTCCGATGAAGTGATGTTTGA[T/C]GAGGCATCGGATGTTGTAGAATTATGAACGCCGTTTCTGAAACTTTTGGCAGCAAGTTCGGGAT	scaffold578	1	128	1	63471	63598	63471	GGGTTTATACTGCCTCAATGGGCTCGATTGCTCGGATTCGTTTTCCGATGAAGTGATGTTTGATGAGGCATCGGATGTTGTAGAATTATGAACGCCGTTTCTGAAACTTTTGGCAGCAAGTTCGGGAT	9e-56	125/128	0/128
04.1_5553844	<nnxnp>		LG4	77.524	4	5553844	5410093	5560557	24023201	23879450	24029914	TACTTGTACAGATGGTATGTCGAGCATGATAGGCCTTCCTTCAGATCGAGCACTTGTAGAAGA[T/C]GATGAATGTTCAAGGTTTCTCTGCAATTTCTTATTATTTACCAAATTTAGCATGGAAACGTTCA	scaffold772	3	128	1	344244	344371	344244	CTTGTACAGATGGTATGTCGAGCATGATAGGCCTTCCTTCAGATCGAGCACTTGTAGAAGATGATGAATGTTCAAGGTTTCTCTGCA--ATTTCTTATTATTTACCAAATTTAGCATGGAAACGTTCA	3e-48	120/128	2/128
04.1_3608666	<lmxll>		LG4	78.031	4	3608666	3515225	3690125	24123355	24029914	24204814	AAGGCCAGCTTCGCTTATCCATTCTCAAATAATTATAAGTGAAATGTCCTGAAATTCAAATAC[C/G]ACTAAGAATTTATTGTAAACCATATAACATCAATGCATAATAACAATTTGTATTCAGCCAATAG	scaffold2122	1	128	1	15338	15465	15338	AAGGCCAGCTTCGCTTATCCATTCTCAAATAATTATAAGTGAAATGTCCTGAAATTCAAATACCACTAAGAATTTATTGTAAACCATATAACATCAATGCATAATAACAATTTGTATTCAGCCAATAG	2e-50	121/128	0/128
04.1_25701736	<lmxll>	<lmxll>	LG4	80.306	4	25701736	25701139	25711799	24205411	24204814	24215474	AAATTGATGAATTTTATACCTTCACTAAGAGAGTACTTGGAGCCAATATCGAATGGGAATCGA[C/T]GCCATTTAGATAAGCTTTAACTTCCGGAATGCCTGAACCAGCTGCGGCCGGTGCGATGTAAGCG	scaffold6678	1	128	1	10389	10516	10389	AAATTGATGAATTTTATACCTTCACTAAGAGAGTACTTGGAGCCAATATCGAATGGGAATCGACGCCATTTAGATAAGCTTTAACTTCCGGAATGCCTGAACCAGCTGCGGCCGGTGCGATGTAAGCG	2e-58	127/128	0/128
04.1_26318147	<lmxll>		LG4	82.969	4	26318147	26317446	26383801	24216175	24215474	24281829	TATGAGCACAAAAGCAGTAACCAAACACCAACACCAATCTCAACCTCATCAACACCTGCATTG[T/G]TGGCCGTCCTCRATAGCACTGCAAAATCATCTCTTTCAAAGGTCAAGCCTCGGACTACATCAGC	scaffold370	1	128	1	109537	109664	109537	TATGAGCACAAAAGCAGTAACCAAACACCAACACCAATCTCAACCTCATCAACACCTGCATTGTTGGCCGTCCTCRATAGCACTGCAAAATCATCTCTTTCAAAGGTCAAGCCTCGGACTACATCAGC	3e-55	124/128	0/128
04.1_3771586	<lmxll>		LG4	83.336	4	3771586	3690125	4168659	24363290	24281829	24760363	CAGTGGCAAAAGGTTCCAGATCTTTAGTATCTGAGTATAGTTCTCTTGTTTGCAAATATCCAC[A/G]CTCCATACAAGATACAAACCTTTGAAACGATAAACTCTTGAAAGCCCAAATGAATCGGTTATAT	scaffold7	1	128	1	65386	65513	65386	CAGTGGCAAAAGGTTCCAGATCTTTAGTATCTGAGTATAGTTCTCTTGTTTGCAAATATCCACACTCCATACAAGATACAAACCTTTGAAACGATAAACTCTTGAAAGCCCAAATGAATCGGTTATAT	2e-57	126/128	0/128
04.1_5256555	<nnxnp>		LG4	83.838	4	5256555	5242472	5261449	24774446	24760363	24779340	TATCATAATATTAATTCAACTAATTATATTCTGTGTGTTTTTGATGGATATAAACATTACCTC[A/G]TCATCAATTATTAGATACATAATTAGTTTGACAAGTAAAACATATATTGCTCAACATTAGTACA	scaffold772	1	128	1	85067	85189	85067	TATCATAATATTAATTCAACTAATTATATTCTGTGTGTTTTTGATGGATATAAACATTACCTCATCATCAATTATTAGATACATAATTAGTTTGACAAGTAAAACATATATTGCTCAACATTAGTACA	2e-50	122/128	5/128
04.1_4565734	<nnxnp>		LG4	85.041	4	4565734	4168659	4640122	25176415	24779340	25250803	TCAAGATACCCAAGACATGAAGCATAGTGGCTGCAGTAGAATAAAAATGTAAGATCGCAACAA[A/T]CCAGGAAAACAAAACTTCATCCAGGCATGCACTAGAAGAAAGCACATCAACTTATAATCAGTAG	scaffold413	1	128	-1	73734	73861	73861	TCAAGATACCCAAGACATGAAGCATAGTGGCTGCAGTAGAATAAAAATGTAAGATCGCAACAAACCAGGAAAACAAAACTTCATCCAGGCATGCACTAGAAGAAAGCACATCAACTTATAATCAGTAG	4e-53	123/128	0/128
04.1_25918286	<lmxll>		LG4	85.513	4	25918286	25820074	25922404	25349015	25250803	25353133	CAGTCAGAAAAAAGCCTATATTGCAGCTTACTTGCAGCAGATCTATAGCCTTATTTCCAATGA[C/A]TGTAGTTATTCACATAATAAGCTTTATTACAGCAGCTTTACCTTTACAGCTCCCACTCAACAAT	scaffold368	21	128	-1	32778	32885	32885	TTGCAGCTTACTTGCAGCAGATCTATAGCCTTATTTCCAATGACTGTAGTTATTCACATAATAAGCTTTATTACAGCAGCTTTACCTTTACAGCTCCCACTCAACAAT	3e-42	103/108	0/108
04.1_5731277	<nnxnp>		LG4	86.289	4	5731277	5729662	5748065	25354748	25353133	25371536	CTTTAGAAGGCCTTTACTGCAGACGAGAGGTCTGCAGATAAATTGCATGAACCAAATAATGGT[C/G]GCAAAACAGTTAGAAATATTTGGTCCGTGTTGAATCTTGGGAGTTGTCACCTAAAAAGGGAGAA	scaffold2002	1	128	-1	66495	66622	66622	CTTTAGAAGGCCTTTACTGCAGACGAGAGGTCTGCAGATAAATTGCATGAACCAAATAATGGTCGCAAAACAGTTAGAAATATTTGGTCCGTGTTGAATCTTGGGAGTTGTCACCTAAAAAGGGAGAA	1e-54	124/128	0/128
04.1_5715669	<nnxnp>		LG4	87.553	4	5715669	5652790	5721859	25434415	25371536	25440605	TCTGGATAGAACAACTTATCTTCTCATAGACAGCCCAAAACAGATTGCTTGGAGGTACACTAG[T/G]AGCTGGTTTCTTTTGGATATTGCCTCGACGGTTCCATCAGAGTTTGCTCGCAAGATTCTGCCTT	scaffold2002	2	128	-1	81084	81210	81210	CTGGATAGAACAACTTATCTTCTCATAGACAGCCCAAAACAGATTGCTTGGAGGTACACTAGTAGCTGGTTTCTTTTGGATATTGCCTCGACGGTTCCATCAGAGTTTGCTCGCAAGATTCTGCCTT	2e-52	122/127	0/127
04.1_25926524	<lmxll>		LG4	88.62	4	25926524	25922404	25976472	25444725	25440605	25494673	TGTAAAGATCACCCCCGCCCGAGCTGAACATATTAAGCAGTACAAGTGCCCTGCCTGCAGTAA[C/T]AACAAGAGAGCTAGAGCATGATTCAAGCAGTAGTCATCTAGGTTGATTATATTAGAAACTGCCT	scaffold368	1	128	-1	26651	26778	26778	TGTAAAGATCACCCCCGCCCGAGCTGAACATATTAAGCAGTACAAGTGCCCTGCCTGCAGTAACAACAAGAGAGCTAGAGCATGATTCAAGCAGTAGTCATCTAGGTTGATTATATTAGAAACTGCCT	4e-60	128/128	0/128
04.1_4714513	<nnxnp>		LG4	89.077	4	4714513	4640122	4715807	25569064	25494673	25570358	AAAGGTTGGCCTGCAGCCAATGTTGTCTTTCAAGAACCAGGAAAGTACATACATTTGAGTCAA[C/T]GAGAGCTAAGGCAGCATGAACATCGCAATTGAATACTCATTCACTAATATTAAGGAATCAATGT	scaffold5845	1	128	1	1464	1591	1464	AAAGGTTGGCCTGCAGCCAATGTTGTCTTTCAAGAACCAGGAAAGTACATACATTTGAGTCAACGAGAGCTAAGGCAGCATGAACATCGCAATTGAATACTCATTCACTAATATTAAGGAATCAATGT	1e-46	118/128	0/128
04.1_5728050	<nnxnp>		LG4	89.28	4	5728050	5721859	5729662	25576549	25570358	25578161	TATTTCTATCAGATTGTTGTAGCTGGAGACGTGTGGATAAGCATTTATGATGAATTAAGGCTC[A/G]ACCTTTTGATTATGTTCCATTCTCTTTTATGAGTTGCAATGGATCTGTTATTTGAAAATGTCTT	scaffold2002	1	128	-1	69459	69586	69586	TATTTCTATCAGATTGTTGTAGCTGGAGACGTGTGGATAAGCATTTATGATGAATTAAGGCTCAACCTTTTGATTATGTTCCATTCTCTTTTATGAGTTGCAATGGATCTGTTATTTGAAAATGTCTT	1e-54	124/128	0/128
04.1_26316746	<lmxll>		LG4	91.731	4	26316746	26191702	26317446	25703205	25578161	25703905	ACTTCTTGTTAAATATCTTTGTTTCAGTAATTAGATTATGTAGAATGTTTATTGCACTAAAAC[A/G]TATCATATTCTCTTTTTTCTTTGTTACTGTCTCTTTCCTCCTTACATCAATGAATAAGAGAGGT	scaffold370	1	71	1	108023	108093	108023	ACTTCTTGTTAAATATCTTTGTTTCAGTAATTAGATTATGTAGAATGTTTATTGCACTAAAACATATCATA	5e-21	65/71	0/71
04.1_26026422		<lmxll>	LG4	92.418	4	26026422	25976472	26046540	25753855	25703905	25773973	CATTGCAATGATACATATAAATAACAAAACCATATATCCATTTTGATCAATGACAACACAACA[A/G]TGCAATTTTATTTCATAAAATTGTCCTCAAATCAAGGTCTGGGGTTCAAGTGCTCACACCAATC	scaffold900	1	128	1	21011	21138	21011	CATTGCAATGATACATATAAATAACAAAACCATATATCCATTTTGATCAATGACAACACAACAATGCAATTTTATTTCATAAAATTGTCCTCAAATCAAGGTCTGGGGTTCAAGTGCTCACACCAATC	2e-50	121/128	0/128
04.1_3421786	<lmxll>		LG4	93.233	4	3421786	3260630	3515225	25935129	25773973	26028568	TGGTAGGATCTTTGGCAATCAGCTTTTGTTTCTTATTGGTCTTAGTTATACAACTCCCACTTA[T/C]GCTGCAGCTTTTCAACCTGCAATTCCAGTATTTACATTTTTATTGGCTGCAATAATGGGGTGAG	scaffold73	1	128	-1	195256	195383	195383	TGGTAGGATCTTTGGCAATCAGCTTTTGTTTCTTATTGGTCTTAGTTATACAACTCCCACTTATGCTGCAGCTTTTCAACCTGCAATTCCAGTATTTACATTTTTATTGGCTGCAATAATGGGGTGAG	2e-58	127/128	0/128
04.1_4717102	<nnxnp>		LG4	93.989	4	4717102	4715807	4873602	26029863	26028568	26186363	GCAAAGTGCGGTTATCACTGCAGTATAACAATGCAGATTTGGTGTCAAACCATAACTCTTCAT[T/C]GTATCAATAAGTTTCAACGCAAAATCCACATCAGTGTTTTCACAGTACCAGCTGATCATCATAT	scaffold5845	1	128	1	3941	4068	3941	GCAAAGTGCGGTTATCACTGCAGTATAACAATGCAGATTTGGTGTCAAACCATAACTCTTCATTGTATCAATAAGTTTCAACGCAAAATCCACATCAGTGTTTTCACAGTACCAGCTGATCATCATAT	2e-57	126/128	0/128
04.1_26526649	<lmxll>		LG4	94.132	4	26526649	26488134	26682715	26224878	26186363	26380944	AAAGGATGACAAGAAAGGCACTATGTGTAAACTGGCAAGTAGATGAGCCATAAAAGTCAGCTG[C/G]AGTACCTTCACCCTGTAACCACGCTCCATTAGTCTCGTGATTGTGTCTGCTTTCATTTTAAGGT	scaffold370	1	128	1	301485	301612	301485	AAAGGATGACAAGAAAGGCACTATGTGTAAACTGGCAAGTAGATGAGCCATAAAAGTCAGCTGCAGTACCTTCACCCTGTAACCACGCTCCATTAGTCTCGTGATTGTGTCTGCTTTCATTTTAAGGT	9e-56	125/128	0/128
04.1_5764855	<nnxnp>		LG4	95.469	4	5764855	5748065	5765667	26397734	26380944	26398546	TCGGCTTCGATCCAAATGTAGAGAGGTGAAAAGAGATTGAGACTTATATATACTCATATCAAT[A/G]TTTATCCAATTAGTTGCTGACGACAAATGTACCTCTACATTTTATTTGCAGGATGCTCAGACAA	scaffold4319	77	128	-1	28852	28903	28903	GTTGCTGACGACAAATGTACCTCTACATTTTATTTGCAGGATGCTCAGACAA	2e-13	48/52	0/52
04.1_5766480	<nnxnp>		LG4	96.352	4	5766480	5765667	5820575	26399359	26398546	26453454	ATGGAATTGGTAGAGTTGACACCATTGAGGAATGCATTGGTAGGATTGCCAGGAGTAAGTGGG[T/C]TATCAACAGAGCAGAGAAAGAGGCTGACAATTGCTGTTGAGCTTGTTGCTAATCCATCTATTAT	scaffold4319	1	128	-1	27234	27361	27361	ATGGAATTGGTAGAGTTGACACCATTGAGGAATGCATTGGTAGGATTGCCAGGAGTAAGTGGGTTATCAACAGAGCAGAGAAAGAGGCTGACAATTGCTGTTGAGCTTGTTGCTAATCCATCTATTAT	9e-56	125/128	0/128
04.1_5874672	<nnxnp>		LG4	97.454	4	5874672	5820575	5894422	26507551	26453454	26527301	AAGAAAAGTGCGTTAGAGAGTGAAGGATTTGCAGATTTAATTGATTTATAATGCACTGTGCCT[T/C]CTCAGAGAGCCTCAAATACTCCCTGATTCTATTATGAATACAATGCATTGCCTAGGGTTTTCAC	scaffold383	1	128	-1	191970	192097	192097	AAGAAAAGTGCGTTAGAGAGTGAAGGATTTGCAGATTTAATTGATTTATAATGCACTGTGCCTTCTCAGAGAGCCTCAAATACTCCCTGATTCTATTATGAATACAATGCATTGCCTAGGGTTTTCAC	9e-56	125/128	0/128
04.1_5228390	<nnxnp>		LG4	100.12	4	5228390	5129247	5242472	26626444	26527301	26640526	ACTCTCTAAGATTAATAGAACATGCAATTTCATTTGAACCACTTAGCTGTGCGTCATCACTGG[A/G]CATTTTTGAATGATTGAGGTTATTGCAGGTTGCAGCAAAATCAACAGACCAATCTCTAACTCTG	scaffold772	1	128	1	58525	58652	58525	ACTCTCTAAGATTAATAGAACATGCAATTTCATTTGAACCACTTAGCTGTGCGTCATCACTGGACATTTTTGAATGATTGAGGTTATTGCAGGTTGCAGCAAAATCAACAGACCAATCTCTAACTCTG	2e-57	126/128	0/128
04.1_26066660	<lmxll>		LG4	100.554	4	26066660	26046540	26191702	26660646	26640526	26785688	CCAAGTCCTTCAACTGACTCTCTTTACACTCTGAAATTGTCCTCTCAGCAAGTGCAGTGTTGC[C/T]AGCTCTTGCCGCAAGATGGAGTTGTGTGTCACCACGCTTGCAGRWATTGTCCTTCGGCTTCTTC	scaffold900	1	128	1	56190	56317	56190	CCAAGTCCTTCAACTGACTCTCTTTACACTCTGAAATTGTCCTCTCAGCAAGTGCAGTGTTGCCAGCTCTTGCCGCAAGATGGAGTTGTGTGTCACCACGCTTGCAGRWATTGTCCTTCGGCTTCTTC	2e-51	121/128	0/128
04.1_5567272	<nnxnp>		LG4	101.373	4	5567272	5560557	5578591	26792403	26785688	26803722	GGTACTCTGTCCCTTTGGCGTGGTCTGTGTCATGGACCTCCACAACGACACCTGCACGTTCTC[C/G]ACCGAAGATGGAGGACCTCTTCACGGTAAATAGAGGCTTTTGCCCTTCCATCCTATCTCCTAGG	scaffold772	1	128	1	356132	356259	356132	GGTACTCTGTCCCTTTGGCGTGGTCTGTGTCATGGACCTCCACAACGACACCTGCACGTTCTCCACCGAAGATGGAGGACCTCTTCACGGTAAATAGAGGCTTTTGCCCTTCCATCCTATCTCCTAGG	1e-54	124/128	0/128
04.1_5914175	<nnxnp>		LG4	102.768	4	5914175	5894422	6097953	26823475	26803722	27007253	AAGAAGACAAACATCAGCTCTGTAATGGAAGACAGCATGAATAACAGAGACAACATCGGTTTT[G/C]TCGGTGAAGTGTTGCATGCCAAGCATTCCCTTCATTTGCTGAAGAATAATAAGAATTGCTGTTC	scaffold383	1	128	-1	150802	150929	150929	AAGAAGACAAACATCAGCTCTGTAATGGAAGACAGCATGAATAACAGAGACAACATCGGTTTTGTCGGTGAAGTGTTGCATGCCAAGCATTCCCTTCATTTGCTGAAGAATAATAAGAATTGCTGTTC	4e-53	123/128	0/128
04.1_5266344	<nnxnp>		LG4	104.356	4	5266344	5261449	5410093	27012148	27007253	27155897	TGGCTTGGCTGCTTCCACCGGCTTCTTATCTTTAGGAGCCTTTGAAGTCCTTAGCTTTTTCTC[C/T]GGTTGCTCATCCGCCACCGGCGCCACCACCAGCTCGGCTTCTCCGGCTGCAGCCATGCCTGAGG	scaffold772	1	125	1	93909	94033	93909	TGGCTTGGCTGCTTCCACCGGCTTCTTATCTTTAGGAGCCTTTGAAGTCCTTAGCTTTTTCTCCGGTTGCTCATCCGCCACCGGCGCCACCACCAGCTCGGCTTCTCCGGCTGCAGCCATGCCTG	1e-48	118/125	0/125
04.1_27223117	<lmxll>		LG4	105.733	4	27223117	27209918	27262846	27169096	27155897	27208825	CTTCTTATTGCGTGGAACTCTGGAGATCTTTCACTACATGCTGGTGTTCTTCCACCTTTCCAT[T/C]ACTTGCAAGGTTTGCACAATGAATGGCTTTTAAATGAGGTGTTGTCGTCAGAATTTAGGTTTGT	scaffold370	1	128	1	953127	953254	953127	CTTCTTATTGCGTGGAACTCTGGAGATCTTTCACTACATGCTGGTGTTCTTCCACCTTTCCATTACTTGCAAGGTTTGCACAATGAATGGCTTTTAAATGAGGTGTTGTCGTCAGAATTTAGGTTTGT	9e-56	125/128	0/128
04.1_5589912	<nnxnp>		LG4	107.828	4	5589912	5578591	5652790	27220146	27208825	27283024	TGAGAGGTCTTCCAGGTCACAGCTATAACAGTTCACTGAACAAGTATCAGCAGACTTGCTTCT[G/A]AATGAACCGATGATACTAGATGAACCTTCTCCACTGACACTAATCCGGTCATCATTCACCACGA	scaffold772	1	128	1	378253	378380	378253	TGAGAGGTCTTCCAGGTCACAGCTATAACAGTTCACTGAACAAGTATCAGCAGACTTGCTTCTGAATGAACCGATGATACTAGATGAACCTTCTCCACTGACACTAATCCGGTCATCATTCACCACGA	4e-53	123/128	0/128
12.1_964234	<nnxnp>		LG4	119.106	12	964234	773595	1671816	27473663	27283024	28181245	TCAACTGCAGTTTTCATAATCATAGTTAGTTACTGAGAGTTGTTAGCTCTGAATCATATGGGA[G/A]GGAGACTACCCTATACTAGGTTTATCTAATGCTTGTCTCTTTGTTCACCATATATTGCATTACA	scaffold4	1	128	-1	47664	47791	47791	TCAACTGCAGTTTTCATAATCATAGTTAGTTACTGAGAGTTGTTAGCTCTGAATCATATGGGAGGGAGACTACCCTATACTAGGTTTATCTAATGCTTGTCTCTTTGTTCACCATATATTGCATTACA	4e-53	123/128	0/128
04.1_3099476	<nnxnp>		LG4	124.348	4	3099476	3098002	3260630	28182719	28181245	28343873	ACAAGGAACAATGCCTTGTCTCATAGCTGCAAAAGAACCTATGGCCACAGGGTTATGAAACAT[C/T]TGCAAACTCACAGCTCCAAGTGACATTTGAAGGATATGAACACCATCACGAATGGCCCAATCTA	scaffold3505	1	128	-1	40937	41064	41064	ACAAGGAACAATGCCTTGTCTCATAGCTGCAAAAGAACCTATGGCCACAGGGTTATGAAACATCTGCAAACTCACAGCTCCAAGTGACATTTGAAGGATATGAACACCATCACGAATGGCCCAATCTA	9e-56	125/128	0/128
04.1_3096530	<nnxnp>		LG4	126.349	4	3096530	3073931	3098002	28366472	28343873	28367944	GTTTTCTGTTTTAATAAATTGGTTCTCTGTATCAACTCATTGCAATGCTTCAAATTTCTAATG[G/A]ACAATATTTATCTTTCCTGTCTTATATGAAGTGCACCTGTCTTGAAATGTTTCTCCCCCTTTCC	scaffold3505	1	128	-1	43892	44019	44019	GTTTTCTGTTTTAATAAATTGGTTCTCTGTATCAACTCATTGCAATGCTTCAAATTTCTAATGGACAATATTTATCTTTCCTGTCTTATATGAAGTGCACCTGTCTTGAAATGTTTCTCCCCCTTTCC	1e-54	124/128	0/128
04.1_2976233	<nnxnp>		LG4	133.53	4	2976233	2742204	3013782	28601973	28367944	28639522	AAGGTGAGAAGTAATAATAAAGATAGATATAAATACCAATTATACTCCAAGGTCAGAATTTAC[T/C]CAGCCCACAAAAACTATGCTAACATATAATATTTAATAGATGATGCTTCAAAGCTTCAGTTCTA	scaffold4009	1	128	-1	58787	58918	58918	AAGGTGAGAAGTAATAATAAAGATAGATATAAATACCAATTATACTCCAAGGTCAGAATTTACTCAGCCCACAAAAACTATGCTAACATATAATATT--TA--ATAGATGATGCTTCAAAGCTTCAGTTCTA	5e-40	117/132	4/132
04.1_3051333	<nnxnp>		LG4	136.845	4	3051333	3013782	3073931	28677073	28639522	28699671	TGCATGCAAGAATGTGCAGGTGGTGCTGCAGCAAATGCAGGAAAGTGGGGATGCAGTTATGTA[T/*]GTGTGTGTGTGTGTGTGGATGAGTTTGCAATGCAGAGCAATAATGGACACATGGGAATGCAGGG	scaffold4009	1	128	-1	5952	6076	6076	TGCATGCAAGAATGTGCAGGTGGTGCTGCAGCAAATGCAGGAAAGTGGGGATGCAGTTATGTAtgtgtgtgtgtgtgtgtgGATGAGTTTGCAATGCAGAGCAATAATGGACACATGGGAATGCAGGG	8e-31	104/128	3/128
04.1_2280761	<nnxnp>		LG4	143.028	4	2280761	2274699	2289280	28705733	28699671	28714252	GTTTTTTGCTAAATCAACTGCAGCCAACCGATCTGGTTCTGATATTAGTAGGATGCTAAAGGT[G/T]TGTAAATATTGGAAGTTGCTGAGTGCTGAGTAGTCAGCAATTTTATTTTTTTTAGTGTTGAATT
04.1_2268639	<nnxnp>		LG4	146.84	4	2268639	2250042	2274699	28732849	28714252	28738909	TCTTTGCACATCACAAGCGCACTGCATTAAGTGCTCCACTCTCCGATAGTAAGCTGTTGTGCC[A/G]ACAGGTTCTTTTCCAGATGCCAGTTGAGAAACAGTCTTCACAAGGAACCTAGCCACCTGCAGGT	scaffold976	1	128	1	55390	55517	55390	TCTTTGCACATCACAAGCGCACTGCATTAAGTGCTCCACTCTCCGATAGTAAGCTGTTGTGCCAACAGGTTCTTTTCCAGATGCCAGTTGAGAAACAGTCTTCACAAGGAACCTAGCCACCTGCAGGT	1e-54	124/128	0/128
04.1_2336415	<nnxnp>	<nnxnp>	LG4	149.131	4	2336415	2317107	2389177	28758217	28738909	28810979	CCAAAAATACAAGTATACACATACCGAAGAATCTTGGTGAGCTGCTTCAGCACATGCTTGCAC[T/C]AAACTCCAAAATATGCAAACCATAATCTTGGAATTCATGGCATCCAGATCAGCACTAAACAACT	scaffold1739	1	128	-1	47603	47730	47730	CCAAAAATACAAGTATACACATACCGAAGAATCTTGGTGAGCTGCTTCAGCACATGCTTGCACTAAACTCCAAAATATGCAAACCATAATCTTGGAATTCATGGCATCCAGATCAGCACTAAACAACT	3e-49	120/128	0/128
04.1_2231447	<nnxnp>	<nnxnp>	LG4	151.091	4	2231447	2149609	2250042	28892817	28810979	28911412	CAAATTTTTTCTCTTTTAGAACAGGTGGTGTGTTCAAGAGAATATCCTCTAGTAATGTCTTAG[C/T]AGGTTTACATAAAGGTTCCTTTTTCTGCCGCTTTCATAACTTGTCAAAGTAGGTATAGTAAGTA	scaffold976	1	76	1	20595	20670	20595	CAAATTTTTTCTCTTTTAGAACAGGTGGTGTGTTCAAGAGAATATCCTCTAGTAATGTCTTAGCAGGTTTACATAA	3e-29	74/76	0/76
04.1_2441940	<nnxnp>		LG4	155.083	4	2441940	2389177	2454914	28964175	28911412	28977149	TCCAACTATCCGTGACACTCAGAGGACACAACACCACTGGAAAAAACAAAAAGACAGGCAAAA[A/*]AAAAAAAAAAAGGGTAAAATAGCTACCAAGAAATTCTAAAGCTCATCGGAGATAAACCAAGACT
04.1_2468241	<nnxnp>		LG4	157.459	4	2468241	2468065	2484419	28977325	28977149	28993503	TGAATCAACCTTTTGTACAAGATAGTCAGATAGATGCTAGGATAAAGAGAATACATACAATAA[C/A]ATCATTGAAGCTTCATATGGCGCCTTCCAGTATCAATTGCCATCGGACCATTATCTGCAGAGTC	scaffold3782	3	128	1	4027	4152	4027	AATCAACCTTTTGTACAAGATAGTCAGATAGATGCTAGGATAAAGAGAATACATACAATAACATCATTGAAGCTTCATATGGCGCCTTCCAGTATCAATTGCCATCGGACCATTATCTGCAGAGTC	1e-53	122/126	0/126
04.1_2297801	<nnxnp>		LG4	159.755	4	2297801	2289280	2317107	29002024	28993503	29021330	ATAGGCATCTGATTTTTATATAATGCATTGTTGATGTTTTGTGGTTTTCTGGAAATCAGCTTC[A/G]ATTCAGCAATTAGCTGCAGAGTTTACTCTAGATTTGTTTTCTAATGTGAAAGAGATGATAATCC	scaffold675	12	128	1	195365	195480	195365	ATTTTTATATAATGCATTGTTGATGTTTTGTGGTTTTCTGGAAATCAGCTTCAATTCAGCAATTAGCTGCAGAGTTTACTCTAGATTTGTTTTCTAATGTGAAAGAGATGATAATCC	1e-47	113/117	1/117
04.1_2467891	<nnxnp>		LG4	163.119	4	2467891	2454914	2468065	29034307	29021330	29034481	TGCTTTCCAGAATCACTTGGCATTGAACCATTATCTGCAGATTCAATCCCAGTCAGGCATTTT[C/G]TAAATGCTCACTTCAAGAATGTATGATTTTTAAAAAGTATCAATAACATAAACCTGTGAAATCT	scaffold3782	1	128	1	3679	3806	3679	TGCTTTCCAGAATCACTTGGCATTGAACCATTATCTGCAGATTCAATCCCAGTCAGGCATTTTCTAAATGCTCACTTCAAGAATGTATGATTTTTAAAAAGTATCAATAACATAAACCTGTGAAATCT	4e-53	123/128	0/128
04.1_2500600	<nnxnp>		LG4	165.177	4	2500600	2484419	2504388	29050662	29034481	29054450	AGCATTTGCTTTTCTGCAGTTGCTTGAAGGACTACAAAGCTCTTTGATCATTTCCAAGGCTCC[C/A]GTTGTTCAACATGATAGAGGTGCCAGAGCTCTTCACAGAGGTGGTTCATCATCCAAGGGTAAAT	scaffold3782	1	128	1	29806	29933	29806	AGCATTTGCTTTTCTGCAGTTGCTTGAAGGACTACAAAGCTCTTTGATCATTTCCAAGGCTCCCGTTGTTCAACATGATAGAGGTGCCAGAGCTCTTCACAGAGGTGGTTCATCATCCAAGGGTAAAT	2e-58	127/128	0/128
04.1_2508178	<nnxnp>		LG4	168.231	4	2508178	2504388	2742204	29058240	29054450	29292266	AATCCCAAAGTTCTATTTCCATGATGTATTTTGTTTATCAGGCCTTGGTGTTCTGCAGTTTTA[T/G]CTCTTTCTTGACAGTGGCCACAATTAACCACTGTTTTTTACTATAATTATTCTTCATTTTTTTA	scaffold12061	1	126	1	743	869	743	AATCCCAAAGTTCTATTTCCATGATGTATTTTGTTTATCAGGCCTTGGTGTTCTGCAGTTTTATCTCTTTCTTGACAGTGGCCACAATTAACCACTG-TTTTTTACTATAATTATTCTTCAtttttt	2e-51	122/127	1/127
05.1_15828878	<nnxnp>		LG4	171.062	5	15828878	15790313	15865942	29330831	29292266	29367895	TATATATATTCATTTGTTATTCTTGTTATCAAAGAAAGAGAGAGAGATATATATACATATGTG[A/T]TTTTTTTATTTAGGTTTCATGTGTTGTCGGAGTTTGATCAAGGGAAAAGGAGCTGCAGGAAAAG	scaffold859	1	58	-1	1	58	58	TATATATATTCATTTGTTATTCTTGTTATCAAAGAAAGAGAGAGAGATATATATACAT	5e-14	52/58	0/58
05.1_15751749	<nnxnp>		LG4	182.506	5	15751749	15176782	15790313	29942862	29367895	29981426	GAATGGAGCTCAACGTGTGAGGATAAACTGCTACCCTCCATGTCCTGAGGATAAGAAGGTGTT[G/A]GGCTTGTCCCCTCACTCTGATGCTTCTTTTTTAACTCTTGTTCTTCAAGTGAATGATGTTCCAG	scaffold10689	1	128	1	1053	1180	1053	GAATGGAGCTCAACGTGTGAGGATAAACTGCTACCCTCCATGTCCTGAGGATAAGAAGGTGTTGGGCTTGTCCCCTCACTCTGATGCTTCTTTTTTAACTCTTGTTCTTCAAGTGAATGATGTTCCAG	1e-54	124/128	0/128
05.1_1015276		<nnxnp>	LG5	0	5	1015276	1005433	1966561	9843	0	961128	TCCATCATCCAGAACATCATCTTCAAGACCGCCACCCAAAGTCAACGGTGTGTGAAAAGCCTT[T/C]TTTGCGGTCAAACGCCTCCAAATGTTCATAATTACAGTCCCACCACCTAACTAAACAAAGCTGC	scaffold559	1	128	-1	9445	9570	9570	TCCATCATCCAGAACATCATCTTCAAGACCGCCACCCAAAGTCAACGGTGTGTGAAAAGCCTTTTTTGCGGTCAAACGCCTCCAAATGTTCATAATTACAGTCCCACCACCTAACTAAACAAAGCTGC	4e-47	120/128	2/128
05.1_122736	<lmxll>		LG5	4.202	5	122736	106080	176588	977784	961128	1031636	CAGCTAGATGACCTGCACGGCCAAGCAAATCAACCATGCACGTATAGTGGTCTCGACATGGAA[C/T]CAGACCAAATTCTCTAGTCATGGACTGAAAGTATTGACGACCATCATCAACCAATCCAGCATGG	scaffold1245	3	128	1	424662	424787	424662	GCTAGATGACCTGCACGGCCAAGCAAATCAACCATGCACGTATAGTGGTCTCGACATGGAACCAGACCAAATTCTCTAGTCATGGACTGAAAGTATTGACGACCATCATCAACCAATCCAGCATGG	1e-54	123/126	0/126
05.1_569770	<lmxll>		LG5	8.388	5	569770	559280	607307	1042126	1031636	1079663	GGAATCTCCTCAGGGTTCCTTCAAAAACCATCCGCAATCAGTCCTTTCATTCCAAAAGACGCA[A/G]CAAAAGAAAGAACAAAATAACACACTATTGAGTATTGACACAACATGAAAAAGGCAGAGTAAAA	scaffold1313	1	128	1	69569	69698	69569	GGAATCTCCTCAGGGTTCCTTCAAAAACCATCCGCAATCAGTCCTTTCATTCCAAAAGACGCAACAAAAGAAAGAACAAAATA--ACACACTATTGAGTATTGACACAACATGAAAAAGGCAGAGTAAAA	7e-51	123/130	2/130
05.1_995593	<nnxnp>	<nnxnp>	LG5	12.554	5	995593	990924	1005433	1084332	1079663	1094172	GGCTGCAGGGTTCTCAGATGCCCAGCCAAAACCAGTCCCTGGCCTTTCCTACACTTTCTACAA[A/G]TCCACCTGCCCAAAACTAGAGTCCATTATAAGCAAACAACTGAAAAAAGAGTTCAAGAAGGACA	scaffold13304	1	128	-1	356	483	483	GGCTGCAGGGTTCTCAGATGCCCAGCCAAAACCAGTCCCTGGCCTTTCCTACACTTTCTACAAATCCACCTGCCCAAAACTAGAGTCCATTATAAGCAAACAACTGAAAAAAGAGTTCAAGAAGGACA	4e-53	123/128	0/128
05.1_233448	<lmxll>		LG5	13.159	5	233448	231945	330460	1095675	1094172	1192687	CGTGAAACCACCGTTTTCGATCTGATCTGAAGGATTCCGGTGGTTTCGATCTTGCTCAATGGC[G/A]GATCGGGAGGATGAGGAGCTTCAGATGGCGCTGAGGATGAGCCTGCAGAGTTCGCCACCGGAAG	scaffold1245	1	122	1	524102	524223	524102	CGTGAAACCACCGTTTTCGATCTGATCTGAAGGATTCCGGTGGTTTCGATCTTGCTCAATGGCGGATCGGGAGGATGAGGAGCTTCAGATGGCGCTGAGGATGAGCCTGCAGAGTTCGCCAC	3e-55	121/122	0/122
05.1_934003	<lmxll>		LG5	15.946	5	934003	822668	960129	1304022	1192687	1330148	TGTTAAAGACAATGGGGTTATCTGAGACCATCTTTGAGCTCACAAGGAAGGATCAAAACTCAG[G/A]TAAGAGTAATATTGATCCTCGGAGATTCACATTCGACTCATCGCCAATGTTTGTGCCGGGGACT	scaffold1932	1	128	-1	21771	21898	21898	TGTTAAAGACAATGGGGTTATCTGAGACCATCTTTGAGCTCACAAGGAAGGATCAAAACTCAGGTAAGAGTAATATTGATCCTCGGAGATTCACATTCGACTCATCGCCAATGTTTGTGCCGGGGACT	3e-49	120/128	0/128
05.1_668358	<nnxnp>		LG5	16.118	5	668358	656601	678531	1341905	1330148	1352078	CTTCTCAACTGAGTTCTTCTCTTTATTATTTTTGTAAACAAGTCTGTGTTTAGAGTCTTGATT[C/T]GTATCAAAATCAATTGAATGCAGATTTGTGGAGCTTTTGTGGCAACTTTCCGTGCATGCTTTAC	scaffold3438	1	128	-1	48241	48368	48368	CTTCTCAACTGAGTTCTTCTCTTTATTATTTTTGTAAACAAGTCTGTGTTTAGAGTCTTGATTCGTATCAAAATCAATTGAATGCAGATTTGTGGAGCTTTTGTGGCAACTTTCCGTGCATGCTTTAC	4e-53	123/128	0/128
05.1_986258	<lmxll>		LG5	18.1	5	986258	960129	990924	1378207	1352078	1382873	AAAAATAAATGATTATTACATTGAATTCAAATAGTCCAATAGATGACACAGATAAAATAATTT[C/T]CCATGCAGCCCCTTAGGATTGAAAGCACATTTGTTCATCTAGGAGTTCTATACCTCTTTGAGAG
05.1_548792	<nnxnp>		LG5	20.012	5	548792	488133	559280	1443532	1382873	1454020	GCAAGCAGAAGCCAAAGCTGCAGAGGATGCTCGCCTGCAAGCTGAAGCAGAAGCTGCTGCTGA[A/G]GCCAAGCGCAAAAGAGAACTTGAAAGGGAAGCTGCTCGGCAGCGCTTGCTGAAGGTAATCATTT	scaffold1649	2	120	-1	469998	470116	470116	CAAGCAGAAGCCAAAGCTGCAGAGGATGCTCGCCTGCAAGCTGAAGCAGAAGCTGCTGCTGAAGCCAAGCGCAAAAGAGAACTTGAAAGGGAAGCTGCTCGGCAGCGCTTGCTGAAGGT	9e-24	96/119	0/119
05.1_4376150		<lmxll>	LG5	22.062	5	4376150	4166354	4391631	1663816	1454020	1679297	TGATAAACCAACTGAAAAAAAGGTCTGCAGTTACTTTTTGTCTACTTTTTGGCAGACAGATAT[A/G]TGCTTCTGATTTCTTGTTCTCTTTTAACTCCCGCTGGAATGTGGTCTTTGCTTTGCTATTATTG	scaffold4438	1	128	1	1608	1735	1608	TGATAAACCAACTGaaaaaaaGGTCTGCAGTTACTTTTTGTCTACTTTTTGGCAGACAGATATATGCTTCTGATTTCTTGTTCTCTTTTAACTCCCGCTGGAATGTGGTCTTTGCTTTGCTATTATTG	5e-52	122/128	0/128
05.1_644846	<lmxll>		LG5	22.41	5	644846	607307	656601	1716836	1679297	1728591	GTATAAAAGGGACGCCTGCAGATTATGCATTTAGATTAGATCAAAGACAATAATGGCAAAGAA[G/A]ATTATGGTTTTCCAGTTTCAAGATGGCGTACAGATAAAATTTATCAAGTGTTTTGCAGGTAACA	scaffold3438	1	128	-1	66144	66271	66271	GTATAAAAGGGACGCCTGCAGATTATGCATTTAGATTAGATCAAAGACAATAATGGCAAAGAAGATTATGGTTTTCCAGTTTCAAGATGGCGTACAGATAAAATTTATCAAGTGTTTTGCAGGTAACA	1e-54	124/128	0/128
05.1_89426	<nnxnp>		LG5	22.907	5	89426	0	106080	1818017	1728591	1834671	TAAAGCTTCTTCTCCCATTCATACAACTTCTCCAGAGTTGATGAAAGGTTGCTAAACTTCATA[T/G]TAGTGTGACTTTCAGAAGCTGCATGACCCATATTGTTCCTTTCCAACACACTACCATAAGAATT	scaffold1245	1	128	1	411469	411596	411469	TAAAGCTTCTTCTCCCATTCATACAACTTCTCCAGAGTTGATGAAAGGTTGCTAAACTTCATATTAGTGTGACTTTCAGAAGCTGCATGACCCATATTGTTCCTTTCCAACACACTACCATAAGAATT	2e-50	121/128	0/128
05.1_711335	<lmxll>		LG5	23.321	5	711335	700020	822668	1845986	1834671	1957319	TTCAGCAAAGTTTTGAAGATCATCCAGTGAATATAAATCATCACCACAAGCTCCACCTTCAAT[T/C]TTGATGCTGTCTAAGTAATCACTGTAGATTTTGGTTAGGAATGCTGCAGTTGAAGCAAGCTCCA	scaffold3438	1	128	-1	8544	8671	8671	TTCAGCAAAGTTTTGAAGATCATCCAGTGAATATAAATCATCACCACAAGCTCCACCTTCAATTTTGATGCTGTCTAAGTAATCACTGTAGATTTTGGTTAGGAATGCTGCAGTTGAAGCAAGCTCCA	9e-56	125/128	0/128
05.1_230443	<nnxnp>		LG5	25.501	5	230443	176588	231945	2011174	1957319	2012676	GGTGACATATAAAACTATTAAATCATATTGCCTACACAGTGATGAAAACATAGATCAAGTTGC[T/C]GAAAATTCAAGTTAAATTTGCATCAGTTCATTCTCTACTACTTGATTTGCATATGCATTGATCA	scaffold1245	11	128	1	521093	521210	521093	AAAACTATTAAATCATATTGCCTACACAGTGATGAAAACATAGATCAAGTTGCTGAAAATTCAAGTTAAATTTGCATCAGTTCATTCTCTACTACTTGATTTGCATATGCATTGATCA	4e-41	108/118	0/118
05.1_427475	<nnxnp>	<nnxnp>	LG5	27.769	5	427475	330460	488133	2109691	2012676	2170349	TAGATAACTCTCTAACAAAGTAAAGAAACAAAGATGCAAACATATGAACAAAAGAGGGCCATC[G/A]ATGCTTACGGAACAACTGCAGCTTCAAGAATATCTGGTGAAGAATTAAGCACTTGTTCCAGCTC	scaffold4246	1	128	1	4778	4904	4778	TAGATAACTCTCTAACAAAGTAAAGAAACAAAGATGCAAACATATGAACAAAAGAGGGCCATCGATGCTTACGGAACAACTGCAGCTTCAAGAATATCTGGTGAAGAATTAAGCACTTGTTCCAGCTC	1e-53	124/128	1/128
05.1_688706	<nnxnp>		LG5	29.783	5	688706	678531	700020	2180524	2170349	2191838	AAGTATTTACTATTTATTAGAGTTGGAGTTTCATACTAGAGCTTGGGATGATAATGTCATTGG[T/C]TTTTGAAGGCAATAATGCACTGGCTTTTGTTCTGAAACAGTCTGCAGATTCTAGTGATCTGGAT	scaffold3438	1	128	-1	30620	30744	30744	AAGTATTTACTATTTATTAGAGTTGGAGTTTCATACTAGAGCTTGGGATGATAATGTCATTGGTTTTTGAAGGCAATAATGCACTGGCTTTTGTTCTGAAACAGTCTGCAGATTCTAGTGATCTGGAT	2e-52	123/128	3/128
05.1_3846662	<lmxll>		LG5	30.901	5	3846662	3547489	3864816	2491011	2191838	2509165	AGATGTGTCATCTGCAGCGAACATAGAAATTTTTGTCTATGTAGCTAGCACTCTTCACTGTGG[C/G]TCATTTTCCTTGATGCTGTCAGCTTTGGTTGTGAGGAATAAAATGGAAAGAATTGGTAAAAAAA	scaffold1008	1	128	-1	37427	37556	37556	AGATGTGTCATCTGCAGCGAACATAGAAATTTTTGTCTATGTAGCTAGCACTCTTCACTGTGGCTCATTTTCCTTGATGCTGTCAGCTTTGGTTGTGAGGAATAAAATGGAAAGAATT--GGTaaaaaaa	5e-52	124/130	2/130
05.1_3956560	<lmxll>		LG5	32.496	5	3956560	3954889	4166354	2510836	2509165	2720630	CCTTGTGCATGATATCAATTGTGTCTTTTTCTGGCAAGTTAACCTTTTCATCAAACTCAGTCT[T/C]GAGCGGTTATTTATAATTGTTGATTTCTTTTACTTTGTAGAAATAATCTTGTATACCAACCTAA	scaffold2855	50	128	1	28820	28898	28820	ATCAAACTCAGTCTTGAGCGGTTATTTATAATTGTTGATTTCTTTTACTTTGTAGAAATAATCTTGTATACCAACCTAA	4e-28	75/79	0/79
05.1_4565940		<hkxhk>	LG5	33.534	5	4565940	4545084	4565987	2741486	2720630	2741533	CCTCTGCTTTGAATTAGTTTCTCTGTTGTTTGGCCTCTCCAGTCCAAGAAAAAACTTTAGCAC[A/T]GATTCAAGTGTCAAGTGTGCAGCTGCAGTGGAATTGTGAACTTTATCTTTAGTTGTTCTGTAAA	scaffold4438	1	128	1	146229	146356	146229	CCTCTGCTTTGAATTAGTTTCTCTGTTGTTTGGCCTCTCCAGTCCAAGAAAAAACTTTAGCACAGATTCAAGTGTCAAGTGTGCAGCTGCAGTGGAATTGTGAACTTTATCTTTAGTTGTTCTGTAAA	2e-58	127/128	0/128
05.1_4874329	<lmxll>		LG5	33.994	5	4874329	4750141	4905373	2865721	2741533	2896765	AAACCTGCAGATAAAATTTACAACTTGAATGAGGTGACCTTAAAGATATTCATGCGACGTTTG[T/C]GTATTTTGATTCTTTCCCATTATACAGTCAAAATAAAAGGAACAAATTCGGAAAAATAATGCAA	scaffold4073	1	128	1	1243	1370	1243	AAACCTGCAGATAAAATTTACAACTTGAATGAGGTGACCTTAAAGATATTCATGCGACGTTTGTGTATTTTGATTCTTTCCCATTATACAGTCAAAATAAAAGGAACAAATTCGGAAAAATAATGCAA	9e-56	125/128	0/128
05.1_4570426	<lmxll>	<hkxhk>	LG5	34.759	5	4570426	4568230	4590594	2898961	2896765	2919129	CAACTTGCTTGACTGACAGGATAACAATGTGTTTATGTGAAACCAAACTATCTGCAGTTTAGT[A/G]ATGGAAAAGCATCTCCAAGTTGTTTATTTGACATTTGTCAACATCTTACATGCAAACAAAAATA	scaffold4438	1	128	1	149657	149788	149657	CAACTTGCTTGACTGACAGGATAACAATGTGTTTATGTGAAACCAAACTATCTGCAGTTTAGTAATGGAAAAGCATCTCCAAGTTGTTTATTTGACATTTGTC----AACATCTTACATGCAAACAAAAATA	3e-48	122/132	4/132
05.1_4524230	<nnxnp>		LG5	35.169	5	4524230	4465671	4545084	2977688	2919129	2998542	ACTAACAACCCAACAGAAAAGAATATTAAGGTACTAAAAATGCAAGCCTAATGCAGAAGATGA[T/C]ATTTGAATGATGGAACAATTGAATAGCAATTTGTAGAAAATACACCCCAGTAAATATTCAAGAA	scaffold4438	1	122	1	116427	116549	116427	ACTAACAACCCAACAGAAAAGAA-TATTAAGGTACTAAAAATGCAAGCCTAATGCAGAAGATGATATTTGAATGATGGAACAATTGAATAGCAATTTGTAGAAAATACACCCCAGTAAATATT	2e-38	110/123	1/123
05.1_3882972	<lmxll>		LG5	36.778	5	3882972	3864816	3889646	3016698	2998542	3023372	AATTCACAAGCTCTTAGAACCACATTTCAAGGACACAATGCATATAAATGCTCTTGCTCGGAG[C/T]ATTCTGCTGAATGCTGGCGGCATATTAGAGAAGACAATGTTTCCTGGTAAGTACTCACTTGAGT	scaffold1008	1	128	-1	20315	20442	20442	AATTCACAAGCTCTTAGAACCACATTTCAAGGACACAATGCATATAAATGCTCTTGCTCGGAGCATTCTGCTGAATGCTGGCGGCATATTAGAGAAGACAATGTTTCCTGGTAAGTACTCACTTGAGT	2e-57	126/128	0/128
05.1_3896322	<lmxll>		LG5	37.456	5	3896322	3889646	3924770	3030048	3023372	3058496	GACAGAAAAGACTGGTACGCCTTGCCACTGATAGTATATTCTAAACATTATTGCTTCTACAGT[T/C]CTGTTCCTTTAGATGTAGAGATTTCTGTTTAGACCAACCTCAAATTGTGATTACTTCTGCAGGA	scaffold1008	1	128	-1	6350	6477	6477	GACAGAAAAGACTGGTACGCCTTGCCACTGATAGTATATTCTAAACATTATTGCTTCTACAGTTCTGTTCCTTTAGATGTAGAGATTTCTGTTTAGACCAACCTCAAATTGTGATTACTTCTGCAGGA	9e-56	125/128	0/128
05.1_5024749	<lmxll>		LG5	38.791	5	5024749	4980584	5117011	3102661	3058496	3194923	AGTCTTAATTAGATGTTAGCATCAGGATCTGTAGAGGGAGGATAACAGAAAACTGACTAGAGA[G/A]GTTTCTGGGCATGACTTCAGCATGCTGCAGAAAAGTGGTTTTGGACATGCCGGATGCATGAGAG	scaffold353	16	124	-1	25686	25791	25791	TTAGCATCAGGATCTGTAGAGGGAGGATAACAGAAAACTGACTAGAGAGGTTTCTGGGCATGACTTCAGCATGCTGCAGAAAAGTGGTTTTGGACATGCCGGATGCATG	2e-19	87/109	3/109
05.1_4936420	<lmxll>		LG5	39.743	5	4936420	4905373	4980584	3225970	3194923	3270134	CATGGTGGCTGTGGCTTGTGCTAATTGTCATCTTCTTGTCATGCTCTGCAGGTCATCACCGTT[A/G]TGTCCAAACTGCAAGTACATGCATCCTCTGCTGCCTAAGCAACAAACTCCATCTCGAGGGATAG	scaffold4073	1	128	1	46478	46605	46478	CATGGTGGCTGTGGCTTGTGCTAATTGTCATCTTCTTGTCATGCTCTGCAGGTCATCACCGTTATGTCCAAACTGCAAGTACATGCATCCTCTGCTGCCTAAGCAACAAACTCCATCTCGAGGGATAG	4e-60	128/128	0/128
05.1_4407114	<lmxll>	<lmxll>	LG5	40.291	5	4407114	4391631	4465671	3285617	3270134	3344174	AACTATAAAGATGCAAGGCCATGAGACCTGGTTGTAGTTAGAACGTATGGGCTCCAGTTCTGC[G/A]GTAGGCGGAGCTGCTTCAATATCTGCCAAAGAAGCATATCCAAGATGAGCTGCCCCCCACCGTA	scaffold4438	1	128	1	27425	27552	27425	AACTATAAAGATGCAAGGCCATGAGACCTGGTTGTAGTTAGAACGTATGGGCTCCAGTTCTGCGGTAGGCGGAGCTGCTTCAATATCTGCCAAAGAAGCATATCCAAGATGAGCTGCCCCCCACCGTA	1e-54	124/128	0/128
05.1_4611740	<lmxll>		LG5	41.187	5	4611740	4611251	4618846	3344663	3344174	3351769	CAGTTTTTACTTTGAGATGTATTTATGGATTTGAGGGACGTGTTTTATTCATGACAGCGTCAG[C/*]TATGTTGTTCTGACCCCATCTATTGCATTTGTTGATAGATGAGGATGCCATGATCAATTTTAAG	scaffold3429	1	128	-1	1833	1958	1958	CAGTTTTTACTTTGAGATGTATTTATGGATTTGAGGGACGTGTTTTATTCATGACAGCGTCAGCTATGTTGTTCTGACCCCATCTATTGCATTTGTTGATAGATGAGGATGCCATGATCAATTTTAAG	1e-53	125/128	2/128
05.1_17896567	<nnxnp>		LG5	41.737	5	17896567	17711648	18084993	3536688	3351769	3725114	CAAACTCACTTGTCTTCTCAGCAAGTGACTGCTTTAGAACCTCAGCATCAGCTTCTATGGTAT[C/T]TAAAGCACTGGACTTCTGCTGCAGCTCAAGCGAGCACTTCTCAAGCTCATTCATCTTCTCTGCT	scaffold4618	1	128	1	6521	6648	6521	CAAACTCACTTGTCTTCTCAGCAAGTGACTGCTTTAGAACCTCAGCATCAGCTTCTATGGTATCTAAAGCACTGGACTTCTGCTGCAGCTCAAGCGAGCACTTCTCAAGCTCATTCATCTTCTCTGCT	1e-54	124/128	0/128
05.1_4610764	<lmxll>	<lmxll>	LG5	43.01	5	4610764	4590594	4611251	3745284	3725114	3745771	CCATGACATAGGAGAGAAGATTGAGGGGGCTATTGGCTTTGGAAAACCAACTGCGGATGTCTC[C/T]GGAGTCCACATTCCACATATCAGTCTGGAGAAGGTTGATATTGTTGTAGACGTACTGATCTCAA	scaffold3343	1	128	-1	16698	16825	16825	CCATGACATAGGAGAGAAGATTGAGGGGGCTATTGGCTTTGGAAAACCAACTGCGGATGTCTCCGGAGTCCACATTCCACATATCAGTCTGGAGAAGGTTGATATTGTTGTAGACGTACTGATCTCAA	1e-54	124/128	0/128
05.1_3953220	<lmxll>		LG5	44.921	5	3953220	3924770	3954889	3774221	3745771	3775890	GAAGGTGAAAATAGCAAAACAAGAAACTGCAGGTATCATGCATGGCTCTGGCCGTCATTTYCC[C/A]CCTAAGAATACGCTTTACTGCTAAGTTGTATATTTAGACCTTTTTTCCTGCTTGCCTTTGTCAG	scaffold2855	1	128	1	25397	25524	25397	GAAGGTGAAAATAGCAAAACAAGAAACTGCAGGTATCATGCATGGCTCTGGCCGTCATTTYCCCCCTAAGAATACGCTTTACTGCTAAGTTGTATATTTAGACCTTTTTTCCTGCTTGCCTTTGTCAG	2e-50	121/128	0/128
05.1_6702583	<nnxnp>		LG5	45.487	5	6702583	6553039	6980721	3925434	3775890	4203572	GGGCATCCAACTAATCTCTTGTCATAGTAGGACTGGATGACTGCAGGTGCCTCCTGAAAAAGA[C/A]AAACCAAAAGAATTCATTATAAACTCCACAGGAAGCCAGATCGCTATAGGCTGTAAAGCAGACC	scaffold14397	1	128	-1	109152	109280	109280	GGGCATCCAACTAATCTCTTGTCATAGTAGGACTGGATGACTGCAGGTGCCTCCTGAAAAAGACAAACCAAAAGA-ATTCATTATAAACTCCACAGGAAGCCAGATCGCTATAGGCTGTAAAGCAGACC	3e-55	126/129	1/129
05.1_6403497	<nnxnp>		LG5	46.169	5	6403497	5806386	6553039	4800683	4203572	4950225	GGAGATTGATGCTGTGCGGAGGCTTCCTAGAGGTACTGGTACTACCTCAGAAGTTCCCCTTGA[A/*]GTAACTGATGGTTCCTTCTCCTGGGACATCTCTTCTGAGACTCCTACTTTGACTGGGTTGAACT	scaffold1388	1	128	1	521638	521761	521638	GGAGATTGATGCTGTGCGGAGGCTTCCTAGAGGTACTGGTACTACCTCAGAAGTTCCCCTTGAAGTAACTGATGGTTCCTTCTCCTGGGACATCTCTTCTGAGACTCCTACTTTGACTGGGTTGAACT	6e-45	117/128	4/128
05.1_4625955	<lmxll>		LG5	46.455	5	4625955	4618846	4750141	4957334	4950225	5081520	TCAAGAAAGCATTGGTTGACATTATCTGCGCCTCCCTCGACCAACATCCCCAGCAAGCCTTGT[A/G]TTGCAGCAGCAGATGTTCCAGACGCCCAACCAGGGTCAAATGAGCTAGAGAAGAGAGTTAGAGG	scaffold2078	1	128	1	5980	6107	5980	TCAAGAAAGCATTGGTTGACATTATCTGCGCCTCCCTCGACCAACATCCCCAGCAAGCCTTGTATTGCAGCAGCAGATGTTCCAGACGCCCAACCAGGGTCAAATGAGCTAGAGAAGAGAGTTAGAGG	4e-53	123/128	0/128
05.1_7423210	<nnxnp>		LG5	48.232	5	7423210	7348353	7587634	5156377	5081520	5320801	TGGCTCTGAACAGAAACAATGTGAGTGGTGTGTTGCCGGAATCGGTGGGCAACCTCTCGACCA[A/G]TCTCCAGTCACTTATGCTATGGACCAATAGCATAACAGGGAGAATTCCTTCAGGCATTGAAAAC	scaffold915	1	128	-1	42574	42701	42701	TGGCTCTGAACAGAAACAATGTGAGTGGTGTGTTGCCGGAATCGGTGGGCAACCTCTCGACCAATCTCCAGTCACTTATGCTATGGACCAATAGCATAACAGGGAGAATTCCTTCAGGCATTGAAAAC	5e-52	122/128	0/128
05.1_5209276	<nnxnp>		LG5	48.651	5	5209276	5117011	5806386	5413066	5320801	6010176	ATTTTGTTTCAGGAAGATTCAGTTCACCCAGCAGTGCAAGGATGTTATCAAAATTCCTCCTAC[A/G]TCACGTAACAGAAAAATAATGCTTTTTGGCAATGGTATAACCAATGCAGTACGATATAAGTACA	scaffold736	1	128	1	38737	38864	38737	ATTTTGTTTCAGGAAGATTCAGTTCACCCAGCAGTGCAAGGATGTTATCAAAATTCCTCCTACATCACGTAACAGAAAAATAATGCTTTTTGGCAATGGTATAACCAATGCAGTACGATATAAGTACA	3e-49	120/128	0/128
05.1_17181042	<nnxnp>		LG5	50.217	5	17181042	17120459	17182810	6070759	6010176	6072527	CAGTTTCGCAGGGTTAGTATTGGTTATACTGCCATTATTTTAGTTATGATGAGTAAATAAGAT[A/T]ACATTCACTTCTGAGTTGCATCTCAGTATGTTGATGAAGCTTGCCATCAGATTGAAAAGAATGA	scaffold14413	1	128	-1	59181	59308	59308	CAGTTTCGCAGGGTTAGTATTGGTTATACTGCCATTATTTTAGTTATGATGAGTAAATAAGATAACATTCACTTCTGAGTTGCATCTCAGTATGTTGATGAAGCTTGCCATCAGATTGAAAAGAATGA	4e-60	128/128	0/128
05.1_4566036	<hkxhk>		LG5	51.498	5	4566036	4565987	4568230	6072576	6072527	6074770	ATTGTGAACTTTATCTTTAGTTGTTCTGTAAACAGTCTGATTGTTTCTGTTTTTACTTCGATT[G/A]CGCCTCCTCTTGAGCTGGCCTCTGAATGATGAAGCAATTATCTCTTCCTTGATGGAGTTCAACA	scaffold4438	1	128	1	146325	146452	146325	ATTGTGAACTTTATCTTTAGTTGTTCTGTAAACAGTCTGATTGTTTCTGTTTTTACTTCGATTGCGCCTCCTCTTGAGCTGGCCTCTGAATGATGAAGCAATTATCTCTTCCTTGATGGAGTTCAACA	9e-56	125/128	0/128
05.1_7258861	<nnxnp>		LG5	52.638	5	7258861	6980721	7266178	6352910	6074770	6360227	AAAAAAAAAAATGAGAAAGAAAGGCACTATAACCCACTCGTCGTTCCCTCTCCTTGGGTGGCA[G/A]CTGCGGTTCTGAAGCAGAAGTTTTGGGTAGTACTGCAGATGGTACTTTAGGCTTTTCCTTGGTT	scaffold915	2	128	-1	64750	64874	64874	aaaaaaaaaaTGAGAAAGAAAGGCACTATAACCCACTCGTCGTTCCCTCTCCTTGGGTGGCAGCTGCGGTTCTGAAGCAGAAGTTTTGGGTAGTACTGCAGATGGTACTTTAGGCTTTTCCTTGGTT	4e-53	123/127	2/127
05.1_17059746	<lmxll>		LG5	52.863	5	17059746	16877728	17059812	6542245	6360227	6542311	GAGAACAAGAGCCAGGGCAAAGATGATGATRRATGAAAGCAAGTTCGACGTACATCTGCAGCT[A/T]TGGGCGCTCCGAATCCCCCGTGAACTCTGCAAATCCGTCTCCCGCCTTCTCCATGGGTAGTCCC	scaffold14413	1	128	-1	131076	131203	131203	GAGAACAAGAGCCAGGGCAAAGATGATGATRRATGAAAGCAAGTTCGACGTACATCTGCAGCTATGGGCGCTCCGAATCCCCCGTGAACTCTGCAAATCCGTCTCCCGCCTTCTCCATGGGTAGTCCC	4e-53	122/128	0/128
05.1_9406226	<nnxnp>		LG5	53.649	5	9406226	8974831	9456730	6973706	6542311	7024210	CCTTATGGAGCTCCTATCATGCTGTGGATGTATCTCTGTGATCTCTTCATTTGACATGCAAGC[C/G]ATTTGGCGGAATAGCTCTGCAATATTGGCCCCCATATATGAATCTGGGCCATACCATACGTGTA	scaffold286	1	128	1	218122	218249	218122	CCTTATGGAGCTCCTATCATGCTGTGGATGTATCTCTGTGATCTCTTCATTTGACATGCAAGCCATTTGGCGGAATAGCTCTGCAATATTGGCCCCCATATATGAATCTGGGCCATACCATACGTGTA	9e-56	125/128	0/128
05.1_18273422	<lmxll>	<lmxll>	LG5	54.44	5	18273422	18084993	18330778	7212639	7024210	7269995	CATCTCAGTCAAAAATTGTGCATGTCTAGTCACAAGCTGATCAAATGTGAGTGGAACACCTTC[T/C]GAACCTTCTGAAGCATCAACAACCGGCTGTAAAACCCCAGAATTTTCTGGAATTTCTTTCGGTT	scaffold984	1	128	-1	38244	38371	38371	CATCTCAGTCAAAAATTGTGCATGTCTAGTCACAAGCTGATCAAATGTGAGTGGAACACCTTCTGAACCTTCTGAAGCATCAACAACCGGCTGTAAAACCCCAGAATTTTCTGGAATTTCTTTCGGTT	9e-56	125/128	0/128
05.1_7273497	<nnxnp>		LG5	55.037	5	7273497	7266178	7348353	7277314	7269995	7352170	TGGTTTTTGGGATAACCCACAAACTACTGAATGGTTTTGAAGGCAGTGATATGAGCGCAAGCA[C/T]GTGAGATTGACAACAGCAGCAAAAGGAGGCAATTTTTCTGCAGGCTCATGGTCTCTCCTTTTTT	scaffold915	1	128	-1	61523	61650	61650	TGGTTTTTGGGATAACCCACAAACTACTGAATGGTTTTGAAGGCAGTGATATGAGCGCAAGCACGTGAGATTGACAACAGCAGCAAAAGGAGGCAATTTTTCTGCAGGCTCATGGTCTCTCCTTTTTT	2e-50	121/128	0/128
05.1_18573510	<nnxnp>		LG5	56.64	5	18573510	18480822	18773031	7444858	7352170	7644379	CAAAATTTTGTTTGTTTTGGTCTTCATGCTAWTACTGATGATCGAGTGAACTCACATTGGTGG[A/G]TAATTGCTGGAGATCAAAGATCATCGCTGCAGCATAGTGCTAGTGACGTGGAGTTTACTATCYT	scaffold13838	1	92	1	113	204	113	CAAAATTTTGTTTGTTTTGGTCTTCATGCTAWTACTGATGATCGAGTGAACTCACATTGGTGGATAATTGCTGGAGATCAAAGATCATCGCT	2e-39	91/92	0/92
05.1_17059879	<lmxll>		LG5	56.845	5	17059879	17059812	17120459	7644446	7644379	7705026	TTTTCACTTTGAATTTTCTGATTTGGCGCTCTGAGCTTGTCTTTGCATGATGAGATTTTGTTG[C/G]TTGACTCTTGCTATTTTTTCTTGTTCTTAGTATGATTCTTTCTTTCTTCTTTGCACTTACGAAC	scaffold14413	1	128	-1	130943	131070	131070	TTTTCACTTTGAATTTTCTGATTTGGCGCTCTGAGCTTGTCTTTGCATGATGAGAttttgttgcttgactcttgctattttttcttgttcttagtatgattctttctttcttctttgCACTTACGAAC	1e-54	124/128	0/128
05.1_7752061	<nnxnp>		LG5	57.974	5	7752061	7587634	7867191	7869453	7705026	7984583	ACATAGGTGCTAATATAAGAAGATTTCTGCAGAAAGAGAACCAATATTGTAGAAGTATATACT[A/G]TTTCAGGGTTGATTTAAGGGAAAATTCTGTTGGAAACCCAATTATTTCAATTGTAAAAATGGAA	scaffold1617	1	128	-1	40012	40139	40139	ACATAGGTGCTAATATAAGAAGATTTCTGCAGAAAGAGAACCAA-TATTGTAGAAGTATATACTATTTCAGGGTTGATTTAAGGGAAAATTCTGTTGGAAACCCAATTATTTCAATTGTAAAAATGGAA	4e-53	125/129	2/129
05.1_8543437	<lmxll>	<lmxll>	LG5	58.33	5	8543437	8523316	8974831	8004704	7984583	8436098	TATAAATTAAAAAATTAGAAAAGCACAATACCCAAAGAACTCACAAAGGAGCCTATGAGAGGA[G/A]CTTCTTTGGATGTATAATCCAAAGAGAAGATAGATGATGTAAAACTTGTGGTTTCCAAATCAAA
05.1_19531421	<hkxhk>		LG5	58.495	5	19531421	19251986	19560569	8715533	8436098	8744681	GGGTCTTGTCATCCACCCTCTAGTACCGAAGAGCTTGCACTTCCTGCTCACTCCCTACAAGTT[C/T]TTGTTAAAAGGCAGTCTCTTCATCGGTGTCGGACTTGCTATATATTCTATCAAAAATAATATCG	scaffold169	2	128	-1	39321	39447	39447	GGTCTTGTCATCCACCCTCTAGTACCGAAGAGCTTGCACTTCCTGCTCACTCCCTACAAGTTCTTGTTAAAAGGCAGTCTCTTCATCGGTGTCGGACTTGCTATATATTCTATCAAAAATAATATCG	7e-57	125/127	0/127
19.1_2997411		<nnxnp>	LG5	58.633	19	2997411	2987989	3025336	8754103	8744681	8782028	TATAGTAATTTTGAGGTTAATTAAACAGTCAAATTATAATTATAATTTAGAGTTGAAATTATA[A/G]TACATTGAGTACTCTCTCCAAGATTCCTAAGATTATAACTGCAGACACAAAGGACACTCAGATC	scaffold125	66	128	1	184234	184296	184234	ACATTGAGTACTCTCTCCAAGATTCCTAAGATTATAACTGCAGACACAAAGGACACTCAGATC	4e-22	61/63	0/63
05.1_8503196	<lmxll>		LG5	59.62	5	8503196	8331345	8523316	8953879	8782028	8973999	TTTAATGTGTTTGTTTACTTTATAGACAGGACCATATGAGATAACCACAAGATGGACCATGGT[A/T]ATGAGGTTTGTCCTTCTTCCATGGAAACCAGAACTGGTTTTCACAGGATGTTCCATCATGGGCA	scaffold4743	1	128	1	15996	16123	15996	TTTAATGTGTTTGTTTACTTTATAGACAGGACCATATGAGATAACCACAAGATGGACCATGGTAATGAGGTTTGTCCTTCTTCCATGGAAACCAGAACTGGTTTTCACAGGATGTTCCATCATGGGCA	9e-56	125/128	0/128
05.1_18388136	<hkxhk>	<lmxll>	LG5	60.753	5	18388136	18330778	18480822	9031357	8973999	9124043	TGAGTTCCTTTTACTGCAGCACAAGGTCTAGGCTCCTGCTCCATTACTCCATCTCTGTAGGAA[G/A]CCCTAAAAAGGAAAAGGAAAGGATATGATGTTTATAGGCTTTCATATGAAAGGTATAGCACAAT	scaffold552	1	128	1	1312038	1312159	1312038	TGAGTTCCTTTTACTGCAGCACAAGGTCTAGGCTCCTGCTCCATTACTCCATCTCTGTAGGAAGCCCTAAAAAGGAAAAGGAAAGGATATGATGTTTATAGGCTTTCATATGAAAGGTATAGCACAAT	1e-46	118/128	6/128
05.1_17526732	<hkxhk>		LG5	62.794	5	17526732	17370948	17711648	9279827	9124043	9464743	TGAATGCATTAACTTTTGGCATCAATGGAAGTGAGGAGGGTAACTTAAAAAAAGTTGGTAATG[C/T]TCTTTCTTTTGTCAAAGGAGAGTGACAACTAGTTATAGGTTGTTTTTGTTTGGATTTTTTATAT	scaffold1453	1	128	-1	41096	41223	41223	TGAATGCATTAACTTTTGGCATCAATGGAAGTGAGGAGGGTAACTTaaaaaaaGTTGGTAATGCTCTTTCTTTTGTCAAAGGAGAGTGACAACTAGTTATAGGTTGTTTTTGTTTGGATTTTTTATAT	9e-56	125/128	0/128
05.1_8159495	<hkxhk>	<lmxll>	LG5	62.904	5	8159495	8070908	8331345	9553330	9464743	9725180	TGTTCTTTTCCTTGGAATCACTAATGCTACTGCAGTTCAACCAGTTGTTTCCATTGAAAGGTT[T/C]GTTTCATACCGCGAAAGAGCAGCCGGAATGTATTCAGCACTACCCTTCGCCCTTGCTCAGGTAC	scaffold3285	1	128	1	57059	57186	57059	TGTTCTTTTCCTTGGAATCACTAATGCTACTGCAGTTCAACCAGTTGTTTCCATTGAAAGGTTTGTTTCATACCGCGAAAGAGCAGCCGGAATGTATTCAGCACTACCCTTCGCCCTTGCTCAGGTAC	9e-56	125/128	0/128
05.1_17184580	<hkxhk>		LG5	63.456	5	17184580	17182810	17199872	9726950	9725180	9742242	CTGTTAATGCTCATGCGCTAGAAGTTCATTTTATGTGAAAGCAGCATTGTTGAAAGAAGGAAA[T/C]TGTGGACCAAAATCAAGAAAACAAGCTGAAATGGGTAGGTTGTTGAACAATGTGTCATGGAATC	scaffold14413	1	128	-1	55626	55753	55753	CTGTTAATGCTCATGCGCTAGAAGTTCATTTTATGTGAAAGCAGCATTGTTGAAAGAAGGAAATTGTGGACCAAAATCAAGAAAACAAGCTGAAATGGGTAGGTTGTTGAACAATGTGTCATGGAATC	4e-53	123/128	0/128
15.1_7389150	<hkxhk>		LG5	63.509	15	7389150	7316563	7502280	9814829	9742242	9927959	CTCATCTCTCTCTCCTCATCATCCTAACCGTCCGATCAAATCCTCCATCTCCGAACGATCAGC[C/T]ACGTCACCCACCTTCTCCTCTCCATCTCATCTTCCGATGAGAAAGATCCCCGGCGACTACGGCC	scaffold285	15	128	1	36336	36449	36336	CTCATCATCCTAACCGTCCGATCAAATCCTCCATCTCCGAACGATCAGCCACGTCACCCACCTTCTCCTCTCCATCTCATCTTCCGATGAGAAAGATCCCCGGCGACTACGGCC	4e-47	110/114	0/114
05.1_16695712	<hkxhk>		LG5	63.631	5	16695712	16484119	16877728	10139552	9927959	10321568	TTGATATTGAGAAAATAAGAAATCCAAATCTCATGGATGGTACTATAACCGGTGACAGTGGGG[G/A]CAACATGTAAGGATGTTCTCAGACAATAAAAGTCATCCACTTAGAAAATTGTTCATGTTCCTGC	scaffold14413	1	128	-1	441223	441350	441350	TTGATATTGAGAAAATAAGAAATCCAAATCTCATGGATGGTACTATAACCGGTGACAGTGGGGGCAACATGTAAGGATGTTCTCAGACAATAAAAGTCATCCACTTAGAAAATTGTTCATGTTCCTGC	1e-54	124/128	0/128
05.1_17215166	<hkxhk>		LG5	64.414	5	17215166	17199872	17370948	10336862	10321568	10492644	ACTTAAATGAGTTCACTGGAGTTGTTGGGATTTTCAATTGCCAAGGAGCTGGCAACTAGCCAC[T/G]AAGGGAGCCAACCACATTAGCCAGCACAGAACCCATTTAAAGTCATGTAAGTCCATCAGAAGTC	scaffold14413	1	127	-1	41894	42020	42020	ACTTAAATGAGTTCACTGGAGTTGTTGGGATTTTCAATTGCCAAGGAGCTGGCAACTAGCCACTAAGGGAGCCAACCACATTAGCCAGCACAGAACCCATTTAAAGTCATGTAAGTCCATCAGAAGT	2e-51	121/127	0/127
05.1_14595022	<hkxhk>	<lmxll>	LG5	64.699	5	14595022	13975286	14598419	11112380	10492644	11115777	TTCCTGAAGGTGTTTTTCTTATACAAGGTCTATAATTTCTTCTAGAGTTCATCAACTTTCACT[T/G]ATTTAGAAATATGATGCAAAACACTATTATCAAACTATTGCCTAATTGTAGCTGCAGCTTGCAT	scaffold459	1	128	-1	111979	112106	112106	TTCCTGAAGGTGTTTTTCTTATACAAGGTCTATAATTTCTTCTAGAGTTCATCAACTTTCACTTATTTAGAAATATGATGCAAAACACTATTATCAAACTATTGCCTAATTGTAGCTGCAGCTTGCAT	5e-52	122/128	0/128
05.1_9507235	<hkxhk>		LG5	65.158	5	9507235	9456730	9963737	11166282	11115777	11622784	GACATCAAAATGAGCAGCAACATCTTCCCACTTATCCCAATCATCACCAGTTATCCTATACAT[G/A]TTTACATGATTACTGATGCCATTACTCATGGATGGCATTACTTGTTCTCCAGGAGATAAAGAGA	scaffold286	1	128	1	308752	308879	308752	GACATCAAAATGAGCAGCAACATCTTCCCACTTATCCCAATCATCACCAGTTATCCTATACATGTTTACATGATTACTGATGCCATTACTCATGGATGGCATTACTTGTTCTCCAGGAGATAAAGAGA	1e-54	124/128	0/128
05.1_11385237	<hkxhk>		LG5	65.615	5	11385237	11057468	12370393	11950553	11622784	12935709	GTGACATGCTGCAGAAGTTTGATTAGGCAATCTGAGGTCATTGCCTGGAGGTTATTTCTTTAG[T/C]CTTATGCTTTTTGTGGTGATTATAGTCTTACTTGCACCTTTCTATTATATGAAGTAGGCTTTTT	scaffold568	1	128	1	534099	534226	534099	GTGACATGCTGCAGAAGTTTGATTAGGCAATCTGAGGTCATTGCCTGGAGGTTATTTCTTTAGTCTTATGCTTTTTGTGGTGATTATAGTCTTACTTGCACCTTTCTATTATATGAAGTAGGCTTTTT	2e-57	126/128	0/128
05.1_10420242	<hkxhk>	<lmxll>	LG5	66.1	5	10420242	9963737	10574971	13392214	12935709	13546943	TACTGGACCTAATGCAAGGGATCTTGTCACCAATCCATGCAGGTGCTTACAAGGGAAAGAACA[A/G]TGTGACCCTGAGAGTCAATGGTTTAAGCTTGTCAGGAGCACTAGAAAGCTTACGAGTGAGCAAT	scaffold1388	1	128	-1	395358	395485	395485	TACTGGACCTAATGCAAGGGATCTTGTCACCAATCCATGCAGGTGCTTACAAGGGAAAGAACAATGTGACCCTGAGAGTCAATGGTTTAAGCTTGTCAGGAGCACTAGAAAGCTTACGAGTGAGCAAT	9e-56	125/128	0/128
05.1_14601818	<hkxhk>		LG5	66.264	5	14601818	14598419	15176782	13550342	13546943	14125306	ACTCATTAAAGACCTTCTCAACCAAAACTCTTTGATGAAATTATCTTATTACCCAAGGGAGCT[C/G]AACAACGTTGTGGATTCATTTGCCTACTACGGGAGAAGGAATTCTTTCCTGTCCCTGTTTCACT	scaffold459	1	127	-1	110877	111003	111003	ACTCATTAAAGACCTTCTCAACCAAAACTCTTTGATGAAATTATCTTATTACCCAAGGGAGCTCAACAACGTTGTGGATTCATTTGCCTACTACGGGAGAAGGAATTCTTTCCTGTCCCTGTTTCAC	1e-48	119/127	0/127
05.1_13355552	<hkxhk>		LG5	66.867	5	13355552	12370393	13975286	15110465	14125306	15730199	ACGGCTTCATTACATTCCATAGTCTTCCGGATGGGGCAAGCACCGGCAGCACTACATCTTCGA[C/A]CAATATACCTTCAGATTCATGTGATACGCCCGAACCCTGTGATCCTTATTTTATCTGTCACGAA	scaffold1388	1	128	-1	94796	94923	94923	ACGGCTTCATTACATTCCATAGTCTTCCGGATGGGGCAAGCACCGGCAGCACTACATCTTCGACCAATATACCTTCAGATTCATGTGATACGCCCGAACCCTGTGATCCTTATTTTATCTGTCACGAA	9e-56	125/128	0/128
05.1_18972554	<hkxhk>		LG5	67.019	5	18972554	18773031	19251986	15929722	15730199	16209154	GGTATTCTGAAGTTAGAAGCCGTGTGAACAAAAGAACATTCACTTATACATTTCAGGCTTAAG[C/G]ACACCAACATAAGGCAAGTTCCTGTAAAGTTCAGCAAAATCCATGCCATAACCTACGACAAAGT	scaffold817	1	128	-1	2222	2349	2349	GGTATTCTGAAGTTAGAAGCCGTGTGAACAAAAGAACATTCACTTATACATTTCAGGCTTAAGCACACCAACATAAGGCAAGTTCCTGTAAAGTTCAGCAAAATCCATGCCATAACCTACGACAAAGT	2e-50	121/128	0/128
05.1_20306785	<hkxhk>		LG5	68.248	5	20306785	20305679	20342109	16210260	16209154	16245584	ACAAACAAGGAAAGATGAATTAATATAGACATAGAATCTCCTATATAAATATTATAAAATCAA[G/A]AAGCAACCAACATWATTTCTTATACTACAATAAGAGTTGCCAAACACAAATCATCACCAGGAAG	scaffold1089	9	128	-1	1045	1170	1170	GGAAAGATGAATTAATATAGACATAGAATCTC-----CTATATAAATATTATAAAATCAAGAA-GCAACCAACATWATTTCTTATACTACAATAAGAGTTGCCAAACACAAATCATCACCAGGAAG	3e-43	115/126	6/126
05.1_7982323	<hkxhk>		LG5	68.754	5	7982323	7867191	8070908	16360716	16245584	16449301	ACAGAGTGCTCCAATATCCATCTTGGAAAATTATGAACTCTCTAGCATGACACTGGAGTACAG[A/G]AGGGAGTGTGGGAGGGACAGCGTGGTGCAGTCTCTTACAGCGGTCTCAACCAACTACAGCGACA	scaffold601	1	128	1	77176	77303	77176	ACAGAGTGCTCCAATATCCATCTTGGAAAATTATGAACTCTCTAGCATGACACTGGAGTACAGAAGGGAGTGTGGGAGGGACAGCGTGGTGCAGTCTCTTACAGCGGTCTCAACCAACTACAGCGACA	1e-54	124/128	0/128
05.1_20144262	<hkxhk>	<lmxll>	LG5	69.743	5	20144262	20089366	20224418	16504197	16449301	16584353	AAATCTGCCAGTAGTAACATTGAGATGACCAGCCCAACAAGATCCTGCAGTAGTAAAAAAATG[A/G]CAAAATAATAAAAACCAAACACCATAGTTTGCAGAAACACTCATCCCTATGTGAAAAAAGATTT	scaffold14366	1	128	1	44342	44468	44342	AAATCTGCCAGTAGTAACATTGAGATGACCAGCCCAACAAGATCCTGCAGTAGTaaaaaaatgacaaaataataaaaaCCAAACACCATAGTTTGCAGAAACACTCATCCCTATGTGAAAAAAGATTT	1e-53	124/128	1/128
05.1_20532116	<hkxhk>		LG5	69.761	5	20532116	20523677	20658195	16592792	16584353	16718871	TTTCTTTGCTGCAGTGAAAAGATCCCTCACCCTTCTTGCTCCAACACCCACAAACATCTCTTC[G/A]AACTCACTGCCACTGCATGAGAAGAAGGGCACAGCAGCTTCTCCAGCAATGGCTCGTGCCAACA	scaffold2848	1	128	1	6850	6977	6850	TTTCTTTGCTGCAGTGAAAAGATCCCTCACCCTTCTTGCTCCAACACCCACAAACATCTCTTCGAACTCACTGCCACTGCATGAGAAGAAGGGCACAGCAGCTTCTCCAGCAATGGCTCGTGCCAACA	2e-58	127/128	0/128
05.1_20515239	<hkxhk>		LG5	70.086	5	20515239	20472282	20523677	16761828	16718871	16770266	GGATGGTAAGGCGCCGCCACCACTGCAGGTGTTGTTTGCCGGGGAAGCGACACACCGTATGAA[C/T]TACTCGACCACTCGTGGGGCCTACTTCAGTGGGATCAGAGAAGCTGACCGGTTGATCCAGCACT	scaffold1452	24	125	-1	216906	217007	217007	TGCAGGTGTTGTTTGCCGGGGAAGCGACACACCGTATGAACTACTCGACCACTCGTGGGGCCTACTTCAGTGGGATCAGAGAAGCTGACCGGTTGATCCAGC	6e-20	83/102	0/102
05.1_20784276	<hkxhk>	<lmxll>	LG5	70.722	5	20784276	20658195	20802228	16896347	16770266	16914299	CTTCCCTTCTGATATTTGCTTGGAGTTGAGCTGTCTGTTGGACTTCAGCTGGAAATTTTACAG[T/C]CAACTCTATGAATTRTGTTTTCTGATTCATACGTACATTTGTGATTTTGTGCCTGCAGAGGTCA	scaffold6303	1	128	-1	7418	7545	7545	CTTCCCTTCTGATATTTGCTTGGAGTTGAGCTGTCTGTTGGACTTCAGCTGGAAATTTTACAGTCAACTCTATGAATTRTGTTTTCTGATTCATACGTACATTTGTGATTTTGTGCCTGCAGAGGTCA	2e-52	122/128	0/128
05.1_23243298	<hkxhk>		LG5	71.207	5	23243298	23185872	23318016	16971725	16914299	17046443	TCCTAACGGAGCTCCCATTACTGCAGCTGGTTTTTTGGCTGCATTACAAGAACAGTACTTGTC[A/G]ATCCAGTAAATAAAAACCAAACACCAACCAACTAAAACTATTTCAAATGAAGTTCGTAGAAGTA	scaffold1450	1	128	-1	19027	19154	19154	TCCTAACGGAGCTCCCATTACTGCAGCTGGTTTTTTGGCTGCATTACAAGAACAGTACTTGTCAATCCAGTAAATAAAAACCAAACACCAACCAACTAAAACTATTTCAAATGAAGTTCGTAGAAGTA	4e-53	123/128	0/128
05.1_20034472	<hkxhk>		LG5	72.166	5	20034472	19812095	20089366	17268820	17046443	17323714	TTRAAAAATAATAATATATTATATCTATATTTATTTTTTAACTGGGGTTTGTGTGAAAGAAAG[G/A]CATATTAATGGATTATATATTTTAGCAGACACGAGACGGTGTGACACGCTGTTCGAGGTCAGTG
05.1_20820183	<hkxhk>		LG5	72.712	5	20820183	20802228	20967029	17341669	17323714	17488515	ATTGATGATGTTATTTTTCTGAGTAAGCTTATAAATTGACAAAAACTTGTGCAGTTTTGGCCC[G/A]TAGTGGGTTGGATAAATCACCGATATTTGCCACTGCAGTTTCGCGTTATATTCCATAGCCTTGT	scaffold6303	1	128	-1	85	211	211	ATTGATGATGTTATTTTTCTGAGTAAGCTTATAAATTGACAAAAACTTGTGCAGTTTTGGCCCGTAGTGGGTTGGATAAATCACCGATATTTGCCACTGCAGTTTCGCGTTATATTCCATAGCCTTGT	2e-56	126/128	1/128
05.1_20429327	<hkxhk>	<lmxll>	LG5	73.448	5	20429327	20403380	20472282	17514462	17488515	17557417	TTTGAATCATCTCTTCAGGATATGTTCGTTCACTGGGATTGATTGAACTTCCTGCGACATGCT[T/A]GTAAAAAATTAAAGKGTGCCAGAAAAAATATGGAGAAAGTTCAAAGCTTTCATTATAATATAAA	scaffold245	1	128	1	50660	50787	50660	TTTGAATCATCTCTTCAGGATATGTTCGTTCACTGGGATTGATTGAACTTCCTGCGACATGCTTGTAAAAAATTAAAGKGTGCCAGAAAAAATATGGAGAAAGTTCAAAGCTTTCATTATAATATAAA	2e-52	122/128	0/128
05.1_20304575	<hkxhk>		LG5	74.368	5	20304575	20224418	20305679	17637574	17557417	17638678	ATAGCAAAGCCAGTGTACCTTCTTCCTGGTTTTTACTTCCTCTTCRTCATCATCCTCATCCTC[G/A]TCATCTTCTTCTTCATCCTCATCTTCATTTTCATCCTCTTCATCTCCATCTTCCTCATCAACAT
05.1_21298881	<hkxhk>		LG5	74.751	5	21298881	21206378	21420283	17731181	17638678	17852583	TATTTTTCACAATTTGCTGCATCAAACTCGGAAAAAAAAAAAAAAAAAAAACCTGCAGTGATA[G/C]GAAGAAGTTTCAGCTTCCAAGTCATCTTCTTTGATGTCAACTGCCTGCATGTATATTTATGCAA	scaffold5442	1	128	1	5429	5550	5429	TATTTTTCACAATTTGCTGCATCAAACTCGGaaaaaaaaaaaaaaaaaaaaCCTGCAGTGATAGGAAGAAGTTTCAGCTTCCAAGTCATCTTCTTTGATGTCAACTGCCTGCATGTATATTTATGCAA	2e-45	117/128	6/128
05.1_23128448	<hkxhk>		LG5	75.149	5	23128448	23090959	23185872	17890072	17852583	17947496	GCAAACTCCACAAGTAGTAACTGGACATCAAGGGCAGCAAGAGAGAGGCAGTAGTCAATCCCA[G/A]CCAAATGAGCAACAAGATCATGAACGTTCACTAATGCAACAGTGGTGATCCCTATCAAAAGGAT	scaffold1450	1	128	-1	92684	92811	92811	GCAAACTCCACAAGTAGTAACTGGACATCAAGGGCAGCAAGAGAGAGGCAGTAGTCAATCCCAGCCAAATGAGCAACAAGATCATGAACGTTCACTAATGCAACAGTGGTGATCCCTATCAAAAGGAT	4e-53	123/128	0/128
05.1_23053472	<hkxhk>		LG5	75.766	5	23053472	22797175	23090959	18203793	17947496	18241280	TAATGATTCATCATCTAAATGTAATTACAAACACGGTTCATGAAATGATTGAGAATTAAAAGT[T/C]TGTCATTGAAATGTCAGGCCCTTTCCTTCTCCACTGAAATAATCATTTTGACTTCAGATAAACT	scaffold1450	2	128	-1	146038	146179	146179	AATGATTCATCATCTAAATGTAATTACAAACACGGTTCATGAAATGATTGAGAAT----------------TAAAAGTTTGTCATTGAAATGTCAGGCCCTTTCCTTCTCCACTGAAATAATCATTTTGACTTCAGATAAACT	5e-40	121/143	17/143
05.1_21541688	<hkxhk>		LG5	76.59	5	21541688	21420283	21690060	18362685	18241280	18511057	AGATGTGATTTGAGTTTCTTCTTATTGATTTCAGAGCTTGAGAGATGCAAGTTTGATTGTTTA[G/A]ATTGATGGATTTGACTGATGGATCGCAAAGGGCCTCGAGTTCGGCTCCCCCATTCCTTACTAAG	scaffold5152	1	48	-1	23003	23050	23050	AGATGTGATTTGAGTTTCTTCTTATTGATTTCAGAGCTTGAGAGATGC	4e-15	47/48	0/48
05.1_23392736	<hkxhk>	<hkxhk>	LG5	78.173	5	23392736	23318016	23560199	18585777	18511057	18753240	AGTGGAAGGTTGTCTGCCTTGTCAGTGAGTATATATACCTTACCTCCCATTTTCCGCTGCTCT[C/T]TCTACTTTTGTGGGTACCTCTAATAATGCTCATATGTTTTCTATGTTTTTATTTTTATTTTTTA	scaffold597	1	128	1	52035	52158	52035	AGTGGAAGGTTGTCTGCCTTGTCAGTGAGTATATATACCTTACCTCCCATTTTCCGCTGCTCTCTCTACTTTTGTGGGTACCTCTAATAATGCTCATATGTTTTCTATGtttttatttttattttttA	6e-45	117/128	4/128
05.1_22540881	<hkxhk>		LG5	78.86	5	22540881	22312057	22797175	18982064	18753240	19238358	CGGAAAGGCAGGAAGCACACCATTTGTCATGCCCTCTAAAAAGAACAGGTGAGCCTCTTTCAA[T/C]GAGTCCAGGAAAATAAGTGGTTCTTGCTTCCCTTGCCATAAGATCTCTGCAGTTGACTGTTTAA	scaffold1124	1	128	1	652998	653125	652998	CGGAAAGGCAGGAAGCACACCATTTGTCATGCCCTCTAAAAAGAACAGGTGAGCCTCTTTCAATGAGTCCAGGAAAATAAGTGGTTCTTGCTTCCCTTGCCATAAGATCTCTGCAGTTGACTGTTTAA	2e-57	126/128	0/128
05.1_22083235	<hkxhk>		LG5	80.043	5	22083235	21960834	22312057	19360759	19238358	19589581	CCTTACGAGAAACTGTTAGCAAGAGAAGTTTGTCATTGGGTAATTTACCTATTGCAGGGCCTT[C/T]AAAGAGCTTCTTCACAGCTGCGATATGTCCATCTGCAAGGTCAACAACATGAATGTAATCTCGT	scaffold1124	3	128	1	249876	250001	249876	TTACGAGAAACTGTTAGCAAGAGAAGTTTGTCATTGGGTAATTTACCTATTGCAGGGCCTTCAAAGAGCTTCTTCACAGCTGCGATATGTCCATCTGCAAGGTCAACAACATGAATGTAATCTCGT	7e-51	120/126	0/126
05.1_23727664	<hkxhk>	<hkxhk>	LG5	80.933	5	23727664	23560199	23786216	19757046	19589581	19815598	GATAAAAATCCCTCCAAAGCTCCTTAATTTCTGCTTACTCTCACCGTCTCTCTCAAATCTTGT[C/A]GGAGAACGTACTGACAGACCTAATGGTCGTACTGAACTGCCGAGCAAAGGCTTCCGGCTGATTG	scaffold14444	1	128	-1	32673	32800	32800	GATAAAAATCCCTCCAAAGCTCCTTAATTTCTGCTTACTCTCACCGTCTCTCTCAAATCTTGTCGGAGAACGTACTGACAGACCTAATGGTCGTACTGAACTGCCGAGCAAAGGCTTCCGGCTGATTG	1e-54	124/128	0/128
05.1_24897880	<hkxhk>		LG5	81.596	5	24897880	24701019	25579854	20012459	19815598	20694433	GCAATTTGGAATTGTCATTTAAACATATAACTCTTTCTTTTTGTTAAGGGATCAGGTTGCATG[A/C]ATTTGAATCATACTAAACAGCTCTCAGTCGTTGTTATGTATTCCATCTTTTCCCTGAGGAGAAG	scaffold2623	1	128	-1	72660	72785	72785	GCAATTTGGAATTGTCATTTAAACATATAACTCTTTCTTTTTGTTAAGGGATCAGGTTGCATGAATTTGAATCATACTAAACAGCTCTCAGTCGTTGTTATGTATTCCATCTTTTCCCTGAGGAGAAG	1e-53	125/128	2/128
05.1_23844771	<hkxhk>	<hkxhk>	LG5	84.257	5	23844771	23786216	24174465	20752988	20694433	21082682	AAATGCTTGCAGATGCTAAGCAAAGCATACATCATCAGTGGCACTGCAATTGGCATTGTGCTC[T/C]AGCAAAGTGCTCACAGTATCGCAACTATCTGTTTGATGTGCATACCATGCAGCCAAATGCAATG	scaffold14777	1	128	-1	202614	202741	202741	AAATGCTTGCAGATGCTAAGCAAAGCATACATCATCAGTGGCACTGCAATTGGCATTGTGCTCTAGCAAAGTGCTCACAGTATCGCAACTATCTGTTTGATGTGCATACCATGCAGCCAAATGCAATG	4e-60	128/128	0/128
05.1_26334789	<hkxhk>		LG5	84.497	5	26334789	26298308	26373931	21119163	21082682	21158305	CACATTAGGATTGGTAGCATCTGCAGGTACAGGGAGCTCAATTTCAACATTTGTTGCAGTGCT[G/A]CAATGCAAAAGAATGATAAATAAGAGTCCACCACTGAAAAAATTTCATAGAAGTAGAATGAGAA	scaffold552	1	123	1	814190	814312	814190	CACATTAGGATTGGTAGCATCTGCAGGTACAGGGAGCTCAATTTCAACATTTGTTGCAGTGCTGCAATGCAAAAGAATGATAAATAAGAGTCCACCACTGAAAAAATTTCATAGAAGTAGAAT	5e-52	119/123	0/123
05.1_26474626	<hkxhk>		LG5	85.505	5	26474626	26443849	26475051	21189082	21158305	21189507	CAGAAGAATTTCTCATCAATGATTTCTCCTGTTACTTGAAGAGAAAATTGCCATTGCAGGTTC[C/T]TATTTTCCTGTTATATTAGTTGAGGATATCTTTGAAAGATGATTGGATTGAATAACATTGATTT	scaffold552	1	128	1	950808	950935	950808	CAGAAGAATTTCTCATCAATGATTTCTCCTGTTACTTGAAGAGAAAATTGCCATTGCAGGTTCCTATTTTCCTGTTATATTAGTTGAGGATATCTTTGAAAGATGATTGGATTGAATAACATTGATTT	9e-56	125/128	0/128
05.1_26475478	<hkxhk>		LG5	85.932	5	26475478	26475051	26484470	21189934	21189507	21198926	GTTGACAAGCTTACCAATCCGAATGTTAAAATTTACTCTTTAGATACCTTGCTGCGGACTGAA[T/A]TCTATGGTATCATCTGATTCAATCTTTTCCTCACTAAAATTTCTCGAGCTGTCTGCAGATCACG	scaffold552	1	128	1	951679	951806	951679	GTTGACAAGCTTACCAATCCGAATGTTAAAATTTACTCTTTAGATACCTTGCTGCGGACTGAATTCTATGGTATCATCTGATTCAATCTTTTCCTCACTAAAATTTCTCGAGCTGTCTGCAGATCACG	3e-49	120/128	0/128
05.1_26935676	<hkxhk>		LG5	86.577	5	26935676	26926823	26952462	21207779	21198926	21224565	TTAGCTGCAGATGTCAACATCCTTGTGACATCTGAAAAAATAGATTCAAGTAAAGAAAATCAG[G/A]TTTTTGTTGCAAAGAAGCTCAATAAGCTAATGTAGTAAATGCTGAATTCTCAAACTCCACTGGT	scaffold812	1	103	1	132787	132889	132787	TTAGCTGCAGATGTCAACATCCTTGTGACATCTGAAAAAATAGATTCAAGTAAAGAAAATCAGGTTTTTGTTGCAAAGAAGCTCAATAAGCTAATGTAGTAAA	7e-44	101/103	0/103
05.1_26493463	<hkxhk>		LG5	87.278	5	26493463	26484470	26516877	21233558	21224565	21256972	TTGGTTATTGCTTTCTTGTTAATTCTAGTTTTTGTCCTATGATTTCAGGGGTCCAGTTACTAA[C/T]AAGGGCTCAGACAATGCACCCTTTAGATCCACTATCTGCTGCTGAAATCTCTGTGGCAGTAGCA	scaffold552	1	128	1	967592	967719	967592	TTGGTTATTGCTTTCTTGTTAATTCTAGTTTTTGTCCTATGATTTCAGGGGTCCAGTTACTAACAAGGGCTCAGACAATGCACCCTTTAGATCCACTATCTGCTGCTGAAATCTCTGTGGCAGTAGCA	9e-56	125/128	0/128
05.1_26897476	<hkxhk>		LG5	87.806	5	26897476	26890209	26897590	21264239	21256972	21264353	TCCTTTATATATATATATATATATATATATATATATATATATATATGTATGTGTATCTTGAGA[A/G]TTTGATCTCTTTGTTAGATAAGTGAAGTCATGATGATGAATAGAATTGATAGTGATCCATGAAT	scaffold812	40	128	1	89890	89978	89890	tatatatGTATGTGTATCTTGAGAATTTGATCTCTTTGTTAGATAAGTGAAGTCATGATGATGAATAGAATTGATAGTGATCCATGAAT	1e-34	86/89	0/89
05.1_26540292	<hkxhk>		LG5	88.562	5	26540292	26516877	26546942	21287768	21264353	21294418	GCTTTAATGAAGTTAAAGCTTTGAATGTTCTAGACAAGATAATCACTRCTTCATCACAGGCAT[A/G]AATCATTTCTGAACGTAATGTTTGCACTTTATGTTGGATGTTATTGTAAGACTATATGCKCAAA	scaffold552	1	128	1	1013220	1013347	1013220	GCTTTAATGAAGTTAAAGCTTTGAATGTTCTAGACAAGATAATCACTRCTTCATCACAGGCATAAATCATTTCTGAACGTAATGTTTGCACTTTATGTTGGATGTTATTGTAAGACTATATGCKCAAA	4e-54	123/128	0/128
05.1_27088855	<hkxhk>		LG5	88.957	5	27088855	27087580	27103473	21295693	21294418	21310311	TCGGTAATGTTTTAGAACAATTTCAAGGGCCCATCCATCCACAACAAATGCCATGTCCTGAGA[A/G]AATGGAGAAAAGTAATCAACATAAATTTATCAATCAAAGAGAACTCTAGAGTTTGGGATACAGC	scaffold812	1	126	1	286921	287046	286921	TCGGTAATGTTTTAGAACAATTTCAAGGGCCCATCCATCCACAACAAATGCCATGTCCTGAGAAAATGGAGAAAAGTAATCAACATAAATTTATCAATCAAAGAGAACTCTAGAGTTTGGGATACA	1e-53	122/126	0/126
05.1_27942603		<lmxll>	LG5	89.228	5	27942603	27891948	27993828	21360966	21310311	21412191	TTTATTATTATTTTTTTAAAAAAAATCAGTTTTCATTTGGTTGAAAGTAATTTGCTTTACAAG[T/C]TATGGAGTCTCTTATCTTTCCCTGTGTCTGTTTCCCCTTTCAATCTTTTACAACCTTTTTTTGT	scaffold16	23	128	1	432685	432789	432685	aaaTCAGTTTTCATTTGGTTGAAAGTAATTTGCTTTACAAGTTATGGAGTCTCTTATCTTTCCCTGTGTCTGTTTCCCCTTTCAATCTTTTACAACCtttttttGT	1e-41	102/106	1/106
05.1_27420452	<hkxhk>		LG5	90.104	5	27420452	27406220	27451308	21426423	21412191	21457279	TTTCCTCTATATCAAAATCTTGATTGGATTTGTCTATTATCTTTCATCATATTTGGTCTTCTT[C/T]GCAATGTCCATCCAGTCTATTTCTCTTTTTATCTGGCTAGGATTTTTTTGGTTTAAATTACATA	scaffold932	1	128	-1	193771	193897	193897	TTTCCTCTATATCAAAATCTTGATTGGATTTGTCTATTATCTTTCATCATATTTGGTCTTCTTCGCAATGTCCATCCAGTCTATTTCTCTTTTTATCTGGCTAGGAtttttttGGTTTAAATTACATA	3e-49	121/128	1/128
05.1_26261829	<hkxhk>		LG5	91.303	5	26261829	25579854	26298308	22139254	21457279	22175733	GAAGGTTACCAATATGTTCAAATTGCAAGATCAATAAAAGAAAATTTTTTGGCATGAAACCAC[A/G]AACAATATTGAAATATAATCTACACCAATTACATAATCAAGGATCACAAAAATTTTGACTTACC	scaffold552	1	128	1	752739	752864	752739	GAAGGTTACCAATATGTTCAAATTGCAAGATCAATAAAAGAAAATTTTTTGGCATGAAACCACAAACAATATTG-AAATATAATCTACACCAATTACATAATCAAGGATCACAAAAATTTTGACTTACC	9e-43	118/129	4/129
05.1_27086308	<hkxhk>		LG5	91.48	5	27086308	27084925	27087580	22177116	22175733	22178388	GGCCATCAGGCTAACAGAATTGAACAAGCTAGTCCCAGAGATGCCTGAAAATAATGAAAAACT[A/G]CAAGAGTCCAAATATTAGAACAGGAAAATTGAGCATAACGCTAAAAGTTGTCTAGGGAAAGAAA	scaffold812	1	128	1	284310	284437	284310	GGCCATCAGGCTAACAGAATTGAACAAGCTAGTCCCAGAGATGCCTGAAAATAATGAAAAACTACAAGAGTCCAAATATTAGAACAGGAAAATTGAGCATAACGCTAAAAGTTGTCTAGGGAAAGAAA	4e-53	123/128	0/128
05.1_27391990	<hkxhk>		LG5	92.315	5	27391990	27322854	27406220	22247524	22178388	22261754	TTTTTTTTCTGACCAGATTTTAGTAGAGATCATGGGAAATGGGAATGGTAACACATTTGGTGG[T/C]GGTTCAAGTCCTGCGCAAGAAAATGGATCCATTGAGAAGGACCCTGCTTCTGTTGTTGCTGAGC	scaffold932	3	128	-1	223987	224112	224112	ttttttCTGACCAGATTTTAGTAGAGATCATGGGAAATGGGAATGGTAACACATTTGGTGGTGGTTCAAGTCCTGCGCAAGAAAATGGATCCATTGAGAAGGACCCTGCTTCTGTTGTTGCTGAGC	1e-53	122/126	0/126
05.1_26917971	<hkxhk>		LG5	93.582	5	26917971	26907837	26926823	22271888	22261754	22280740	CATCATTGAATGACACTGTTGTCATTTTGTGAAATGAACGAACACTGTTCTATTCTGCAGATG[T/G]GACCATTAGTGAGTGAAATACAGCTAACTTCTCTAATAATAATAACTTCTTCATCTCCTTCAAC	scaffold812	1	117	1	111277	111392	111277	CATCATTGAATGACACTGTTGTCATTTTGTGAAATGAACGAACACTGTTCTATTCTGCAGATGTGACCATTAGTGAGTGAAATACAGCTAACTTCTCTAATAATAATAACTTCTTCA	2e-50	115/117	1/117
05.1_27841296	<hkxhk>		LG5	93.735	5	27841296	27812842	27891948	22309194	22280740	22359846	AGAATGGTGTTTTACAATTGACAATAAACATGTTCAACACTGCAGTTTTAGGTAAAYYATCAA[C/T]GACAACAGGATTTGAAACCATTTCTCTGTGAACATAAATACTCTGAGCATGCACAAAATACAAT	scaffold16	1	128	1	205205	205331	205205	AGAATGGTGTTTTACAATTGACAATAAACATGTTCAACACTGCAGTTTTAGGTAAAYYATCAACGACAACAGGATTTGAAACCATTTCTCTGTGAACATAAATACTCTGAGCATGCACAAAATACAAT	1e-47	119/128	1/128
05.1_26553593	<lmxll>		LG5	96.353	5	26553593	26546942	26718267	22366497	22359846	22531171	GAAGTAGAAGTGATTAAGAAGTTGGAGAAAGCACTAGAGGAAGAGCAGAATGCATATGCTGCT[C/A]TTTGTCTTGAGTTGGAGAAAGAGAGAAGTGCTGCTGCCAGTTCTGCAGATGAGGCCATGGCTAT	scaffold552	1	128	1	1025855	1025982	1025855	GAAGTAGAAGTGATTAAGAAGTTGGAGAAAGCACTAGAGGAAGAGCAGAATGCATATGCTGCTCTTTGTCTTGAGTTGGAGAAAGAGAGAAGTGCTGCTGCCAGTTCTGCAGATGAGGCCATGGCTAT	9e-56	125/128	0/128
05.1_26882943	<lmxll>	<lmxll>	LG5	97.386	5	26882943	26718267	26890209	22695847	22531171	22703113	TTTTTTGATCCATCCTTCTTCCACTCATAAAATCTGCTTCAGAATACCAAAGAGCTTATGAAG[G/A]TTATTATCTAAAAAATAACAGAATGAAATATCAAGTAAATGGCAACAAATGTGATCAACAGTAA	scaffold812	1	128	1	76873	77000	76873	TTTTTTGATCCATCCTTCTTCCACTCATAAAATCTGCTTCAGAATACCAAAGAGCTTATGAAGGTTATTATCTAAAAAATAACAGAATGAAATATCAAGTAAATGGCAACAAATGTGATCAACAGTAA	5e-52	122/128	0/128
05.1_27010240	<lmxll>		LG5	99.264	5	27010240	26989743	27046890	22723610	22703113	22760260	GTCATTATTTGCTAAATCAATCCTTATGGGACTATAATCACTGTGCTTTTTCATATTGCAGGT[G/C]TTTGGATTGTTTGTGAGACCAAGAAAGGAGCACAAAATTAGATCATGTTGGAATGTTTATCATC	scaffold812	1	128	1	210700	210827	210700	GTCATTATTTGCTAAATCAATCCTTATGGGACTATAATCACTGTGCTTTTTCATATTGCAGGTGTTTGGATTGTTTGTGAGACCAAGAAAGGAGCACAAAATTAGATCATGTTGGAATGTTTATCATC	3e-49	120/128	0/128
05.1_26897705	<lmxll>		LG5	99.893	5	26897705	26897590	26907837	22760375	22760260	22770507	TTGTAATAGGAAACAAGGAATTTGAGGGGAAAAAAAGGGATAGTTGTGGAAATGTAGCTGAGG[G/C]GAAGAAAATAATGATTGTGAAAAATTAGGTAAACAAGCAATCTCATATTTTCTAGCTATGGATT	scaffold812	3	128	1	90081	90205	90081	GTAATAGGAAACAAGGAATTTGAGGGGaaaaaaaGGGATAGTTGTGGAAATGTAGCTGAGGGGAAGAAAATAATGATTGTGAAAAATTAGGTAAACAAGCAATCTCATATTTTCTAGCTATGGATT	3e-48	119/126	1/126
05.1_27118092	<nnxnp>		LG5	100.131	5	27118092	27103473	27168036	22785126	22770507	22835070	TCCAACACCTGCACTATTGGATGTGGCTTCTGTAGCTGCAGATCGTATTCTTCTCCTAGATGC[A/G]TATTTTAGCATTGTGATTTTTCATGGAATGACAATTGCTCATTGGAAGAATATGGGTTATCAGA	scaffold812	1	128	1	315112	315239	315112	TCCAACACCTGCACTATTGGATGTGGCTTCTGTAGCTGCAGATCGTATTCTTCTCCTAGATGCATATTTTAGCATTGTGATTTTTCATGGAATGACAATTGCTCATTGGAAGAATATGGGTTATCAGA	4e-53	123/128	0/128
05.1_27083543	<lmxll>		LG5	100.831	5	27083543	27046890	27084925	22871723	22835070	22873105	CGTTCGCCATTGGCTGCCTTTCTCAAGCACGAAAATAAATGCCAAACATATTAACTCTAAAAA[T/C]TTTCTGGGTAATTAGTCACGGATATTACAAGCACATGCCCTTTTTTGAAAATAAATAAATAAGG	scaffold812	4	128	1	281391	281501	281391	TCGCCATTGGCTGCCTTTCTCAAGCACGAAAATAAATGCCAAACATATTAACTCTAAAAATTTTCTGGGTAATTAGTCACGGATATTACAAGCACATGCCCTTTTTT-GAAAATAAATAAATAAGG	3e-29	103/126	16/126
05.1_27482292	<lmxll>		LG5	102.004	5	27482292	27482228	27564660	22873169	22873105	22955537	ATGTTCTATGAAAACGATTGATTCTTTAGATAGCCAAAATACAAAAGCCAAAAGACATCATGA[A/T]TACCTTGTCTGCAGAAAAAGCATTAGTTTTTCCTTCAACTTCTCTTGAAGAAAGAGACCCAATT	scaffold932	2	128	-1	140585	140711	140711	TGTTCTATGAAAACGATTGATTCTTTAGATAGCCAAAATACAAAAGCCAAAAGACATCATGAATACCTTGTCTGCAGAAAAAGCATTAGTTTTTCCTTCAACTTCTCTTGAAGAAAGAGACCCAATT	3e-55	124/127	0/127
05.1_26969249	<nnxnp>		LG5	102.748	5	26969249	26952462	26989743	22972324	22955537	22992818	AATTTTTTTAGTAAAACAGTCTTGACCTGAGCTAGTGATTTCTAAGTTCAACCAAGAAACATA[A/G]ACATGTAAATGCTCATATTACCTGCAGATCTTGGAGCAAAATCACAGCAAAGAAATAGCAAAAA	scaffold812	1	128	1	167651	167778	167651	AAtttttttAGTAAAACAGTCTTGACCTGAGCTAGTGATTTCTAAGTTCAACCAAGAAACATAAACATGTAAATGCTCATATTACCTGCAGATCTTGGAGCAAAATCACAGCAAAGAAATAGCAAAAA	1e-54	124/128	0/128
05.1_27253720	<lmxll>	<lmxll>	LG5	103.358	5	27253720	27235849	27322854	23010689	22992818	23079823	ATAAAAGTCAAGCTCATAGGCCCTGAGCTTAGAAAACATCTACCTTTTGTTCTGCAAAGCATT[C/T]AGCTGGAGAACTACTTCCTCTACTGATTTGACACCTTGACCACGGACATCAAGTTTGTATTCCA	scaffold932	1	128	-1	348859	348986	348986	ATAAAAGTCAAGCTCATAGGCCCTGAGCTTAGAAAACATCTACCTTTTGTTCTGCAAAGCATTCAGCTGGAGAACTACTTCCTCTACTGATTTGACACCTTGACCACGGACATCAAGTTTGTATTCCA	2e-58	127/128	0/128
05.1_27482166	<lmxll>		LG5	105.795	5	27482166	27451308	27482228	23110681	23079823	23110743	GTAGCTTATGCGCCTCCTGAAATTGAGTCAAGACGTCATTGCATGTTAGATTGACAATTCTGT[C/A]TCATTCTCAAAGAAATTTTACTATCTTAGCAATGAAAAGCATACACTAAGATGAAAGTTAACAT	scaffold932	1	126	-1	140713	140838	140838	GTAGCTTATGCGCCTCCTGAAATTGAGTCAAGACGTCATTGCATGTTAGATTGACAATTCTGTCTCATTCTCAAAGAAATTTTACTATCTTAGCAATGAAAAGCATACACTAAGATGAAAGTTAAC	1e-53	122/126	0/126
05.1_27217981	<lmxll>	<lmxll>	LG5	107.527	5	27217981	27168036	27235849	23160688	23110743	23178556	TAATTTTTTATTGATGCTTTATTTATTGGAAAATGTGTTCACTTCAGCATGTTGAGGTTCCTA[T/C]ACCTTCACCTAAGAAAGATCAGATATTGTTGAAAGTGGAAGCTGCAGCTTTGAATCCTATTGAT	scaffold1836	28	128	-1	26451	26551	26551	GGAAAATGTGTTCACTTCAGCATGTTGAGGTTCCTATACCTTCACCTAAGAAAGATCAGATATTGTTGAAAGTGGAAGCTGCAGCTTTGAATCCTATTGAT	2e-38	96/101	0/101
05.1_27784390	<nnxnp>		LG5	108.254	5	27784390	27767817	27812842	23195129	23178556	23223581	TGGATCCTCGCCGGCGGAAACCAAATTCCACAAGGTATGTTTTGTTTTTGTTTTTCATTTACA[C/*]CCCCGAAAACTATTAGTATTTTTAAGAGCTTTTGTTCTCAGAAATTTGGATCTTTGATTCTTTT	scaffold16	1	128	1	148506	148635	148506	TGGATCCTCGCCGGCGGAAACCAAATTCCACAAGGTATGttttgtttttgtttttCATTTACACCCCCGAAAACTATTAGTA-TTTTTAAGAGCTTTTGTTCTCAGAAATTTGGATC-TTTGATTCTTTT	3e-48	122/130	2/130
05.1_28063295	<lmxll>		LG5	108.929	5	28063295	28054174	28120249	23232702	23223581	23289656	TTTCCAATGACCAGTTCGATCTCCGGGCGGCGATGTCCTCAGGCGGCGGCGTTCGCGGTGCCG[C/T]TCTTGGTTCTTCTCGCTTTTTTCAGCAGTACGTGATACGAAAACAACCAAACTTTCTCTCTCTC	scaffold16	1	108	1	558568	558675	558568	TTTCCAATGACCAGTTCGATCTCCGGGCGGCGATGTCCTCAGGCGGCGGCGTTCGCGGTGCCGCTCTTGGTTCTTCTCGCTTTTTTCAGCAGTACGTGATACGAAAAC	6e-45	105/108	0/108
05.1_28426350	<lmxll>		LG5	111.313	5	28426350	28425813	28558398	23290193	23289656	23422241	TATTTTGAGTGAAAAAAAAAAACCTCCTCTATGGCATAAGGACTGCAGGTAATTCTACTATTC[A/G]GTAAACATTCTCAGAAGTGAGAATGAAATTATAATAATATCAAGACATCCATTATAATAAAATC	scaffold720	1	113	1	317187	317301	317187	TATTTTGAGTGaaaaaaaaaaaCC--TCCTCTATGGCATAAGGACTGCAGGTAATTCTACTATTCAGTAAACATTCTCAGAAGTGAGAATGAAATTATAATAATATCAAGACATC	1e-46	111/115	2/115
05.1_27647029	<nnxnp>		LG5	111.335	5	27647029	27564660	27699137	23504610	23422241	23556718	TAAGACATGGTTCAGTTTCAACTAAAGCAAAGCTGCAGGAAACTCAAATTCTGCATTAGACTG[T/C]TCTCATTTGTACCATATGAGATTCAATGCAGAGATTGTCAGCAGAACAGTCCATAATTATTGAT	scaffold16	1	126	1	18525	18650	18525	TAAGACATGGTTCAGTTTCAACTAAAGCAAAGCTGCAGGAAACTCAAATTCTGCATTAGACTGTTCTCATTTGTACCATATGAGATTCAATGCAGAGATTGTCAGCAGAACAGTCCATAATTATTG	1e-54	123/126	0/126
05.1_28380114	<lmxll>		LG5	112.179	5	28380114	28352542	28402695	23584290	23556718	23606871	TCCGTGTTATGCTGCCTTCTCACAGATCATATGAGACTGCAAATTCAGAGCAGTTCAGTCAAG[C/T]AAACAATTTTTCTGGCAGTGCTATTCAGACTCATGATAACAATTACTTCTGTGCTCCAAGTTTG	scaffold720	1	128	1	273938	274065	273938	TCCGTGTTATGCTGCCTTCTCACAGATCATATGAGACTGCAAATTCAGAGCAGTTCAGTCAAGCAAACAATTTTTCTGGCAGTGCTATTCAGACTCATGATAACAATTACTTCTGTGCTCCAAGTTTG	1e-54	124/128	0/128
05.1_28425278	<lmxll>		LG5	113.508	5	28425278	28402695	28425813	23629454	23606871	23629989	ATAGTTATCAAGCTCTTCCTCAGCCAATACCAGTACATTTTCCTGCAGCTGAGCCACATAGGA[G/A]AAGAATAATTCGGTCAATGTCTTTATAAAGCCTCTAGGTTCATGATCAATCCAGTTCACATCAT	scaffold720	1	128	1	316216	316343	316216	ATAGTTATCAAGCTCTTCCTCAGCCAATACCAGTACATTTTCCTGCAGCTGAGCCACATAGGAGAAGAATAATTCGGTCAATGTCTTTATAAAGCCTCTAGGTTCATGATCAATCCAGTTCACATCAT	2e-57	126/128	0/128
05.1_28177205	<lmxll>	<lmxll>	LG5	117.658	5	28177205	28120249	28230714	23686945	23629989	23740454	CTAGTTAAAAGTTACTGTATGGAATAATGCTTGTGGAGAGAAAAAGAGAGAGAGAGAGAGAGA[G/A]AGAGAGAGAATAAAGTGGGAGGTGAGAGAGGCTCTGCGCATCAGACAAACCTTTCCTCGGTTTG	scaffold16	74	128	1	668815	668869	668815	ATAAAGTGGGAGGTGAGAGAGGCTCTGCGCATCAGACAAACCTTTCCTCGGTTTG	2e-20	55/55	0/55
05.1_26413075	<nnxnp>		LG5	119.954	5	26413075	26373931	26443849	23779598	23740454	23810372	CATGGAATAATACATCCATTTTTTTYTCCGAGTACGTGTACAATTGATATACCACGATTTGTT[G/*]ATTAGGTCAAGAAGTCCACATAACATTTGAAACTACAAAGTTAGGCAGTTCATGTAATAATAAA	scaffold552	1	128	1	885659	885785	885659	CATGGAATAATACATCCAtttttttYTCCGAGTACGTGTACAATTGATATACCACGATTTGTTGATTAGGTCAAGAAGTCCACATAACATTTGAAACTACAAAGTTAGGCAGTTCATGTAATAATAAA	7e-51	122/128	1/128
05.1_28284225	<lmxll>		LG5	120.158	5	28284225	28230714	28304597	23863883	23810372	23884255	GTTGTTCTGGAGTATAAGATCACAAATGTTATAGCTTTATAGTACCTTACATTCACAAGTATC[A/G]CTTTCTCAATTTTAAGCTTAGTCAACTAGCCTTCTTTGCCGCAGGATGTTGAATTGCCCTGCAA	scaffold16	1	128	1	766403	766530	766403	GTTGTTCTGGAGTATAAGATCACAAATGTTATAGCTTTATAGTACCTTACATTCACAAGTATCACTTTCTCAATTTTAAGCTTAGTCAACTAGCCTTCTTTGCCGCAGGATGTTGAATTGCCCTGCAA	4e-53	123/128	0/128
05.1_29085617	<lmxll>		LG5	122.471	5	29085617	28888031	29207471	24081841	23884255	24203695	ATATGAAGCATTTCTGTCAATGTTCAGAAAGATCAGTAGGTGAACTTGCCTGCAAAGATGTTG[G/A]CGTCTCAATGTTCACATCACCATCTTCATCATTTACATGAACAATGACACCTGCAGGTACTCTA	scaffold1885	1	120	-1	5248	5367	5367	ATATGAAGCATTTCTGTCAATGTTCAGAAAGATCAGTAGGTGAACTTGCCTGCAAAGATGTTGGCGTCTCAATGTTCACATCACCATCTTCATCATTTACATGAACAATGACACCTGCAG	2e-50	116/120	0/120
05.1_15914002	<lmxll>	<lmxll>	LG5	125.36	5	15914002	15908503	15915489	24209194	24203695	24210681	ACATTGTCTGATTGTGGAAAGTTTTGCTGAGGTTTATATGATTATTATTATTATTATTTTTTT[A/T]ATAATTACATTTTGGCAAACCTGTAGGGGCCAGTGCATGCCTATGTGTCTATACCCGGCGGAAA	scaffold1146	13	128	-1	86594	86701	86701	TGTGGAAAGTTTTGCTGAGGtttatatgattattattattattatttttttaataattacattttGGCAAACCTGTAGGGGCCAGTGCATGCCTATGTGTCTATACCCGGCGGAAA	9e-37	103/116	8/116
05.1_28690447	<nnxnp>		LG5	125.818	5	28690447	28558398	28888031	24342730	24210681	24540314	ACACATAAGAAAGAGACTTCTCCGGATGGGAATTGATCCAGTGACACACAGACCTCGCTTTGA[T/C]CTTCTCAATCTCTCTTCACTGCTCAACCCTGCAGTTTATACCACTACAACCAGCCAATTCCAAG	scaffold1500	1	128	-1	104868	104995	104995	ACACATAAGAAAGAGACTTCTCCGGATGGGAATTGATCCAGTGACACACAGACCTCGCTTTGATCTTCTCAATCTCTCTTCACTGCTCAACCCTGCAGTTTATACCACTACAACCAGCCAATTCCAAG	2e-58	127/128	0/128
05.1_29628531	<lmxll>		LG5	126.552	5	29628531	29478928	29651945	24689917	24540314	24713331	ATCAATAAAATCATGATCATGCCTCCCAACATTGTAATGCTGATCAGAATCGAGCTCCCAAAG[T/C]TCAGGTTTACCAAGTTGAGGTTGGAAGTGCCCCAGAAACCTGCAGAACCAGCAACACATAATCA	scaffold371	1	128	1	35139	35266	35139	ATCAATAAAATCATGATCATGCCTCCCAACATTGTAATGCTGATCAGAATCGAGCTCCCAAAGTTCAGGTTTACCAAGTTGAGGTTGGAAGTGCCCCAGAAACCTGCAGAACCAGCAACACATAATCA	5e-52	122/128	0/128
05.1_15983439	<lmxll>		LG5	127.831	5	15983439	15950208	16043135	24746562	24713331	24806258	TCCGACTGCAGAATGAATGTCAGGGAATAAACAAGTATAAGAACAAATTGTTGAAAAATGTGG[A/G]CAAAAAAAGGGCAGCACATTTTCACAATGYTGAAATATTCTTTTAATAGTACGTGATGGAATCA	scaffold1146	1	128	-1	40382	40508	40508	TCCGACTGCAGAATGAATGTCAGGGAATAAACAAGTATAAGAACAAATTGTTGAAAAATGTGGACaaaaaaaGGGCAGCACATTTTCACAATGYTGAAATATTCTTTTAATAGTACGTGATGGAATCA	8e-50	121/128	1/128
05.1_16102834	<lmxll>	<lmxll>	LG5	129.801	5	16102834	16043135	16187680	24865957	24806258	24950803	GACAATTCTAAGACACAGTAAAGCAACAAATTAAAGGTATTTGGACACAAACACGCTCATATT[T/C]TTAGAAAAATTATAGGCAGTATTGACTCCAATATGCTCACTAACTCAAAACAGCAATAACTTTG	scaffold1702	1	128	-1	156377	156504	156504	GACAATTCTAAGACACAGTAAAGCAACAAATTAAAGGTATTTGGACACAAACACGCTCATATTTTTAGAAAAATTATAGGCAGTATTGACTCCAATATGCTCACTAACTCAAAACAGCAATAACTTTG	4e-53	123/128	0/128
05.1_29675361	<lmxll>		LG5	131.505	5	29675361	29651945	30731503	24974219	24950803	26030361	TGGCTTATGTGATTGTTTGATTTGGATGTCTACTCCAGCCTCAGGCTCATCAATTGACATGTC[G/A]GAGCCAGAAGAGGAACGGACATTCCCATCATCCCAATCCTTCCATGATGGAGGCCAATGCTGAT	scaffold371	1	128	1	81684	81811	81684	TGGCTTATGTGATTGTTTGATTTGGATGTCTACTCCAGCCTCAGGCTCATCAATTGACATGTCGGAGCCAGAAGAGGAACGGACATTCCCATCATCCCAATCCTTCCATGATGGAGGCCAATGCTGAT	2e-57	126/128	0/128
05.1_15916978	<lmxll>		LG5	132.548	5	15916978	15915489	15950208	26031850	26030361	26065080	AATTGGATTAATATTTGCTTATCCACAGACAGTCTTAAAAGAAACATTAAGTCTTATTTCTGT[T/C]CAGCAAAAGCACAATTCAAGGATGGCCTTTTCCTTAGACTTGGACAGGTTTTCATTGTTCAAAA	scaffold1146	1	128	-1	83681	83808	83808	AATTGGATTAATATTTGCTTATCCACAGACAGTCTTAAAAGAAACATTAAGTCTTATTTCTGTTCAGCAAAAGCACAATTCAAGGATGGCCTTTTCCTTAGACTTGGACAGGTTTTCATTGTTCAAAA	2e-50	121/128	0/128
05.1_15903007	<lmxll>		LG5	134.507	5	15903007	15865942	15908503	26102145	26065080	26107641	AATTGTGCTTATCATATTTATTTTAACTGGTATTTACTTGTCTTACATGGCTTTAGTCTTATC[T/C]CATGAAATTGTTTTTCTGTGTTCCATCTATAGATGATATGGACTTTGGTGACATGGACTTCTCT	scaffold1146	1	128	-1	96833	96960	96960	AATTGTGCTTATCATATTTATTTTAACTGGTATTTACTTGTCTTACATGGCTTTAGTCTTATCTCATGAAATTGTTTTTCTGTGTTCCATCTATAGATGATATGGACTTTGGTGACATGGACTTCTCT	9e-56	125/128	0/128
05.1_28324972	<lmxll>		LG5	139.327	5	28324972	28304597	28352542	26128016	26107641	26155586	TCATACTATGATATTAGGTCTGCAAAAAATGCAATGAGAGCCCTGCAGAGCAAACCATTGAGG[C/T]GTAGGAAACTTGACATACACTTCTCTATTCCAAAGGTAGCATGCCACTTCCTCCTTTTCAGTTT	scaffold16	1	128	1	806964	807091	806964	TCATACTATGATATTAGGTCTGCAAAAAATGCAATGAGAGCCCTGCAGAGCAAACCATTGAGGCGTAGGAAACTTGACATACACTTCTCTATTCCAAAGGTAGCATGCCACTTCCTCCTTTTCAGTTT	2e-57	126/128	0/128
05.1_29329327	<lmxll>		LG5	145.692	5	29329327	29207471	29478928	26277442	26155586	26427043	AATTTCATATCAAATTATCAATAACATTATGCAATGCCAAGAAAGTCAAATAATAGTACACTG[C/T]ACACAGAGATATGCATTCACTTACACTCTAATAACACTATTGTCATTATTACATGTAACATGGA	scaffold550	1	128	1	46227	46349	46227	AATTTCATATCAAATTATCAATAACATTATGCAATGCCAAGAAAGTCAAATAATAGTACACTGCACACAGAGATATGCATTCACTTACACTCTAATAACACTATTGTCATTATTACATGTAACATGGA	1e-47	120/128	5/128
05.1_31878396		<lmxll>	LG5	145.953	5	31878396	31858536	31953225	26446903	26427043	26521732	ATTATCTTCTAACGTACCATATTTACGAAACATGCTATGCAAGGTTGCGACTTTTTTTGTTCT[T/C]CTGCATCCTGCTAATGGTTTGCGTCTTGACATTCTTGAGCTTTCAATAATTTGTCAACCAATGT	scaffold3145	1	128	1	79061	79188	79061	ATTATCTTCTAACGTACCATATTTACGAAACATGCTATGCAAGGTTGCGACtttttttGTTCTTCTGCATCCTGCTAATGGTTTG--CGTCTTGACATTCTTGAGCTTTCAATAATTTGTCAACCAATGT	3e-43	119/130	4/130
05.1_31787646	<lmxll>		LG5	151.017	5	31787646	30731503	31813161	27577875	26521732	27603390	TGTCGGACACCATTTATAATGCAATGCAGCTCTCAAAGCAAAATTCCTGTCTGGCCATTCCTT[G/A]TACTATCACTCGTCGGCGGTTGTTATGCTCTGATTCCTTATTTTGTTCTATGGAACCCACYGCC	scaffold12470	3	128	1	1054	1179	1054	TCGGACACCATTTATAATGCAATGCAGCTCTCAAAGCAAAATTCCTGTCTGGCCATTCCTTGTACTATCACTCGTCGGCGGTTGTTATGCTCTGATTCCTTATTTTGTTCTATGGAACCCACYGCC	2e-51	120/126	0/126
05.1_31838678	<lmxll>		LG5	154.976	5	31838678	31813161	31858536	27628907	27603390	27648765	ACGTGTGAATTGTACGCGTGCAAATATAGGTGTACATATCATTTATCCATGCCAAGCTGCTTA[T/C]GTCTATAGGGTCATTTTAGTTTATGCTACAGTTATCTGCAATGGTGGATGATATCTAATATCTG	scaffold3145	11	118	1	55262	55369	55262	TGTACGCGTGCAAATATAGGTGTACATATCATTTATCCATGCCAAGCTGCTTATGTCTATAGGGTCATTTTAGTTTATGCTACAGTTATCTGCAATGGTGGATGATAT	2e-39	101/108	0/108
05.1_32722896	<lmxll>	<lmxll>	LG5	159.508	5	32722896	32653116	32723382	27718545	27648765	27719031	GCGTCCTCGCTGGCTTGGTCCAATACCCTTTGAGTACCCTTCTTATCTTACAGGAGAATATCC[C/T]GGTGATTATGGCTTTGATATTGCTGGCCTCGGAAGAGATTCTGCTAGTTTCCAGAAATATTTTA	scaffold750	1	126	1	145537	145662	145537	GCGTCCTCGCTGGCTTGGTCCAATACCCTTTGAGTACCCTTCTTATCTTACAGGAGAATATCCCGGTGATTATGGCTTTGATATTGCTGGCCTCGGAAGAGATTCTGCTAGTTTCCAGAAATATTT	2e-57	125/126	0/126
05.1_32036114	<lmxll>		LG5	163.207	5	32036114	32032084	32179225	27723061	27719031	27866172	AGGAAAATTGGCATCTCCTACCACCCAGGAATCCTCAGAAAATGGACTTCTTTGATGCCTCTC[G/A]AGAGGGGGATTATCCCACTGTGCATCCCAGTCCCTCCTAGGACTATTCTGATAGCGTTCGTAAG	scaffold970	1	128	-1	7318	7445	7445	AGGAAAATTGGCATCTCCTACCACCCAGGAATCCTCAGAAAATGGACTTCTTTGATGCCTCTCGAGAGGGGGATTATCCCACTGTGCATCCCAGTCCCTCCTAGGACTATTCTGATAGCGTTCGTAAG	9e-56	125/128	0/128
05.1_32723870	<lmxll>		LG5	164.615	5	32723870	32723382	32741158	27866660	27866172	27883948	TTTGCTGTACTCTGCAGATGGATTAATTTTTGTTTTCCTGCTACTATTATCCATATATATGTT[T/C]CTAAGGTTCCCTACTTCTTCCTTTTSCAGGGTGATACCCTTGATTATCTTGGAATTCCAGGATT	scaffold750	1	128	1	146656	146783	146656	TTTGCTGTACTCTGCAGATGGATTAATTTTTGTTTTCCTGCTACTATTATCCATATATATGTTTCTAAGGTTCCCTACTTCTTCCTTTTSCAGGGTGATACCCTTGATTATCTTGGAATTCCAGGATT	3e-55	124/128	0/128
05.1_32526155	<lmxll>		LG5	166.455	5	32526155	32488899	32554745	27921204	27883948	27949794	GATTCTCACGGATCTGGGCAAGGTATTCTAGCATCTCTTGGATGTCATATATCTTTATTCATT[A/G]GAATTGTATATCTCTGTATAAAATCTTCTGAGGTTATTCCCTGCTGAAATTCTGTATCCCTTTC	scaffold750	1	128	1	8365	8496	8365	GATTCTCACGGATCTGGGCAAGGTATTCTAGCATCTCTTGGATGTCATATATCTT---TATTCATTAGAATTGTATATCTCTGTATAAAATCTTCTGAGGTTATTCCCTGCTGAAATTCTGTA-TCCCTTTC	1e-41	118/132	4/132
05.1_32758447	<lmxll>		LG5	166.999	5	32758447	32741158	32777773	27967083	27949794	27986409	ATCCCTTCTTTATCTGCAGCTCCGATACTCTCTTCTATGACGAGTACATCCYCCGGATGAAGC[T/A]TGACGACTCGCTCGTCTCCGGCCAAATATACTTCGTGCTGCACTCCTCCATGCTGGATGCCCCT
05.1_32797100	<hkxhk>	<hkxhk>	LG5	168.508	5	32797100	32777773	32871075	28005736	27986409	28079711	ATTTGAATCTTTCACCTCATTTTTTTCAAAACTCACATTTCGTCTTTCAATCTCTGATGTTAT[G/C]TCTTGTGTACTGGTAGCTGGTTGAAGTTTGCTGGCTACTGCAGAGTTACATTGATTAGGATGTA	scaffold750	1	128	1	217544	217673	217544	ATTTGAATCTTTCACCTCAttttttt--CAAAACTCACATTTCGTCTTTCAATCTCTGATGTTATGTCTTGTGTACTGGTAGCTGGTTGAAGTTTGCTGGCTACTGCAGAGTTACATTGATTAGGATGTA	1e-53	125/130	2/130
05.1_32451645	<lmxll>		LG5	170.517	5	32451645	32434658	32488899	28096698	28079711	28133952	TGTCAGACATCAAGCACGTTACTGTTGAGAAGTAAATGCCATACATGCTTATCAATCTCCTCA[C/G]ACTGTTGGTTGCCTCTGAGRAAAGTCACATACTGCATTTGGAAAACAGAAAATGAAGCATTCTG	scaffold6749	1	128	1	70655	70782	70655	TGTCAGACATCAAGCACGTTACTGTTGAGAAGTAAATGCCATACATGCTTATCAATCTCCTCACACTGTTGGTTGCCTCTGAGRAAAGTCACATACTGCATTTGGAAAACAGAAAATGAAGCATTCTG	2e-52	122/128	0/128
05.1_32371762	<lmxll>		LG5	173.165	5	32371762	32347049	32394716	28158665	28133952	28181619	CCACCATCACCACCACCTCCTCTGACAAAAACTCCGGCGGCTGAGCAAGCACCAAGGAATGTA[C/G]TGGTGTATGATAATGATGATAGATCAGGTGCAATATTGCACAGAGATACTGCAGGGGATGTATC	scaffold7759	2	128	-1	1942	2068	2068	CACCATCACCACCACCTCCTCTGACAAAAACTCCGGCGGCTGAGCAAGCACCAAGGAATGTACTGGTGTATGATAATGATGATAGATCAGGTGCAATATTGCACAGAGATACTGCAGGGGATGTATC	2e-52	122/127	0/127
05.1_32417673	<lmxll>		LG5	176.678	5	32417673	32394716	32434658	28204576	28181619	28221561	ATAAAACGTAGGAAATAAATGGGTACTACTCACACGGTAAGTTGTCCAGTTACCCTCAATGAC[C/A]ACTTGAATTTCCGCTCCATGCCATTTATCCTTGTTTTCTCGTTTTTCATGTAAATGAACATGTG	scaffold6749	1	128	1	36419	36546	36419	ATAAAACGTAGGAAATAAATGGGTACTACTCACACGGTAAGTTGTCCAGTTACCCTCAATGACCACTTGAATTTCCGCTCCATGCCATTTATCCTTGTTTTCTCGTTTTTCATGTAAATGAACATGTG	1e-54	124/128	0/128
05.1_32322338	<hkxhk>		LG5	181.797	5	32322338	32179225	32347049	28364674	28221561	28389385	AAACTAAATAAATAAACAATCAAATTTCAGGTTCACATCAGTCGAATATCAGTAAGCAGTCGC[A/C]TAAGAAGCTGTCTCACCCATAGGTTACCCTTTAAGAAGCCAATGGAATTCATGGCATTATGTGC	scaffold74	1	128	1	271596	271723	271596	AAACTAAATAAATAAACAATCAAATTTCAGGTTCACATCAGTCGAATATCAGTAAGCAGTCGCATAAGAAGCTGTCTCACCCATAGGTTACCCTTTAAGAAGCCAATGGAATTCATGGCATTATGTGC	9e-56	125/128	0/128
05.1_32028056	<hkxhk>		LG5	188.135	5	32028056	31953225	32032084	28464216	28389385	28468244	TTGTTTGATTCCTGGAAGTGGTGATTCTCATGTGTTGTAAGTCATTCTGCAGAAAACCTAATC[A/G]TATTGTTCTAACAATTTGTTCAAAAGAAAACAGTAATTTTCATGCTTGTTTTCAGTTGCCCGGA	scaffold970	1	128	-1	14831	14963	14963	TTGTTTGATTCCTGGAAGTGGTGATTCTCATGTGTTGTAAGTCATTCTGCAGAAAACCTAATCATA-----TTGTTCTAACAATTTGTTCAAAAGAAAACAGTAATTTTCATGCTTGTTTTCAGTTGCCCGGA	4e-41	117/133	5/133
06.1_31260471	<lmxll>		LG6_F	0	6	31260471	31099960	31389111	160511	0	289151	TCAGAATGACATACTTCCAGAAATCAGTAATTAGAGTCACAACAAATACGATTACTCAGAAAA[A/G]TGTTGGAAAGTTCATATTCCAAGATCATGAAAGAGAATTTGTTTCTTACCTCAGCAATATAACT	scaffold223	1	128	1	30100	30227	30100	TCAGAATGACATACTTCCAGAAATCAGTAATTAGAGTCACAACAAATACGATTACTCAGAAAAATGTTGGAAAGTTCATATTCCAAGATCATGAAAGAGAATTTGTTTCTTACCTCAGCAATATAACT	5e-52	122/128	0/128
06.1_30934721	<lmxll>	<lmxll>	LG6_F	4.303	6	30934721	30595042	30937085	628830	289151	631194	GACATTTTTATCTGCAGGTGGAAAGCTTAGTTGAGTGATGAAAGACCCAAATTAAAAGTCATC[A/C]GTCATGAAAAAAAAAAAAAAAAGATGGCAAGGTTGTGAAAGAGAACAAAAAGACATGACAACTA	scaffold1513	1	51	1	16480	16530	16480	GACATTTTTATCTGCAGGTGGAAAGCTTAGTTGAGTGATGAAAGACCCAAA	2e-18	51/51	0/51
06.1_30939450	<lmxll>		LG6_F	8.932	6	30939450	30937085	31099960	633559	631194	794069	AGCAAATGGATAAATGATTAAGCAGATCCATCAAACAGGCTGCAGAAGACTCATTTATGAAAG[T/C]CATTTGCATAGTTTCCTACATGGCCACCTAGGCAGCCTTTGGATGCCACAAAACAAACATATAT	scaffold1513	1	128	1	21166	21294	21166	AGCAAATGGATAAATGATTAAGCAGATCCATCAAACAGGCTGCAGAAGACTCATTTATGAAAGTCATTTGCATAGTTTCCTACATGGCCACCTAGGCAGCCTTTGGATGCCAC-AAAACAAACATATAT	2e-52	124/129	1/129
06.1_31566495	<lmxll>		LG6_F	15.821	6	31566495	31553854	32866201	806710	794069	2106416	ACGATGTTTTTCTTCAAATGAATTCTTCGATCTGCAGCTGCCGGGCATCTCTTCCAACAAGTT[C/T]GGCTTTTCAGTCAAGTCTGAAAATGTAAGTTGAATGTTATTTATAAATCAGAATCATATTTGCT	scaffold949	2	100	-1	1635	1733	1733	CGATGTTTTTCTTCAAATGAATTCTTCGATCTGCAGCTGCCGGGCATCTCTTCCAACAAGTTCGGCTTTTCAGTCAAGTCTGAAAATGTAAGTTGAATG	3e-36	93/99	0/99
06.1_31517753	<lmxll>		LG6_F	16.416	6	31517753	31389111	31529483	2235058	2106416	2246788	GTGTGATGGTCTTTATCGGATGTCTTTCTTATGAAATTGATCGTCTAATTGCAGACAGGAAGG[C/T]CTGGCTCACAAAGTATTGCAATGGTATTTGTGCCGAATGGAAGGCTGGTTTGCTGCAGATGCAG	scaffold949	1	128	-1	38890	39017	39017	GTGTGATGGTCTTTATCGGATGTCTTTCTTATGAAATTGATCGTCTAATTGCAGACAGGAAGGCCTGGCTCACAAAGTATTGCAATGGTATTTGTGCCGAATGGAAGGCTGGTTTGCTGCAGATGCAG	5e-52	122/128	0/128
06.1_18615716		<hkxhk>	LG6_F	16.807	6	18615716	18599768	18664676	2262736	2246788	2311696	TGAATCTGTGCATTGGACMGCTGATGTACCAGAGACCAGCTGATTACCTTGAACTGGATCAGA[T/C]GAGGATTGTATTTGACCATCAGATGTCATTTGGCGATTTTGAGGGAGCACCATCCGTTGCATTG	scaffold4978	1	128	-1	86054	86181	86181	TGAATCTGTGCATTGGACMGCTGATGTACCAGAGACCAGCTGATTACCTTGAACTGGATCAGATGAGGATTGTATTTGACCATCAGATGTCATTTGGCGATTTTGAGGGAGCACCATCCGTTGCATTG	1e-53	123/128	0/128
06.1_18713639	<hkxhk>	<hkxhk>	LG6_F	17.117	6	18713639	18664676	18748410	2360659	2311696	2395430	CAGTCTGGCATTGTAATGTCGGAAAACAGCATTACTGTAAAATTAGTGTACCTCTAGTGGGTA[G/C]TTTGGCATTGTCAGTGAACTAGTTATATTTTGTTTTAGCTTGTCTGTCGAGTGGCTTATCTTGC	scaffold1060	1	128	1	4029	4160	4029	CAGTCTGGCATTGTAATGTCGGAAAACAGCATTACTGTAAAATTAG----TGTACCTCTAGTGGGTAGTTTGGCATTGTCAGTGAACTAGTTATATTTTGTTTTAGCTTGTCTGTCGAGTGGCTTATCTTGC	2e-52	125/132	4/132
06.1_10785287	<lmxll>		LG6_F	19.291	6	10785287	9572303	12962434	3608414	2395430	5785561	ACCATTTGCGCACAGCTCGCCAAGGGTCACGGATCTCTGCTGCCCATCTCCCCCACGGCCTCT[G/A]CCTCACACCTCTGTACTTATTCTTCTTCTTCTCCCTTCTTTTCTTCTTCTGCTGTTTTTGCTCA	scaffold328	1	79	-1	645916	645994	645994	ACCATTTGCGCACAGCTCGCCAAGGGTCACGGATCTCTGCTGCCCATCTCCCCCACGGCCTCTGCCTCACACCTCTGTA	7e-32	78/79	0/79
06.1_18861588	<lmxll>		LG6_F	22.976	6	18861588	18822385	18879494	5824764	5785561	5842670	ATGGAAGGAGAGACACAGGCTAGCTCTGCAGAGGTTGAAGTGCAGTTGCCCACCAAGCTTGAG[G/A]TTGAGGTAATGCATGCGTTCTTTATCTTAGTTGATGTATTGCAGCTGATGTGCATTACCAATAT	scaffold2517	1	128	-1	37509	37636	37636	ATGGAAGGAGAGACACAGGCTAGCTCTGCAGAGGTTGAAGTGCAGTTGCCCACCAAGCTTGAGGTTGAGGTAATGCATGCGTTCTTTATCTTAGTTGATGTATTGCAGCTGATGTGCATTACCAATAT	2e-57	126/128	0/128
06.1_18950800	<hkxhk>	<hkxhk>	LG6_F	24.454	6	18950800	18924099	18950902	5869371	5842670	5869473	TAATCATTAGGGAAGTGAAATTTCAACCAGAGACTGCAGTTAGAAGAATAATTTAAGAATATC[G/A]TATATGAATTATAAATCCTCAAAATAAGGTTTGAGAGTGTGTACTTCTTTACTTTCATTGAGCT	scaffold3612	1	128	1	66074	66202	66074	TAATCATTAGGGAAGTGAAATTTCAACCAGAGACTGCAGTTAGAAGAATAATTTAAGAATATCGTATATGAATTATAAATCCTCAAAATAAGGTTTGAGAGTGTGTACTTC-TTTACTTTCATTGAGCT	1e-48	121/129	1/129
06.1_18897401	<lmxll>	<hkxhk>	LG6_F	25.138	6	18897401	18879494	18924099	5887380	5869473	5914078	TTTGATGGTACACTAGAAACAGTACAYACCTGACTTTGATGGTAGGCATTTGATATTGATTTT[C/T]CTCTTACAGTTGCATTCCTACCATGTTTGATTTTATGCTTCTTATGCTACACTAGAAATAGTAC	scaffold2517	1	128	-1	7018	7145	7145	TTTGATGGTACACTAGAAACAGTACAYACCTGACTTTGATGGTAGGCATTTGATATTGATTTTCCTCTTACAGTTGCATTCCTACCATGTTTGATTTTATGCTTCTTATGCTACACTAGAAATAGTAC	2e-52	122/128	0/128
06.1_18951007	<lmxll>	<hkxhk>	LG6_F	28.666	6	18951007	18950902	19988910	5914183	5914078	6952086	TTTACAGCACATAAAAATCACATGAAACATACAACTCTAATTATCATTCAACATGAAGATGAA[A/G]TAAATATGTTCAATTCGAAATTTAGGTAAAGCCGATTTTTAAGTATCAGAATTAATGTGAACAC	scaffold3612	1	128	1	66284	66423	66284	TTTACAGCA-CATAAAAATCACATGAAACATACAA--CTCTAATTATCATTCAACATGAAGATGAAATAAATA---------TGTTCAATTCGAAATTTAGGTAAAGCCGATTTTTAAGTATCAGAATTAATGTGAACAC	7e-25	110/140	12/140
06.1_18783183	<lmxll>		LG6_F	29.862	6	18783183	18748410	18822385	6986859	6952086	7026061	CTTGGTCTTCTCCTCTTCCAAACTAGTTGTTTAGCTCCTTAATTATTTCACCCCTTCGACATC[C/T]ATACCATATGCATCACCGACTTGTGTTTATTTTATATATCTGAATTATTCATTCATATGCTAAA	scaffold1060	1	128	1	60648	60775	60648	CTTGGTCTTCTCCTCTTCCAAACTAGTTGTTTAGCTCCTTAATTATTTCACCCCTTCGACATCCATACCATATGCATCACCGACTTGTGTTTATTTTATATATCTGAATTATTCATTCATATGCTAAA	5e-52	122/128	0/128
06.1_28241410	<lmxll>		LG6_F	33.831	6	28241410	26446099	28412818	8821372	7026061	8992780	ATGCAAGCAAAGATCTATGCGCACAAACAAAAGGAAAAACAGAGGACAAATAAGAAGAAAAGA[C/T]TCGAATTACACCCATCTGGCCAATCTTGTTTTCACCAAGGTTTTCAGAACCAGACCGGGCTTTG	scaffold613	3	99	-1	42504	42601	42601	GCAAGCAAAGATCTATGCGCACAAACAAAAGGAAAAACAGAGGACAAATAAGAAGAAAAGACTCGAATTAC-ACCCATCTGGCCAATCTTGTTTTCAC	1e-35	93/98	1/98
06.1_30255366	<lmxll>		LG6_F	35.335	6	30255366	30246740	30595042	9001406	8992780	9341082	NNNNNNNNNNNNNNNNNNNNNNNNNNNNNNNNNNNNNNNNNNNNNNNNNNNNNNNNNCTGACT[G/C]TGCTGCTCCAGGATTGATAACAATATATAGCACCATCTATTCAGAACAACAACAAGAAGAAGTG	scaffold328	58	128	1	210948	211018	210948	CTGACTGTGCTGCTCCAGGATTGATAACAATATATAGCACCATCTATTCAGAACAACAACAAGAAGAAGTG	1e-27	70/71	0/71
06.1_30238116	<lmxll>		LG6_F	36.678	6	30238116	30197723	30246740	9381475	9341082	9390099	AAAGTTTTTATTATATAAGAATTATTCGATTTCTTTGGCATATATTTACTTTTTCATTTCATC[A/G]AAATTGAATATAACAATGTTTTCTATTCCCGACAGTGGCGAAATTTATATAACTGCAGAAATTG	scaffold328	1	128	1	196097	196232	196097	AAAGTTTTTATTATATAAGAATTATTCGATTTCTTTGGCATATATTT--------ACTTTTTCATTTCATCAAAATTGAATATAACAATGTTTTCTATTCCCGACAGTGGCGAAATTTATATAACTGCAGAAATTG	7e-38	116/136	8/136
06.1_30157333	<lmxll>		LG6_F	38.219	6	30157333	29496028	30197723	10051404	9390099	10091794	GATAGTAATATAGTGATAATAGTCAAGGAGAAAATTGAAATAAAGATGAGATGAAAATTGAAA[G/T]CCGAGAAAATAGAAGAGTCATCAAGACTAATCAAGTGATGGTTGCAGTGGAGGAAAAGGAGATG	scaffold328	3	128	1	137095	137230	137095	TAGTAATATAGTGATAATAGTCAAGGAGAAAATTGAAATAAAGATGAGATGAAAATTGAAAGCCGAGAAAATAGAAGAGTCA-------TCAAGACTAATCAAGTGATGGTTGCAGT---GGAGGAAAAGGAGATG	9e-43	120/136	10/136
06.1_23007158	<lmxll>		LG6_F	39.387	6	23007158	22386347	23492600	10712605	10091794	11198047	GCTTTTTTTAAAGTTTTGTTTGATTGGAAGAGACAAAGATTTGCTGCAGTGCGCCGATAATCA[G/A]GTGGGCCCCGTTGTGGTGCTCGTGAGCTGTTCTTACAGCTAATGCTCGCCCTGTTCAAGACAAA
07.1_12153225	<lmxll>		LG6_F	41.177	7	12153225	11770430	13908569	11580842	11198047	13336186	AGAATTTATTAGATAGTCCTTCTAAGTTCTAAGTTCACCACTGTTCTTATATGGGAATTATGA[T/C]TATTTCACAAAATTTTCTTTTTCTTTTAAATCATTTAAGATAATCGAACACTAATTCTCGTTTT	scaffold812	1	126	1	200287	200407	200287	AGAATTTATTAGATAGTCCTTCTAAGTTCTAAGTTCACCACTGTTCTTATATGGGAATTATGATTATTTCA-CAAAATTTTCTTTTTCTTTTAAATCA-TTTAAGATAATCGAACACTAATTCTCGTT	2e-12	95/128	9/128
06.1_28584229	<lmxll>		LG6_F	42.824	6	28584229	28412818	28640119	13507597	13336186	13563487	AGCTACAGAGCCAGAATTGCTTCACCACAACACTAACCCAATTCCGACTTGCATGTATTACAC[C/T]ACTCAAACAATCAACATCTAGTGATATCAATGACACATAAGGGCATTTTAGGCTAAACACAAAC	scaffold5820	1	128	-1	129090	129217	129217	AGCTACAGAGCCAGAATTGCTTCACCACAACACTAACCCAATTCCGACTTGCATGTATTACACCACTCAAACAATCAACATCTAGTGATATCAATGACACATAAGGGCATTTTAGGCTAAACACAAAC	2e-57	126/128	0/128
06.1_28726359	<lmxll>	<lmxll>	LG6_F	44.008	6	28726359	28711184	28756671	13578662	13563487	13608974	ACTAGAGAAAAGTGACTCAATCTTGTGATTATTCTTAACATATCACCCTCAGTAGAGTAGATT[A/T]GGATAATCTCCCCAGACTTAGGAGTGAAAGGGACTCCTATGGAAGCATACAATCTGGAAATCAG	scaffold1303	1	128	1	41830	41977	41830	ACTAGAGAAAAGTGACTCAATCTTGTGATTATTCTTAACATATCACCCTCA--------------------GTAGAGTAGATTAGGATAATCTCCCCAGACTTAGGAGTGAAAGGGACTCCTATGGAAGCATACAATCTGGAAATCAG	4e-41	123/148	20/148
06.1_23978045	<lmxll>		LG6_F	44.733	6	23978045	23492600	24314417	14094419	13608974	14430791	CTTTGATTAGTTCTCAAAATTATTAATCCATCGCTAGATGGATACTCATTGTAGTCTTTAAAT[A/G]CAGGCAAAGAATCAACCTTTGAAGAATCCTCATCTCTCGGATGTTTGCATAGCAACATCTGCAG	scaffold295	1	128	1	49741	49868	49741	CTTTGATTAGTTCTCAAAATTATTAATCCATCGCTAGATGGATACTCATTGTAGTCTTTAAATACAGGCAAAGAATCAACCTTTGAAGAATCCTCATCTCTCGGATGTTTGCATAGCAACATCTGCAG	5e-52	122/128	0/128
06.1_28834724	<lmxll>		LG6_F	46.585	6	28834724	28824423	29496028	14441092	14430791	15102396	AAAATGAAAATAGAAAAGAAAATTGTATGCTGAGATTAGATTCTACAGGGCAATTTTCCTATA[G/T]CCTAGTGCTTCTGAATATGATTCAACTTCTTCGTTTATTAACCCCTAGGTAGCATGACCTTGTT	scaffold1303	1	128	1	109052	109179	109052	AAAATGAAAATAGAAAAGAAAATTGTATGCTGAGATTAGATTCTACAGGGCAATTTTCCTATAGCCTAGTGCTTCTGAATATGATTCAACTTCTTCGTTTATTAACCCCTAGGTAGCATGACCTTGTT	3e-49	120/128	0/128
06.1_21765538	<lmxll>		LG6_F	49.327	6	21765538	21483085	22386347	15384849	15102396	16005658	GACATAAAAAATAATATGAAATTGTCCACCTATATATTTAAAAAACCTGCAGCCTGTGTATCC[C/T]AAGTCCACACAGCAGAGCGTAAAGTCTAATTACAGAGGCAAGAAATACTAATACCATGCTATAC	scaffold3715	1	128	1	16192	16323	16192	GACATAAAAAATAATATGAAATTGTCCACCTATATATTTAAAAAACCTGCAGCCTGTGTATCCCAAGT----CCACACAGCAGAGCGTAAAGTCTAATTACAGAGGCAAGAAATACTAATACCATGCTATAC	1e-53	126/132	4/132
06.1_28696010	<lmxll>	<lmxll>	LG6_F	51.7	6	28696010	28640119	28711184	16061549	16005658	16076723	TAATTTTTCATTTCGACAAACTGCAGGTATTACATGGCATATGCCATGTCACGTGCTGGCCGG[C/A]CACAGTGTTGCCTCATGTACCATGTCATGGGTTTTTTTTTTTTTTTTCAATTTTTTAATTTTCA	scaffold14362	1	126	1	15470	15600	15470	TAATTTTTCATTTCGACAAACTGCAGGTATTACATGGCATATGCCATGTCACGTGCTGGCCGGCCACAGTGTTGCCTCATGTACCATGTCATGGGttttt-----tttttttttttcaattttttaatttt	7e-32	109/131	5/131
06.1_28786985	<lmxll>		LG6_F	54.98	6	28786985	28756671	28800554	16107037	16076723	16120606	GCAGCTGGCGTTCCATTAGATGTTTTAGTTTCGTACTACAAGAGAGGTTATGATGTTGTTCGG[A/G]CTTACTCTTCRACAGCATATGTTATAGTATGCCAAAGAATCGGCAATGCCGATCCAATTGAGCT	scaffold1303	1	128	1	84901	85028	84901	GCAGCTGGCGTTCCATTAGATGTTTTAGTTTCGTACTACAAGAGAGGTTATGATGTTGTTCGGACTTACTCTTCRACAGCATATGTTATAGTATGCCAAAGAATCGGCAATGCCGATCCAATTGAGCT	1e-53	123/128	0/128
06.1_28814125	<lmxll>		LG6_F	57.089	6	28814125	28800554	28824423	16134177	16120606	16144475	GGATGATAACATTGGAAAAAGCAGGAAAATTCTTGGAGCCATGTCAAGAAGGATGGACAGGAA[C/T]AAGTGGATAATTGGCACTGTAATTGTGGTTCTAGTGTTGGCAATTCTCTTGATTCTGTATTTCA	scaffold1303	1	128	1	95797	95924	95797	GGATGATAACATTGGAAAAAGCAGGAAAATTCTTGGAGCCATGTCAAGAAGGATGGACAGGAACAAGTGGATAATTGGCACTGTAATTGTGGTTCTAGTGTTGGCAATTCTCTTGATTCTGTATTTCA	2e-57	126/128	0/128
06.1_148057	<lmxll>	<lmxll>	LG6_F	60.274	6	148057	136216	183057	16156316	16144475	16191316	GGTGGGAAGAGCTTGGCATCCCAGATATCTGAGAAGATGGTGAAACAAAAAACAATAATCCTC[G/A]CATTATTTCATCTAAACGATAAATCCACGATTTTAACATTTTGTTTATTTCTATGCAGGTGGCA	scaffold2406	1	128	1	45389	45517	45389	GGTGGGAAGAGCTTGGCATCCCAGATATCTGAGAAGATGGTGAAACAAAA-AACAATAATCCTCGCATTATTTCATCTAAACGATAAATCCACGATTTTAACATTTTGTTTATTTCTATGCAGGTGGCA	1e-40	115/129	1/129
06.1_124377	<lmxll>		LG6_F	62.368	6	124377	0	136216	16315693	16191316	16327532	TCCGGTGTGATCATGTGCACTTTCTGGAGAGCTGTGACAGAATAAAGGCAAGTGCATAAGAAT[C/T]ATACCTATATCACAAGGTATTATATCCAAAAGAGAGGTGAGTCTAGAAACAAAGCATCTTGCAT	scaffold2406	1	128	1	24994	25121	24994	TCCGGTGTGATCATGTGCACTTTCTGGAGAGCTGTGACAGAATAAAGGCAAGTGCATAAGAATCATACCTATATCACAAGGTATTATATCCAAAAGAGAGGTGAGTCTAGAAACAAAGCATCTTGCAT	1e-46	118/128	0/128
06.1_453756	<lmxll>		LG6_F	69.396	6	453756	335907	488020	16445381	16327532	16479645	TGGGCACCCGATGGAAGTTCCTATCAACCTACCAGTACCAAAGAACAGCACTGCAGGTGGCCG[G/A]TGGCGTGCAAAGTTTGTTGCATGCGGTGGCCGGCACACCTTGACAGTCGCAGAATGGGTAAATG	scaffold1660	1	128	-1	32031	32158	32158	TGGGCACCCGATGGAAGTTCCTATCAACCTACCAGTACCAAAGAACAGCACTGCAGGTGGCCGGTGGCGTGCAAAGTTTGTTGCATGCGGTGGCCGGCACACCTTGACAGTCGCAGAATGGGTAAATG	4e-53	123/128	0/128
06.1_218060		<lmxll>	LG6_F	71.033	6	218060	183057	335907	16514648	16479645	16632495	TTTGATGTCTTCTCTTTTCATTTTTCTTTTTTAACTAGATATAAAGATAGATTTAAAAAGAGA[T/*]TTTGATTGACTGAATGAATGAATGAATGAATGAATACCTGTACAATGGCAATGTGAAGAAGATC	scaffold11947	1	61	1	2382	2440	2382	TTTGATGTCTTCTCttttcatttttcttttttAACTAGATATAAAGATAGATTTAAAAAGA	3e-17	57/61	2/61
06.1_522287	<lmxll>		LG6_F	71.867	6	522287	488020	619638	16666762	16632495	16764113	CTACTTGCAGCAATCCTTCCTTTTGTTTTTTCTTCAACCCACTAAATAAAAAATAATGAGAAA[C/T]CATTAAACATGATTTTACATTCGTGAAGTTGTCTGCAAAAAAGAAAAAAAATGATAAAATATAT	scaffold4795	1	128	-1	20905	21033	21033	CTACTTGCAGCAATCCTTCCTTTTGTTTTTTCTTCAACCCACTAAATAAAAAATAATGAGAAACCATTAAACATGATTTTACATTCGTGAAGTTGTCTGCaaaaaag-aaaaaaaaTGATAAAATATAT	3e-55	126/129	1/129
06.1_755018	<lmxll>		LG6_F	73.925	6	755018	736003	876634	16783128	16764113	16904744	TCCAATTGAAAGAACATTGTTACTGTTAGCCACTGCAGATACAATTGTAAATTTCTACCACAT[A/G]CTGGTCAAAGATTCACCTTGATCATTCATCAAACAATCAGTAAGTGTACTATTGCCTCTTTTGG	scaffold217	1	128	1	149368	149498	149368	TCCAATTGAAAGAACATTGTTACTGTTAGCCACTGCAGATACAATTGTAAATTTCTACCACATACTGGTCAAAGATTCACCTTGATCATTCATCAAACAATCAGTAAGTGTAC---TATTGCCTCTTTTGG	4e-53	125/131	3/131
06.1_716991	<lmxll>	<lmxll>	LG6_F	77.884	6	716991	619638	736003	17002097	16904744	17021109	GTTCACGTAGTGCACGAGAGCTTCTGGCAGACACTCCAAAATTGCTAACTGCAGATGATTGCA[T/C]GCTTGAATCCTTGCCCACAATTAGAAGGGAAGACACTGCTGGGGAAGAAGAATCTGAAAGCACA	scaffold217	1	128	1	112614	112741	112614	GTTCACGTAGTGCACGAGAGCTTCTGGCAGACACTCCAAAATTGCTAACTGCAGATGATTGCATGCTTGAATCCTTGCCCACAATTAGAAGGGAAGACACTGCTGGGGAAGAAGAATCTGAAAGCACA	1e-54	124/128	0/128
06.1_998253	<lmxll>		LG6_F	80.037	6	998253	876634	1010043	17142728	17021109	17154518	ATAAGCACCCCACCAACGCCACCGGCGGTGGATTGAACTGCAGTCTTCTTGGAGATAGGAAGA[G/A]GAAGTGAGGGAAGGACGCATGAAGCAGGATGATCAGAGAGAGACTTGAGGAGGAGGAGGAGAGC	scaffold4067	1	128	1	11407	11534	11407	ATAAGCACCCCACCAACGCCACCGGCGGTGGATTGAACTGCAGTCTTCTTGGAGATAGGAAgaggaagtgagggaaggacgcatgaagcaggatgatcagagagagacttgaggaggaggaggagagC	1e-54	124/128	0/128
06.1_1021834	<lmxll>		LG6_F	81.715	6	1021834	1010043	1082480	17166309	17154518	17226955	ATTTGTGAAAGTAGAAACAAGTGACCCGAGCTGCAGCTTATCGTTGCATCCAAAACTCAGTCT[A/G]TACCTGTGACAAAATATAATAGCTACTAAAACTGAAAAATTTTGACACTGGATTCTCAAAATAT	scaffold6200	1	126	1	241	389	241	ATTTGTGAAAGTAGAAACAAGTGACCCGAGCTGCAGCTTATCGTTGCATCCAAAACTCAGTCTATACCTGT-----GACAAAATAT---AATAGCT---ACTA------------AAACTGAAAAATTTTGACACTGGATTCTCAAAAT	1e-28	117/149	23/149
06.1_1310333	<lmxll>		LG6_F	84.508	6	1310333	1308792	1408956	17228496	17226955	17327119	ATTTCACTCACGAATGCGCTCCACAAAGCATTCCCAACAAAATAAAAATAAAAATAAAAATAA[A/T]AATAAAAAAGTGATCTTTTTCTCCCCCTCTATTCTCAGAAGCTTCACCTTCAATCCTCTCCCCG	scaffold3479	1	128	1	82509	82629	82509	ATTTCACTCACGAATGCGCTCCACAAAGCATTCCCAACaaaataaaaataaaaataaaaataaaaataaaaaaGTGATCTTTTTCTCCCCCTCTATTCTCAGAAGCTTCACCTTCAATCCTCTCCCCG	9e-24	96/128	7/128
06.1_1507581	<lmxll>		LG6_F	86.158	6	1507581	1408956	1510173	17425744	17327119	17428336	TCATCTACTTGCTTTCCTTYGAGTTTATTTATGTGTTAATTTGAGTTTTAGAAATAAATCTGG[C/A]CTTTTCACGCATTGCCTCTTCTTTTTGAAATTATTGTACTTACGACCGCATGTAGTTCACCAAA	scaffold1267	1	128	1	42232	42361	42232	TCATCTACTTGCTTTCCTTYGAGTTTATTTATGTGTTAATTTGAGTTTTAGAAATAAATCTGGCCTTTTCACGCATTGCCTCTTCTTTTTGAAATTATTGTACTTAC----GACCGCATGTAGTTCACCAAA	4e-41	117/132	6/132
06.1_1143127	<lmxll>		LG6_F	87.853	6	1143127	1082480	1225189	17488983	17428336	17571045	CATATATATATATATATATATATATATCACTGTTGATGGCACCATTCTGTTGCAGAGCTGCAG[C/T]TGGGCATCCACTTGTGCATCCTCTGTTTTTAGTAGAGCAATGAGCAATCTTTGAGTAGTCGCAC
06.1_1512768	<lmxll>		LG6_F	91.02	6	1512768	1510173	2726056	17573640	17571045	18786928	TTGAAGGTGCTGCAGGCACCAGATTTTGCTTAGGGATTGGTGCACTTGGCAAATTAGACTTCA[G/A]TAGACTTCCATCATACGCATCAGCTTCTGAAATTCCCCAAAAAGGACGCATTTTATGTTGCCTA	scaffold1267	1	128	1	47575	47702	47575	TTGAAGGTGCTGCAGGCACCAGATTTTGCTTAGGGATTGGTGCACTTGGCAAATTAGACTTCAGTAGACTTCCATCATACGCATCAGCTTCTGAAATTCCCCAAAAAGGACGCATTTTATGTTGCCTA	2e-57	126/128	0/128
11.1_11996830	<lmxll>		LG6_F	92.502	11	11996830	11714815	12222590	19068943	18786928	19294703	GTGTCTTTTTCTTGCTCAAAGGTAATGTTCCATGATTTGAGTGGCATGAACCCAAAAATGAAA[T/C]AATTTACGAATCTGATCCTCCTTGTGTGTGTGTGTGTGTGTGTGCGCGCGCGCACGTGCTTGTA	scaffold1267	1	86	-1	95384	95470	95470	GTGTCTTTTT-CTTGCTCAAAGGTAATGTTCCATGATTTGAGTGGCATGAACCCAAAAATGAAATAATTTACGAATCTGATCCTCCT	2e-32	84/87	1/87
06.1_1307253	<lmxll>		LG6_F	98.063	6	1307253	1225189	1308792	19376767	19294703	19378306	RTGCTGCAGGATAAAAGACAACAAACCAAGTTTGTTCAAACTTTGAAAATCATCTTGAAACAC[A/*]AAACATTAGAGCTGGACAACCATTTCTACCACTTTGTGWACATCAATGAAAAACATGCTTCAAW	scaffold3479	2	127	1	79419	79545	79419	TGCTGCAGGATAAAAGACAACAAACCAAGTTTGTTCAAACTTTGAAAATCATCTTGAAACACAAAACATTAGAGCTGGACAACCATTTCTACCACTTTGTGWACATCAATGAAAAACATGCT-TCAA	5e-46	118/127	1/127
06.1_27950405		<nnxnp>	LG6_M	0	6	27950405	27917876	28097348	32529	0	179472	CTTACATTAATTTTCCTACAGTAATTTTCCCAATGAAGGAACCGGAAACGACTCTGAGTACAT[C/T]TGTGCACCAACRAAAGTTGCTCCGTCAAACTCAATGTAAAATTGATTAGTATGCAATCAGGACT	scaffold5663	1	96	-1	4283	4378	4378	CTTACATTAATTTTCCTACAGTAATTTTCCCAATGAAGGAACCGGAAACGACTCTGAGTACATCTGTGCACCAACRAAAGTTGCTCCGTCAAACTC	4e-35	90/96	0/96
06.1_29183630	<nnxnp>		LG6_M	5.859	6	29183630	28713961	30053330	649141	179472	1518841	AACTGCAGAAAATAATGAGAAATCTGAATAAGTAATATGTGGACAACAAAAATTCTTGGCCAC[A/G]CACATGTTCTTCAAAATTCAAGCAAAGGATTTAATATAATAGGCCAAAGGGTAAGCAGGTTTAG	scaffold4859	1	125	1	8394	8525	8394	AACTGCAGAAAATAATGAGAAATCTGAATAAGTAATATGTGGACAACAAAAATTCTTGGCCACA-------CACATGTTCTTCAAAATTCAAGCAAAGGATTTAATATAATAGGCCAAAGGGTAAGCAGGTT	1e-46	120/132	7/132
06.1_27774309	<nnxnp>		LG6_M	6.991	6	27774309	27770139	27829827	1523011	1518841	1578529	TGTTAACCAATTAGACAAGTGTGYACACATATGCGATTGGATTCTTGATTGGTTTTGCACTAG[A/T]TGTCATATAATTTCAATTGAAGGTCAAAAGCAGGCTTGATTAAAGATAATAATCAACATTGGTA	scaffold1443	1	127	1	20176	20302	20176	TGTTAACCAATTAGACAAGTGTGYACACATATGCGATTGGATTCTTGATTGGTTTTGCACTAGATGTCATATAATTTCAATTGAAGGTCAAAAGCAGGCTTGATTAAAGATAATAATCAACATTGGT	4e-53	122/127	0/127
06.1_18683945	<nnxnp>		LG6_M	9.648	6	18683945	18655221	18729940	1607253	1578529	1653248	AGAAACTCACTCGAAACTGCAGGAGGCGCCTCAGTGGCTGTCGCTCTGATCGGCTGAATGCTC[C/T]TTCCACTCAAATCTCTGCAAAAGCACACGATTTCCAAAATTTCACTCTAAAGAAAACAAAAGAA	scaffold4978	1	128	-1	18914	19041	19041	AGAAACTCACTCGAAACTGCAGGAGGCGCCTCAGTGGCTGTCGCTCTGATCGGCTGAATGCTCCTTCCACTCAAATCTCTGCAAAAGCACACGATTTCCAAAATTTCACTCTAAAGAAAACAAAAGAA	4e-53	123/128	0/128
06.1_27027842	<nnxnp>		LG6_M	13.159	6	27027842	26094813	27055672	2586277	1653248	2614107	NNNNNNNNNNNNNNNNNNNNNNNNNNNNNNNNNNNNTTCTCCTTCTCCTTCTCCATTCTCACC[G/A]ATGTCACTGCGATCTCGATCTCCTCCGCGAAGCCGAGCTTCTCTTCCTCTCCTCCTTTTGCAGC
06.1_21234110		<nnxnp>	LG6_M	13.813	6	21234110	21217371	21251383	2630846	2614107	2648119	GAAAAAAAGGAGTGAGGTTAAAAAGGTTATTTTTAAAAGTATAATTCATTGTTGAGCACAAAG[G/A]TGTATATGCAACTACCAATTTTTTCTTGGATATATGCAGAAATATGATTTTTATGGGGGTATAT
06.1_24870860	<nnxnp>		LG6_M	15.45	6	24870860	24760824	25016322	2758155	2648119	2903617	GAGAAGAACCATCTTTRATGAAATCACAGACCAACCACTGTTCATATTGAAATTAAAAGAAAT[A/C]AAGTCTRTAGTTTGTTATTCGGCTTGTTTAGAGTTTATTCATAATGCTACTTATCCCACATTAC	scaffold3785	1	128	-1	964	1091	1091	GAGAAGAACCATCTTTRATGAAATCACAGACCAACCACTGTTCATATTGAAATTAAAAGAAATAAAGTCTRTAGTTTGTTATTCGGCTTGTTTAGAGTTTATTCATAATGCTACTTATCCCACATTAC	1e-47	118/128	0/128
06.1_28244293	<nnxnp>		LG6_M	16.363	6	28244293	28097348	28713961	3050562	2903617	3520230	GAACGCGGAGTTGAGAAGAAGAAGGGTTGAAGAAATGGAGTTCTATTGGGTCTGAGTCTCGGT[A/G]AGTTAGTCCTGCAGAACAAGTTAAGAGAAAATCAAAGAATACGTGGCTAATTTCTATTGGATGG	scaffold613	1	128	-1	40074	40197	40197	GAACGCGGAGTTGAGAAGAAGAAGGGTTGAAGAAATGGAGTTCTATTGGGTCTGAGTCTCGGTAAGTTAGTCCTGCAGAACAAGTTAAGAGAAAATCAAAGAATACGTGGCTAATTTCTATTGGATGG	3e-43	117/128	4/128
06.1_27083504	<nnxnp>		LG6_M	17.853	6	27083504	27055672	27424736	3548062	3520230	3889294	TGTTTTAATCATGAACCGATCATCCTGAGATAAGTAGAAGAAGCTCCCACTCTTCCCAGGGGA[A/G]GATAATTCTCTCAAAGCATCACTTCCACAGATCGTCAACATATAATCTGCAGCATCAACCGAGA	scaffold847	1	128	-1	10427	10554	10554	TGTTTTAATCATGAACCGATCATCCTGAGATAAGTAGAAGAAGCTCCCACTCTTCCCAGGGGAAGATAATTCTCTCAAAGCATCACTTCCACAGATCGTCAACATATAATCTGCAGCATCAACCGAGA	4e-53	123/128	0/128
06.1_27885348	<nnxnp>		LG6_M	19.141	6	27885348	27829827	27917876	3944815	3889294	3977343	GTTTAAGTCATCGTCAATTGTGGTAGTGGTGGTGGAGCTGCAGCCGGAGATATCTCCTCCTTC[C/A]TCCATGACAACCTCCATCATCTCTCTCTCTCTCTCTCTCTCATTTCTAATTTCCTACATTGTAT
06.1_25161787	<nnxnp>		LG6_M	19.802	6	25161787	25016322	26094813	4122808	3977343	5055834	ATTTGGTAAGAAAAATTGGCCGCAATAACAAGTTGAAAAGCAAAGGTAGATCGTAAATGTAAA[C/T]CTCATTACCTCCAAAGTCTGTGCYTTATGAGCTTTCCAGTCAACAATTCCCCCAAATTTGCTGA	scaffold486	1	128	1	267528	267655	267528	ATTTGGTAAGAAAAATTGGCCGCAATAACAAGTTGAAAAGCAAAGGTAGATCGTAAATGTAAACCTCATTACCTCCAAAGTCTGTGCYTTATGAGCTTTCCAGTCAACAATTCCCCCAAATTTGCTGA	8e-50	120/128	0/128
06.1_21845803	<nnxnp>		LG6_M	21.215	6	21845803	21805076	21845856	5096561	5055834	5096614	TTATAGTTTATAGGGGGTTTTTCGCAAAAAACTCCAAAACCCTCCTCTGATAAGCATTCGGCT[G/T]CTCGACCGCCGATCATTTGATCACTCTGTTCCTCCTCCTTCGCGCGAGAGAGATCTCAGAGCTC	scaffold3332	5	128	-1	34321	34441	34441	AGTTTATAGGGGGTTTTTCGCAAAAAACTCCAAAACCCTCCTCTGATAAGCATTCGGCTGCTCGACCGCCGATCATTTGATCACTCTGTTCCTCCTCCTTCGCGCGAGAGAGATCTCAGAGCTC	1e-35	108/124	3/124
06.1_21845911	<nnxnp>		LG6_M	21.261	6	21845911	21845856	22253005	5096669	5096614	5503763	CGAGAGAGATCTCAGAGCTCCAGCAATGGCGGCCGTGCGAAGCGCTGTACTGAAACACCTCAG[G/T]GTTAGGGCTTCGCTTTCTCCTCTGCAGGTTCCGGCCATATCCATCTCTCGTGTGTTCGGGCGAT	scaffold3332	1	128	-1	34213	34340	34340	CGAGAGAGATCTCAGAGCTCCAGCAATGGCGGCCGTGCGAAGCGCTGTACTGAAACACCTCAGGGTTAGGGCTTCGCTTTCTCCTCTGCAGGTTCCGGCCATATCCATCTCTCGTGTGTTCGGGCGAT	1e-54	124/128	0/128
13.1_27347176	<hkxhk>		LG6_M	21.354	13	27347176	27346809	27702994	5504130	5503763	5859948	ATTGAATTTCTGAAGTAGAAAAGCCTTTGGATCCATTTGCCCAGGAGGTCTTCCTATGCCTTA[C/G]ACAAATGGAACATCAAGTAAGTTTTCATGGACAACATTGTCTAAAAGTAATAAAAAACCAGAGA	scaffold15301	1	128	-1	26255	26382	26382	ATTGAATTTCTGAAGTAGAAAAGCCTTTGGATCCATTTGCCCAGGAGGTCTTCCTATGCCTTACACAAATGGAACATCAAGTAAGTTTTCATGGACAACATTGTCTAAAAGTAATAAAAAACCAGAGA	4e-60	128/128	0/128
20.1_7495154	<nnxnp>		LG6_M	23.341	20	7495154	7473928	8013304	5881174	5859948	6399324	CTTGAAGTGTGCAAACTGCAAAGAGAGTTATATCCGAATGGAATTTTGATGAATGTTTCTAAA[T/C]ATATGCTATTTTGTTTTTTAATGTACGATTTTTTGATGTTGGGAATCATCTGCAGGGTATGTAT	scaffold4978	1	119	1	148946	149064	148946	CTTGAAGTGT-GCAAACTGCAAAGAGAGTTATATCCGAATGGaattttgatgaatgtttctaaatatatgctattttgttttttaatgtacgattttttgatgttgGGAATCATCTGCAG	7e-44	113/120	2/120
06.1_27765971	<nnxnp>		LG6_M	24.848	6	27765971	27424736	27770139	6740559	6399324	6744727	CTCTTGATAAAAAGCTATGATGCCACAAATGCCACTTGGTTTTGCATATGTCAAAATTGAATG[T/C]TGTCCATCTTGAACCTTGCCTATTTCGTCAGTTTTTGATAAGCCAAAATGGATCYTTTTAGAGA	scaffold804	1	89	-1	25512	25599	25599	CTCTTGATAAAAAGCTATGATGCCACAAATGCCACTTGGTTTTGCATATGTCAAAATTGAATGTTGTCCATCTTGAACCTTGCCTATTT	2e-32	85/89	1/89
06.1_18615821	<nnxnp>		LG6_M	25.997	6	18615821	18599820	18621159	6760728	6744727	6766066	AGGGAGCACCATCCGTTGCATTGTCWGCTTGGAATGATTTGTCTGACGCTGCTGTTGTTGTTG[T/C]TGCTGCGGCTGCTGCAGTAGTGGTTGAGCTGGCAGAGGCAATGAAGGTTGTGCTGTTGGTTGCT	scaffold4978	1	47	-1	86030	86076	86076	AGGGAGCACCATCCGTTGCATTGTCWGCTTGGAATGATTTGTCTGAC	5e-14	45/47	0/47
06.1_21764351	<nnxnp>		LG6_M	26.909	6	21764351	21516504	21805076	7013913	6766066	7054638	CACTTTGCCAAACTATATGAAACATACCTGCAGTTCAGGTGCGAAGAATTCTTGTTCTTTGAA[G/A]CCATCACACTCTGCTTGCAATGTTTGTTCTTATACATATTGTTGTTTGAATGGTCATGGAAGAC	scaffold3715	1	128	1	14995	15122	14995	CACTTTGCCAAACTATATGAAACATACCTGCAGTTCAGGTGCGAAGAATTCTTGTTCTTTGAAGCCATCACACTCTGCTTGCAATGTTTGTTCTTATACATATTGTTGTTTGAATGGTCATGGAAGAC	1e-54	124/128	0/128
06.1_18775937	<nnxnp>		LG6_M	27.718	6	18775937	18729940	18830793	7100635	7054638	7155491	TTACTGAACAGCTTGTTCTAATTATCACCCTACTACCCATGTGAATTAATATGTCGAATCTCA[T/G]TTGAATGATAGAACTTGTGCACATTGCTGTATCAAATCAASCTGTAAACATYACTGGGCCACAC	scaffold1060	1	128	1	52520	52647	52520	TTACTGAACAGCTTGTTCTAATTATCACCCTACTACCCATGTGAATTAATATGTCGAATCTCATTTGAATGATAGAACTTGTGCACATTGCTGTATCAAATCAASCTGTAAACATYACTGGGCCACAC	7e-57	125/128	0/128
06.1_18900203	<nnxnp>	<nnxnp>	LG6_M	28.11	6	18900203	18892926	19193781	7162768	7155491	7456346	TATTGGTGTGGAAATCTTAAATAGTTTTCTGKTGTATTCAGACTCCTCAATGTATCTTGCATA[C/G]CATCGACTTCACATGTCTGGACTTCATTATTTGAAACTCCAAGTTACATGTTTGGCGGTAGGAT	scaffold2517	1	128	-1	4780	4906	4906	TATTGGTGTGGAAATCTTAAATAGTTTTCTGKTGT-ATTCAGACTCCTCAATGTATCTTGCATACCATCGACTTCACATGTCTGGACTTCATTATTTGAAACTCCAAGTTACATGTTTGGCGGTAGGAT	4e-47	120/129	3/129
06.1_18626499	<nnxnp>		LG6_M	29.382	6	18626499	18621159	18655221	7461686	7456346	7490408	ATGRCTTTTCCCACTAAAAACACAATCCTGAGCTTCAATGGCATTTTTATCAGGTTCGCTAAT[G/C]CCACTGRCAATTGCAGCACTATGATTATCTTTAATATTCCCAGCAGGCACCAGATCATGGACAA	scaffold4978	1	128	-1	75257	75384	75384	ATGRCTTTTCCCACTAAAAACACAATCCTGAGCTTCAATGGCATTTTTATCAGGTTCGCTAATGCCACTGRCAATTGCAGCACTATGATTATCTTTAATATTCCCAGCAGGCACCAGATCATGGACAA	2e-51	121/128	0/128
06.1_18885650	<nnxnp>		LG6_M	30.258	6	18885650	18830793	18892926	7545265	7490408	7552541	AACCAATCTTTCATTGCATGCAAAAGATATTAACTAAGTCTGCAGTTAATTTACTGCAGAAAA[A/T]AAAAACAAAAGAACAAATTCAGTTTTTCATTGCATTCAGAGAAATTAATCTCTCATGAAGTTTA
06.1_10187396	<nnxnp>		LG6_M	30.941	6	10187396	9273357	10744120	8466580	7552541	9023304	GCAAAGCTCACATTTCCAGGACATGATGGGATTTTTCAGCTTTTGATAACAATCCAAGTGAAC[T/A]GCGACCTGCAACATTTCTGATGTCAGAAATGAAAAATTAAAAAATAAACAGCATATATGAAAAG	scaffold1231	2	128	-1	12729	12854	12854	CAAAGCTCACATTTCCAGGACATGATGGGATTTTTCAGCTTTTGATAACAATCCAAGTGAACTGCGACCTGCAACATTTCTGATGTCAGAAATGaaaaattaaaaaataaaCAGCATATATGAAAAG	2e-51	122/127	1/127
06.1_31579401	<nnxnp>		LG6_M	31.929	6	31579401	31560308	31692269	9042397	9023304	9155265	ATTGATACTTGGCCTTTTCCATCAGTTTCTGCATCTTTCCTTTTCATCTAAACATGTGCTACC[C/A]CCTGCAGGTGAGCAGAAGTCTCTGAATTCAGAACTCTGGCATGCTTGTGCTGGACCACTTGTGT	scaffold8740	1	128	-1	17524	17651	17651	ATTGATACTTGGCCTTTTCCATCAGTTTCTGCATCTTTCCTTTTCATCTAAACATGTGCTACCCCCTGCAGGTGAGCAGAAGTCTCTGAATTCAGAACTCTGGCATGCTTGTGCTGGACCACTTGTGT	2e-58	127/128	0/128
06.1_19487360	<nnxnp>		LG6_M	33.154	6	19487360	19193781	19951516	9448844	9155265	9913000	TGTTTATGTAGCTCTTGCTTGGTGAGGCATAAGACCTGTGATCGTCACCACATAAACTTGATG[T/G]CTGCAGGATGCATCTTTCCTTCTTTGGTTCATTGATGTCTTTTCTGCCCTCGTACTCAATGTAG	scaffold844	1	128	-1	1978	2108	2108	TGTTTATGTAGCTCTTGCTTGGTGAGGCATAAGACCTGTGATCGTCACCACATAAACTTGATGTCTGCAGGATGCATCTTTCCT---TCTTTGGTTCATTGATGTCTTTTCTGCCCTCGTACTCAATGTAG	4e-53	125/131	3/131
06.1_23717579	<nnxnp>		LG6_M	33.835	6	23717579	23188838	24184183	10441741	9913000	10908345	AAGTATAAGTAGTGTMRAGGTCGTTCATAACATACGGCTTCAGTGGGAGTTACTGCTCTTTTG[G/A]TATATTTTGATGACATTATTGTTACTGAGAACAATGGGAAAAAAAAGCAAGTTTGGCAAAGAAA	scaffold698	2	115	1	6647	6763	6647	AGTATAAGTAGTGTMRAG---GTCGTTCATAACATACGGCTTCAGTGGGAGTTACTGCTCTTTTGGTATATTTTGATGACATTATTGTTACTGAGAACAATGGGaaaaaaaaGCAAG	2e-38	105/117	3/117
06.1_11300847	<nnxnp>		LG6_M	36.085	6	11300847	10744120	11815774	11465072	10908345	11979999	GAATCATGCTGTATCAAGCTAGCAAATTAGCTCTCTTTTGACCACAGCAACATTCGTTCAGTA[A/G]ATTGGAAAGTATAAAAAAAATTTCTGCAGCATGTTCACATAAAACCTCTAGACAATCAAAATAG	scaffold1309	1	128	-1	5787	5894	5894	GAATCATGCTGTATCAAGCTAGCAAATTAGCTCTCTTTTGACCACAGCAACATTCGTTCAGTAAATTGGAAAGTATaaaaaaaaTTTCTGCAGCATGTTCACATAAAACCTCTAGACAATCAAAATAG	2e-31	105/128	20/128
06.1_20415674	<nnxnp>		LG6_M	36.685	6	20415674	19951516	20721244	12444157	11979999	12749727	TAAAGATTTCTGGCTCACATTCTCYGCAGCATCACAAACCAGATATGTAGATCCTAAATATGC[C/T]CAAGGATACAAAACCATGTTCTCTGACGGGTACCCTTTCTTGCTGATATCCCAGGTTAGCTGAA	scaffold562	1	126	-1	83680	83805	83805	TAAAGATTTCTGGCTCACATTCTCYGCAGCATCACAAACCAGATATGTAGATCCTAAATATGCCCAAGGATACAAAACCATGTTCTCTGACGGGTACCCTTTCTTGCTGATATCCCAGGTTAGCTG	7e-57	124/126	0/126
06.1_30923031	<nnxnp>		LG6_M	37.932	6	30923031	30053330	31172055	13619428	12749727	13868452	GATGCCGAACATTATTTCAACCTGTTTTTCTTTTTTCTAAGCAAATAAACAAACAAACAGAAA[A/C]CATCTACAATGATTTCGATATAATCTCTATTTGTATACCAAGGCCTTGTTTGGCAACTCASAGT
06.1_22660100	<nnxnp>		LG6_M	40.317	6	22660100	22253005	23188838	14275547	13868452	14804285	CTCTGGATCAATAAATACATCATAGTCAACATCATCGATGTACATATCCGGATCTGGTAAAGG[A/T]ATATTGCATTGGCAGTTGTTAATCTTTGCCCACTGGCAGAAATTTGCATTCTGAAAAGCCTCTA	scaffold7145	1	128	1	26173	26300	26173	CTCTGGATCAATAAATACATCATAGTCAACATCATCGATGTACATATCCGGATCTGGTAAAGGAATATTGCATTGGCAGTTGTTAATCTTTGCCCACTGGCAGAAATTTGCATTCTGAAAAGCCTCTA	9e-56	125/128	0/128
06.1_32009977		<nnxnp>	LG6_M	41.033	6	32009977	32003979	32016875	14810283	14804285	14817181	TGTTTCATGGATGCTTCAGATGTTCATTGCCATAAAAAACATTGTAAACAACAAAATTGATTA[A/*]AAAAAAAACATAACTAGAATCACACTACAAAAACTCAATTCACACATGAAATTTCAATCACATC	scaffold174	1	128	-1	457417	457540	457540	TGTTTCATGGATGCTTCAGATGTTCATTGCCATaaaaaacattgtaaacaacaaaattgattaaaaaaaaaaCATAACTAGAATCACACTACAAAAACTCAATTCACACATGAAATTTCAATCACATC	3e-43	117/128	4/128
06.1_12330703	<nnxnp>		LG6_M	42.675	6	12330703	11815774	13735142	15332110	14817181	16736549	GCTGAAGCCGCTCACTAGCTCCGTCCAATGCCCACAAGTGTTCTGTCTTCTTGGGATCACCTA[A/T]AATGGACCAAAATAAAGCCAAAAAGGAAACAGAGGTGAAGTCAACCCATTAAAAAAAAGACAAA	scaffold564	1	114	-1	5507	5620	5620	GCTGAAGCCGCTCACTAGCTCCGTCCAATGCCCACAAGTGTTCTGTCTTCTTGGGATCACCTAAAATGGACCAAAATAAAGCCAAAAAGGAAACAGAGGTGAAGTCAACCCATT	2e-45	109/114	0/114
11.1_312199	<nnxnp>		LG6_M	45.614	11	312199	283436	357831	16765312	16736549	16810944	TGTAACAAGGGATTTCCATACCATTGTGTCTAGATTMAGAGTAAGAACATCACTGAAATGTAA[C/A]CCTCTACAACATCCCTGTAAATTTTTGTTCAGAAAATCAAATTTCAATCTTGTAAATTCCATCA	scaffold4286	1	128	-1	125402	125529	125529	TGTAACAAGGGATTTCCATACCATTGTGTCTAGATTMAGAGTAAGAACATCACTGAAATGTAACCCTCTACAACATCCCTGTAAATTTTTGTTCAGAAAATCAAATTTCAATCTTGTAAATTCCATCA	2e-56	125/128	0/128
06.1_21268658	<hkxhk>		LG6_M	48.329	6	21268658	21251383	21516504	16828219	16810944	17076065	AAATGTAATGAAACCTGACTTTCTGATTTYCCTTTACTACTGCTGTGCCTCTGCAATCTTTCA[C/T]TCRTCTTTTCAATGCAAGATCTAGACATATTTATTGGAGGAGAAAACTTAGTTGAAGYGCACGT
06.1_31421082	<nnxnp>	<nnxnp>	LG6_M	50.552	6	31421082	31172055	31481148	17325092	17076065	17385158	TGACATACTTGTCTTTATTTGCAGTTATTTGTCAGCTTTGATTTCGCAATCCTTCCTGGATAT[T/A]GGCTCTGTATCAAGAATATTAGACAGCATAATGAAACTTTGCCTGCAGTTTTGCTGGAACATCG	scaffold174	1	128	-1	705991	706118	706118	TGACATACTTGTCTTTATTTGCAGTTATTTGTCAGCTTTGATTTCGCAATCCTTCCTGGATATTGGCTCTGTATCAAGAATATTAGACAGCATAATGAAACTTTGCCTGCAGTTTTGCTGGAACATCG	9e-56	125/128	0/128
06.1_31948675	<nnxnp>		LG6_M	53.062	6	31948675	31879970	31962275	17453863	17385158	17467463	TTATTGGTGAAACTAGGTATGATTGATGGCGCTTTAGTCTCTTGTTGAAGGGTGGAATAGCAG[A/G]CTCTTGATGTAGGAGAAAATACTTGAAAGAGCTTCCTCCACGAAATGAGGTTGATTTTGCCGAT	scaffold174	1	128	-1	512114	512241	512241	TTATTGGTGAAACTAGGTATGATTGATGGCGCTTTAGTCTCTTGTTGAAGGGTGGAATAGCAGACTCTTGATGTAGGAGAAAATACTTGAAAGAGCTTCCTCCACGAAATGAGGTTGATTTTGCCGAT	3e-49	120/128	0/128
06.1_31805140	<nnxnp>		LG6_M	54.502	6	31805140	31692269	31806179	17580334	17467463	17581373	GGCTGTGAGGTGGGTGCAGGTGCAGGTTGCTCACCAGGGCCCTGTTTATAGTAAAATGTATAY[G/A]ATCATCAGCGAAAGAGGTCTCAATTGATAGTTAGCTTATTTCGACAGAGAAAAAGTTGTTTGGA	scaffold174	28	126	-1	621725	621824	621824	TGCTCACCAGGGCCCTGTTTATAGTAAAATGTATAYGATCATCAGCGAAA-GAGGTCTCAATTGATAGTTAGCTTATTTCGACAGAGAAAAAGTTGTTTG	2e-25	86/100	1/100
06.1_362478	<hkxhk>		LG6_M	55.892	6	362478	0	523353	17943851	17581373	18104726	TGCAGCTCGGATGATCAAAACGATTTCATTCTCTCAACTACACAGTGAACTCAAGAAATACCA[G/*]TGTTGATCTATAGAAAAGTAAGCATTTAGATGTATCTCACTTTAATTCAAACATACTTCTAGCA	scaffold1004	1	127	1	30283	30410	30283	TGCAGCTCGGATGATCAAAACGATTTCATTCTCTCAACTACACAGTGAACTCAAGAAATACCAGTGTTGATCTATAGAAAAGTAAGCATTTAGATGTATCTCACTTTAATTCAAACATAC-TTCTAGC	3e-48	120/128	1/128
06.1_31811266	<nnxnp>		LG6_M	57.99	6	31811266	31809242	31879970	18106750	18104726	18175454	ATACAATTACACAGCTTTTGAATCCTATAATTTACAGCAAACAAATGAAAGAATGAGTGCATT[T/C]CATTCATAATTTTACACAATTATATCTGCAGAAACAACATCAACCATCATCTTCTGAGACCTGT	scaffold174	22	128	-1	615291	615397	615397	ATCCTATAATTTACAGCAAACAAATGAAAGAATGAGTGCATTTCATTCATAATTTTACACAATTATATCTGCAGAAACAACATCAACCATCATCTTCTGAGACCTGT	2e-44	104/107	0/107
06.1_684230	<hkxhk>		LG6_M	60.306	6	684230	523353	2311788	18336331	18175454	19963889	TTTTTGTCATTTTATTATCATAATATTTTAGCTATATGTTGCAATTTATCACTATTTCTTGCA[G/C]TTCTGCAGGATGCATAGATTTTGGTCTGTTAGTGTTGATATGTATTTATAGCTCATATTACTTG	scaffold217	1	128	1	76594	76720	76594	TTTTTGTCATTTTATTATCATAATATTTTAGCTATATGTTGCAATTTATCACTATTTCTTGCAGTTCTGCAGGATGCATAGATTTTGGTCTGTTAGTGTTGATATGTATTTATAGCTCATATTACTTG	2e-45	118/128	1/128
06.1_31807220	<nnxnp>		LG6_M	66.037	6	31807220	31806179	31809242	19964930	19963889	19966952	CCACACCTTCCCCTTGCCGCACTTGAGAACGCTCGCAGCGAGCCGCTTCTGCAGCTTCAGCGA[C/T]ACCATCGCTCCTCTTCGCTAGGGTTTGTCTATGAGGGGCAGAAGAGCGGCTAGGGTTTCTTGGA	scaffold174	1	62	-1	619028	619089	619089	CCACACCTTCCCCTTGCCGCACTTGAGAACGCTCGCAGCGAGCCGCTTCTGCAGCTTCAGCG	1e-22	61/62	0/62
06.1_31997983	<nnxnp>		LG6_M	67.614	6	31997983	31986929	32003979	19978006	19966952	19984002	GCGTGAATATGCTTTGACATAACGGTCATCTAAATTCAAGGCCTCCGTACAGTCATTCTCAGC[G/A]TCTTCATATCTAGAGAAATCATTCAAAAGCAATAAGAAAGTACATATCGGAAGGTTTAACAGAT	scaffold174	1	128	-1	469029	469156	469156	GCGTGAATATGCTTTGACATAACGGTCATCTAAATTCAAGGCCTCCGTACAGTCATTCTCAGCGTCTTCATATCTAGAGAAATCATTCAAAAGCAATAAGAAAGTACATATCGGAAGGTTTAACAGAT	3e-49	120/128	0/128
06.1_32134778	<nnxnp>		LG6_M	70.606	6	32134778	32111459	32141615	20007321	19984002	20014158	GCGGTTMTGCAGCAGACCCTGATCTTGTTAAAGATTTCATACCTCCAAGYGGAAATTTTGATG[C/T]AAGTTTCTTCACCTTCACTGCATTCAGGAAAGTCTTGTTTSGAGCCCCCATAGCTGAAGGTTCT	scaffold174	3	128	-1	334379	334504	334504	GGTTMTGCAGCAGACCCTGATCTTGTTAAAGATTTCATACCTCCAAGYGGAAATTTTGATGCAAGTTTCTTCACCTTCACTGCATTCAGGAAAGTCTTGTTTSGAGCCCCCATAGCTGAAGGTTCT	3e-48	117/126	0/126
06.1_32148454	<nnxnp>		LG6_M	76.304	6	32148454	32141615	32866201	20020997	20014158	20738744	TCCAAGACCTGAGAAACAATGAAAAGTAAAAAATTGATGAAATTTCAATGAATACCTGCAGTC[C/T]TGCCATTCCATGACAGGAGAGAAAGGTCTGATAGGGATGAAGAATGATCTTCTCCTTATCCCAT	scaffold174	1	128	-1	322010	322137	322137	TCCAAGACCTGAGAAACAATGAAAAGTAAAAAATTGATGAAATTTCAATGAATACCTGCAGTCCTGCCATTCCATGACAGGAGAGAAAGGTCTGATAGGGATGAAGAATGATCTTCTCCTTATCCCAT	4e-53	123/128	0/128
06.1_32088141	<nnxnp>		LG6_M	81.229	6	32088141	32055958	32111459	20770927	20738744	20794245	AATCAAGAGTTGCATTTTATTTACATGGATTATAAAAGACTAACCGATATGATTTACATGCAG[C/T]GATGAGGAGAAGCTGAAACAGCTCGGTGACCTTATGAATGATAGTCACTACAGCTGCAGTGTAC	scaffold174	1	128	-1	381757	381884	381884	AATCAAGAGTTGCATTTTATTTACATGGATTATAAAAGACTAACCGATATGATTTACATGCAGCGATGAGGAGAAGCTGAAACAGCTCGGTGACCTTATGAATGATAGTCACTACAGCTGCAGTGTAC	3e-49	120/128	0/128
06.1_31975877	<nnxnp>		LG6_M	85.776	6	31975877	31962275	31986929	20807847	20794245	20818899	TATCGGAAAGCTGTAACAATCATATATATAATCATATATATTCAATCATCTCAAACATGAATT[G/A]TCTGAAATTCACAGAGCTCCAGCACTCGAGAAGGCCTCGAAAGCTGTATGGGAGCTGATTCTCG	scaffold174	1	128	-1	490702	490827	490827	TATCGGAAAGCTGTAACAATCatatatataatcatatatatTCAATCATCTCAAACATGAATTGTCTGAAATTCACAGAGCTCCAGCACTCGAGAAGGCCTCGAAAGCTGTATGGGAGCTGATTCTCG	7e-51	122/128	2/128
06.1_32023776	<nnxnp>		LG6_M	93.499	6	32023776	32016875	32055958	20825800	20818899	20857982	AAAGAAAGATTATAGATCAATAGACCAAAATAATGACCTGATTTTGCTTTCTGAAATTAGTAT[G/C]CTCATATGTCATCTAACCTGTGCATATGTCCTCCATAATTGGAGCAGTTCACATCATTATTCAC	scaffold174	1	128	-1	443385	443512	443512	AAAGAAAGATTATAGATCAATAGACCAAAATAATGACCTGATTTTGCTTTCTGAAATTAGTATGCTCATATGTCATCTAACCTGTGCATATGTCCTCCATAATTGGAGCAGTTCACATCATTATTCAC	5e-52	122/128	0/128
07.1_425708	<lmxll>		LG7	0	7	425708	400184	425784	25524	0	25600	CATGAGAGAAAGGAATTCAGTCTCATGGAATTCCATGATTTTTGGATATGCAAATTATGGTTA[C/T]TGTGAGGACGCAATCAAACTCTTTTACAGTATGGAAAAYGAMGGCGTTAGACTAGATCATTTGA	scaffold2017	1	128	-1	177156	177283	177283	CATGAGAGAAAGGAATTCAGTCTCATGGAATTCCATGATTTTTGGATATGCAAATTATGGTTACTGTGAGGACGCAATCAAACTCTTTTACAGTATGGAAAAYGAMGGCGTTAGACTAGATCATTTGA	1e-53	123/128	0/128
07.1_438138	<lmxll>		LG7	7.934	7	438138	431999	450972	31739	25600	44573	TCCCTCCCTCTCTCCTGTCCAACTTCCTACTCCCAAACCATACACCATGACTACCTCCACTTT[C/G]ATTCCATTYCTATTCATCCTACTCTTCTCTGCAGCAAAATCTAACCCTGTTATACTCTCTCTGA	scaffold2017	1	128	-1	165249	165376	165376	TCCCTCCCTCTCTCCTGTCCAACTTCCTACTCCCAAACCATACACCATGACTACCTCCACTTTCATTCCATTYCTATTCATCCTACTCTTCTCTGCAGCAAAATCTAACCCTGTTATACTCTCTCTGA	2e-56	125/128	0/128
07.1_2515074	<lmxll>		LG7	16.951	7	2515074	2396189	2515130	163458	44573	163514	ACCAATAAGTTCCTCCTTTTACTTATAGTTCCTCTGCAGCAGACATCAAATCAACTTTTCAAT[A/G]TTTGTAATACCAAAAGTGCTCTTTCCATCTCTTTCTATGAATTTCTCACATCATCATCATCATC
07.1_2515189	<lmxll>		LG7	17.234	7	2515189	2515130	2763633	163573	163514	412017	CATCATCATCATCATCTTTTTATTCTTCATTTTTTTGTAAATTTCCTTTTTTTATTGTTCTCC[T/*]TCTTCAACATTTTTTTTGTTTTTATTGTCCTAATTTTCCTTTAGTCTTTCCTCTTCTCTCTTGT
07.1_274198	<lmxll>		LG7	28.419	7	274198	0	324429	686215	412017	736446	GGTGACACTATTTGAAGAGAAATCTGCAGAAAGCAAGAAAAGTCAATTTGCCATTGGCTCCCA[C/T]TTTTACTCAAATAACAACAACAAATAATKTATTCCAACTGGCCCTATTCAAAGCTTTATGTTAC	scaffold1053	1	128	1	39697	39824	39697	GGTGACACTATTTGAAGAGAAATCTGCAGAAAGCAAGAAAAGTCAATTTGCCATTGGCTCCCACTTTTACTCAAATAACAACAACAAATAATKTATTCCAACTGGCCCTATTCAAAGCTTTATGTTAC	7e-51	121/128	0/128
07.1_17620836	<lmxll>		LG7	29.737	7	17620836	17432949	17682523	924333	736446	986020	ATCTGAAAGGTTCTCACAAGAGAAATCTCACCTTGAGGCTGATGTTGCCAAACTTACTGGTAC[A/T]ATTGTCAACCTGAGAGCTGAACTCAATAAGATTKTGCAAGTGAAGTCAGTGCTTGAAGCTAGTG	scaffold571	1	128	1	702341	702468	702341	ATCTGAAAGGTTCTCACAAGAGAAATCTCACCTTGAGGCTGATGTTGCCAAACTTACTGGTACAATTGTCAACCTGAGAGCTGAACTCAATAAGATTKTGCAAGTGAAGTCAGTGCTTGAAGCTAGTG	3e-55	124/128	0/128
07.1_10078112	<nnxnp>		LG7	30.862	7	10078112	9664780	10732874	1399352	986020	2054114	AGTTGGAATGGATGGCATGGTTGTCAACTTGGGGCATGTAGTAATCTCCATTCGAGTGAGGCA[C/T]GGAAACAAGGACAGATTTGCTTCTTTACCCTCCTCCAGACACCACCCCTCTAGGTTCTTCATTC
15.1_4887344	<nnxnp>		LG7	33.149	15	4887344	4809500	4926946	2131958	2054114	2171560	GCAAARGCAACATCTCTCCTCCACTGCAGCAAATTTCTACATCTCAGAAACATATATTYCCAA[C/G]TTTGCCAAATACAACCATGAATAAACTCACTAAACATATAAATCACACAAATAAAATGGACAAC	scaffold170	1	128	-1	82606	82734	82734	GCAAARGCAACATCTCTCCTCCACTGCAGCAAATTTCTACATCTCAGAAACATATATTYCCAACTTTGCCAAATACAACCAT-GAATAAACTCACTAAACATATAAATCACACAAATAAAATGGACAAC	2e-44	117/129	1/129
07.1_17245064	<lmxll>		LG7	35.1	7	17245064	17231151	17432949	2185473	2171560	2373358	GGTACATTCCAGCACTGATTCCGGCATCTTTTAATGAATTATAGATCTGCAGTAAATAGTGTT[G/T]ATTGTTATGACAGTGCAACGAACATGCATCCAACYGCAGCTAGTATTCCTTGTTCTCCATATAC	scaffold571	1	128	1	412147	412274	412147	GGTACATTCCAGCACTGATTCCGGCATCTTTTAATGAATTATAGATCTGCAGTAAATAGTGTTGATTGTTATGACAGTGCAACGAACATGCATCCAACYGCAGCTAGTATTCCTTGTTCTCCATATAC	2e-52	122/128	0/128
07.1_17930418	<hkxhk>		LG7	37.594	7	17930418	17837314	18053115	2466462	2373358	2589159	GACATCTGCAGCGGAGGCAGTGTGGATCACGAGAAACCCTTCGGGTTTCATCGTCCTTGCGAG[C/T]TCCGATGCGAGATCCACCGGGCGCTGGGAACTCTCCAAAACACTCCCCGCGAAGACGAAGTCGA	scaffold1190	1	128	-1	27724	27851	27851	GACATCTGCAGCGGAGGCAGTGTGGATCACGAGAAACCCTTCGGGTTTCATCGTCCTTGCGAGCTCCGATGCGAGATCCACCGGGCGCTGGGAACTCTCCAAAACACTCCCCGCGAAGACGAAGTCGA	1e-54	124/128	0/128
15.1_2278854	<nnxnp>		LG7	37.598	15	2278854	2258889	2468216	2609124	2589159	2798486	GAAAATAGCAAAATGACCAGAGATMATGTAAAGAAAGCCATGTTGAAGAATCAATTCCATTGG[A/G]AGAAGAAACTGACCCTAGCCTCCACATCATCTGAGTTTTCTTTCACAAATGGGTGTTCAAGTAA	scaffold15221	2	128	1	605068	605194	605068	AAAATAGCAAAATGACCAGAGATMATGTAAAGAAAGCCATGTTGAAGAATCAATTCCATTGGAAGAAGAAACTGACCCTAGCCTCCACATCATCTGAGTTTTCTTTCACAAATGGGTGTTCAAGTAA	1e-54	123/127	0/127
07.1_17744212	<hkxhk>		LG7	38.192	7	17744212	17682523	17837314	2860175	2798486	2953277	TTTGGCTCCKCGGAGGATCCAAGGTTGGAACTCAAACATAATTTTCTTCTTCTTTTACAAGTT[C/A]CTCTAAACAATTCACCTGACTATCGACCTTTTGTTGAGATATCTTGTCTCCTTGGATTATTTCT	scaffold1190	1	128	-1	209723	209850	209850	TTTGGCTCCKCGGAGGATCCAAGGTTGGAACTCAAACATAATTTTCTTCTTCTTTTACAAGTTCCTCTAAACAATTCACCTGACTATCGACCTTTTGTTGAGATATCTTGTCTCCTTGGATTATTTCT	2e-52	122/128	0/128
07.1_16982827	<hkxhk>		LG7	39.249	7	16982827	16323370	17100032	3612734	2953277	3729939	ATAAATGTGAATTCAAATAACTGCAGAACCATGTGAGTGAAAACCTTGTTCTTGTTCATGACA[G/A]TACAAGTAACGTAAAAAGCCTTGGGTGTCTAATGAGAAAATCAATAAATTAAAATAGTCTAAAA	scaffold571	1	128	1	174798	174925	174798	ATAAATGTGAATTCAAATAACTGCAGAACCATGTGAGTGAAAACCTTGTTCTTGTTCATGACAGTACAAGTAACGTAAAAAGCCTTGGGTGTCTAATGAGAAAATCAATAAATTAAAATAGTCTAAAA	9e-56	125/128	0/128
15.1_2005572	<nnxnp>		LG7	42.693	15	2005572	1999777	2010574	3735734	3729939	3740736	GCCATGTTCCCCAAGAAGGTCACAAAATTATTCATAATTGAGTGAGTGGTTTATATGTGTGTT[G/*]GGGATTTATGCATGCAAATATAACRGTGGAAAATATAAAGAAAGGTTCACGTCTGAGGCTCTCT	scaffold15221	1	128	1	243394	243521	243394	GCCATGTTCCCCAAGAAGGTCACAAAATTATTCATAATTGAGTGAGTGGTTTATATGTGTGTTGGGGATTTATGCATGCAAATATAACRGTGGAAAATATAAAGAAAGGTTCACGTCTGAGGCTCTCT	1e-53	123/128	0/128
07.1_17217239	<lmxll>		LG7	42.795	7	17217239	17100032	17231151	3857943	3740736	3871855	AATAGGCATTATCTACAAGCATAAMTCTATGAATCTATTGCTTGAATCACAAAATGAACTTCA[A/T]AAAAATCTTGAAATAAGAAACTTGTAACTACAGGGCAAAAGTTTAAAGGCCACAAATTGGATGA	scaffold571	1	128	1	376735	376863	376735	AATAGGCATTATCTACAAGCATAAMTCTATGAATCTATTGCTTGAATCACAAAATGAACTTC-aaaaaaaTCTTGAAATAAGAAACTTGTAACTACAGGGCAAAAGTTTAAAGGCCACAAATTGGATGA	5e-52	123/129	1/129
07.1_6492405	<nnxnp>		LG7	46.342	7	6492405	6466758	6524093	3897502	3871855	3929190	ATTTGAACAATATATAATCTATTCGGGTTTTTCTTTAAACAAAATGTTATTTAGAACTTCATA[T/A]AATTTGAAGAATTTATTTTGCGGAATTACATTTCTACTTGTTTTTCCTGCAGTTTCCTTTGGTT	scaffold15257	1	128	-1	202895	203022	203022	ATTTGAACAATATATAATCTATTCGGGTTTTTCTTTAAACAAAATGTTATTTAGAACTTCA-TATAATTTGAAGAATTTATTTTGCGGAATTACATTTCTACTTGTTTTTCCTGCAGTTTCCTTTGGTT	3e-42	117/129	2/129
07.1_7243059	<lmxll>		LG7	46.567	7	7243059	7126802	7291568	4045447	3929190	4093956	ATTGAGAATTACAGTAGCAGATGCTAGATTTTGCAAACCATTAGACCAAGCATTGATTCGTGG[C/T]CTCGCAAAGTCCCACGAAGTACTGATCACTGTCGAAGAAGGATCAATTGGAGGATTCGGGTCCC	scaffold205	1	128	-1	83348	83475	83475	ATTGAGAATTACAGTAGCAGATGCTAGATTTTGCAAACCATTAGACCAAGCATTGATTCGTGGCCTCGCAAAGTCCCACGAAGTACTGATCACTGTCGAAGAAGGATCAATTGGAGGATTCGGGTCCC	4e-60	128/128	0/128
15.1_2167534	<nnxnp>		LG7	49.279	15	2167534	2152994	2186392	4108496	4093956	4127354	CCTGTAACAAATGAAATGGTTCTTGAAGGTGGAGCGCTGGTAAGAYTCATCATATGAATATCT[A/G]TAAATCTTCTTTATATTAGGAATGCACTCCCATTTCTTTACTATAAGTATAAAGGTATTTTTCA	scaffold15221	1	128	1	383947	384074	383947	CCTGTAACAAATGAAATGGTTCTTGAAGGTGGAGCGCTGGTAAGAYTCATCATATGAATATCTATAAATCTTCTTTATATTAGGAATGCACTCCCATTTCTTTACTATAAGTATAAAGGTATTTTTCA	2e-56	125/128	0/128
07.1_6441113	<nnxnp>		LG7	50.563	7	6441113	6432695	6466758	4135772	4127354	4161417	TGAAAAGTTTACCTGTTGGAACTTTACAGGTCACTCTGACTGCAGTAAGAACCCAATGAGAAA[A/T]TTGCTTATGCCCTCAACCCTTGGTTAGCGTATAAATATAACAGATACCCCTGCCATGAACAAAG	scaffold15257	1	128	-1	240160	240287	240287	TGAAAAGTTTACCTGTTGGAACTTTACAGGTCACTCTGACTGCAGTAAGAACCCAATGAGAAAATTGCTTATGCCCTCAACCCTTGGTTAGCGTATAAATATAACAGATACCCCTGCCATGAACAAAG	4e-53	123/128	0/128
07.1_6961684	<lmxll>		LG7	50.961	7	6961684	6944919	6963904	4178182	4161417	4180402	TAAGTGCATATCCTTTTTTTATCACACAACAGATCTAATAGCAAGGCTGCCCGTGACGAGGCT[A/G]ATTTCTACTTAGCACCTAATAGCATGAGTAATAAAACAAACCAGACGCTACTGGTACATAACAG	scaffold205	1	123	-1	256788	256913	256913	TAAGTGCATATCCtttttttATCACACAACAGATCTAATAGCAAGGCTGCCCGTGACGAGGCTA---ATTTCTACTTAGCACCTAATAGCATGAGTAATAAAACAAACCAGACGCTACTGGTACAT	1e-48	119/126	3/126
07.1_6966127	<nnxnp>		LG7	51.934	7	6966127	6963904	6988335	4182625	4180402	4204833	AGGTATGTCTTGAAATGTTATTGGATAATACACCTGTAGATAGCCACTAGCACAATGGAGAGA[T/A]GGTAAAACACACCCTCTCCAAATGAGAGGTTGAGGTTTCAAGTTGGCTTGCTTACATTTATCAA	scaffold205	1	128	-1	252713	252840	252840	AGGTATGTCTTGAAATGTTATTGGATAATACACCTGTAGATAGCCACTAGCACAATGGAGAGATGGTAAAACACACCCTCTCCAAATGAGAGGTTGAGGTTTCAAGTTGGCTTGCTTACATTTATCAA	2e-57	126/128	0/128
08.1_19020258	<lmxll>		LG7	52.556	8	19020258	18975789	19020784	4249302	4204833	4249828	TGCCTCTTGCCTAATGATACCTTCTTTGCTTCATCAGTGTTAGACTCTATATTATTATCCCCT[A/C]CACATTTATTGATGAATCGCTGCAGAAACTGTTCATAATCCTTAAAAACTCTTTGAATCCTTTT	scaffold1040	1	128	1	326387	326514	326387	TGCCTCTTGCCTAATGATACCTTCTTTGCTTCATCAGTGTTAGACTCTATATTATTATCCCCTACACATTTATTGATGAATCGCTGCAGAAACTGTTCATAATCCTTAAAAACTCTTTGAATCCTTTT	2e-50	121/128	0/128
07.1_5813800	<nnxnp>		LG7	53.034	7	5813800	5338676	5816380	4724952	4249828	4727532	CGTCGCACACCAACTTGAGCTCGTCCTGCAGGAGGAATCTGCAAATGAAAAGGTTCAACACTA[G/T]CTCTCACTGTTATATATAATTCATCAAACCAAGTTTGTTAAATTTGATCATGAAACAACTCATA	scaffold427	2	128	-1	330000	330126	330126	GTCGCACACCAACTTGAGCTCGTCCTGCAGGAGGAATCTGCAAATGAAAAGGTTCAACACTAGCTCTCACTGTTATATATAATTCATCAAACCAAGTTTGTTAAATTTGATCATGAAACAACTCATA	1e-41	114/127	0/127
15.1_2138456	<nnxnp>		LG7	53.425	15	2138456	2077015	2152994	4788973	4727532	4803511	TGTCTTTTGTGYATGTGTATWTGTTTTTAAGCAAKKCTCTTTTTATTGCATTGCTGCAGGAAA[C/T]ACAAGATCTGGGATGGTGCATATTCTTTGTTGAAGTGTTCTGGGACTATTGGCCAAGTATGCAT	scaffold15221	1	128	1	354329	354456	354329	TGTCTTTTGTGYATGTGTATWTGTTTTTAAGCAAKKCTCTTTTTATTGCATTGCTGCAGGAAACACAAGATCTGGGATGGTGCATATTCTTTGTTGAAGTGTTCTGGGACTATTGGCCAAGTATGCAT	4e-54	122/128	0/128
07.1_4207819	<nnxnp>		LG7	54.367	7	4207819	4006486	4210543	5004844	4803511	5007568	ATCAAAACGTCTTCACCGAGCATTGGAAGCTATGTCTGCCAATGCTGATGAGCTAAAAGTAGG[T/C]TGTATTGATGTTCCTATGACTGCAGAATTGACATCTAATGGTCATATGGATTCTCTGAAGACAA	scaffold468	1	128	-1	550442	550569	550569	ATCAAAACGTCTTCACCGAGCATTGGAAGCTATGTCTGCCAATGCTGATGAGCTAAAAGTAGGTTGTATTGATGTTCCTATGACTGCAGAATTGACATCTAATGGTCATATGGATTCTCTGAAGACAA	9e-56	125/128	0/128
07.1_4213418	<lmxll>		LG7	54.89	7	4213418	4213342	4238691	5007644	5007568	5032917	AATTCCTCCTCCCTTCTATGGTCCGCCTTTAGAGCCGCCACCCGTTCCATGTCGTGGGTGGCC[A/G]CATCCGCCCAGGATATCTGGTTATCATTCAATGCCTGGTCCAAGACCACAACCAGAGAATTCTA	scaffold468	3	128	-1	544830	544955	544955	TTCCTCCTCCCTTCTATGGTCCGCCTTTAGAGCCGCCACCCGTTCCATGTCGTGGGTGGCCACATCCGCCCAGGATATCTGGTTATCATTCAATGCCTGGTCCAAGACCACAACCAGAGAATTCTA	1e-54	123/126	0/126
15.1_1809704	<nnxnp>		LG7	55.576	15	1809704	1679091	1901842	5163530	5032917	5255668	CTCCGAAATCTCTGATCATCTGGTAATCCATCCTGGCATCATCCTCTTCGACTTCTCGCAATT[T/C]GTATCACTTTTTCTGAAGAATTYGGTGCGGAATTTGCTCAAATTCATCTTGTTCAGGTGTTTTG	scaffold15221	1	128	1	66092	66216	66092	CTCCGAAATCTCTGATCATCTGGTAATCCATCCTGGCATCATCCTCTTCGACTTCTCGCAATTTGTATCACTTTT-TCTGAAGAATTYGGTGCGGAATTTGCTCAAATTCATCTTGTTCAGGTGTTTTG	2e-39	114/129	5/129
07.1_3177198	<lmxll>	<lmxll>	LG7	56.292	7	3177198	3177107	3177500	5255759	5255668	5256061	TTCTGAACAATAGAAACTGCAGTGATGAAGACAGATAAATATATGTCTACATATTTGTATGTA[T/C]ATTCTATAGCTTATTTCTGGAAAATTTTTCCAGATTTCTTGGTTGTCCATCAGCTTCTTTGCGA	scaffold2859	2	128	1	55693	55819	55693	TCTGAACAATAGAAACTGCAGTGATGAAGACAGATAAATATATGTCTACATATTTGTATGTATATTCTATAGCTTATTTCTGGAAAATTTTTCCAGATTTCTTGGTTGTCCATCAGCTTCTTTGCGA	4e-54	123/127	0/127
03.1_6066545	<nnxnp>		LG7	56.499	3	6066545	5928838	6090997	5393768	5256061	5418220	NNNNNNNNNNNNNNNNNNNNNNNNNNNNNNNNNNNNNNNNNNNNNNNNNNNNNATGCCTCGCT[G/A]TTGTTTATCTCATCTCATTGAGAGTCTTGAATGAGTGGAGACAAAGGTATTGCCTTTGCGATCC	scaffold2859	54	128	-1	10771	10845	10845	ATGCCTCGCTGTTGTTTATCTCATCTCATTGAGAGTCTTGAATGAGTGGAGACAAAGGTATTGCCTTTGCGATCC	3e-24	70/75	0/75
13.1_4407193	<nnxnp>		LG7	56.738	13	4407193	3949781	4550405	5875632	5418220	6018844	GCCCTCTGCTGGCTTGATTGAAAAACTAGGTTTCCTTCCCATGTTTGTGATGATAATWCTCTT[C/G]TCTGTGTTCATGATACTATGGGTTTTATGTCTGAGTTTTGCACATAGATGGGGGCTTGTGAATT	scaffold8179	1	128	-1	20519	20646	20646	GCCCTCTGCTGGCTTGATTGAAAAACTAGGTTTCCTTCCCATGTTTGTGATGATAATWCTCTTCTCTGTGTTCATGATACTATGGGTTTTATGTCTGAGTTTTGCACATAGATGGGGGCTTGTGAATT	2e-56	125/128	0/128
07.1_3177017	<nnxnp>		LG7	56.848	7	3177017	3157984	3177107	6037877	6018844	6037967	AAAATTAGTTTCCTTATTAAAGCTGATTTTTAAATTTTTTTTTTCATAATTTTCACTAAATGC[C/T]GGCTGGAGATGTTGCCAATGGTAATTAGTTGCAACTATTATAAACAATAAAAAAAAATTATGCA	scaffold2859	1	128	1	55513	55638	55513	AAAATTAGTTTCCTTATTAAAGCTGATTTTTAAAttttttttttCATAATTTTCACTAAATGCCGGCTGGAGATGTTGCCAATGGTAATTAGTTGCAACTATTATAAACAAT--aaaaaaaaaTTATGCA	1e-47	121/130	6/130
07.1_3177804	<nnxnp>		LG7	57.077	7	3177804	3177500	3324613	6038271	6037967	6185080	AATTGATAACTCAAGTAGTTTGCCCTCCTCCACCATGATGGAATGCAGCAACTGCAGAAAAAA[A/G]GACAAGTCATACTTATTTTCTATATTTCCCTTATAAAAAGGAAATCTGTTCATTTTTAGTCTTT	scaffold2859	1	128	1	56297	56424	56297	AATTGATAACTCAAGTAGTTTGCCCTCCTCCACCATGATGGAATGCAGCAACTGCAGaaaaaaaGACAAGTCATACTTATTTTCTATATTTCCCTTATAAAAAGGAAATCTGTTCATTTTTAGTCTTT	2e-50	121/128	0/128
07.1_6672589	<lmxll>		LG7	57.436	7	6672589	6615310	6768291	6242359	6185080	6338061	AAAGTGCACAAAAGTGATAAAGTGTATAATGAAAGAACCCATATTTACCTGCTGCAAATACTC[C/T]TCAACAGTTGTTGCCTCAGATGGGAAAACATCCTCATAAGTTGTCTTCAGAAGAACAAGTAGAA	scaffold15257	6	128	-1	55037	55161	55161	GCACAA--AAGTGATAAAGTGTATAATGAAAGAACCCATATTTACCTGCTGCAAATACTCCTCAACAGTTGTTGCCTCAGATGGGAAAACATCCTCATAAGTTGTCTTCAGAAGAACAAGTAGAA	7e-51	120/125	2/125
07.1_4663530	<nnxnp>		LG7	57.668	7	4663530	4463747	4665971	6537844	6338061	6540285	TTTTTACTTCTGTCTGAAATACCAAACAAGGGATTGAAATTCTACCAGTGAGTTAGGTTTTGC[A/G]AATTCACCTAAATCAGACTTGTAAGGGTCTTGTGTTGTCTGAATTTTTTTGTTGTATGCATTTT	scaffold468	1	111	-1	137206	137316	137316	TTTTTACTTCTGTCTGAAATACCAAACAAGGGATTGAAATTCTACCAGTGAGTTAGGTTTTGCAAATTCACCTAAATCAGACTTGTAAGGGTCTTGTGTTGTCTGAAtttt	4e-41	104/111	0/111
08.1_18931322	<nnxnp>		LG7	58.219	8	18931322	17855415	18975789	7616192	6540285	7660659	ATTGAGAAACTGCGGTTTCATGTCTTGTTAGCAGCTCCTGTCAAACATCTTTTTGTAAGTACA[C/T]ACCCAAAATAAAGTATAAAATGAATCTCTTCGGCAATCGCCTAGATATCAATGAACTTCAGGAC	scaffold1040	1	128	1	286842	286969	286842	ATTGAGAAACTGCGGTTTCATGTCTTGTTAGCAGCTCCTGTCAAACATCTTTTTGTAAGTACACACCCAAAATAAAGTATAAAATGAATCTCTTCGGCAATCGCCTAGATATCAATGAACTTCAGGAC	3e-49	120/128	0/128
07.1_3620745	<nnxnp>		LG7	58.635	7	3620745	3580152	3712949	7701252	7660659	7793456	GTCTATCTATCTATACGACCTATAAGTACACTGACAAACATGAATCAGTTGGAAAACCAAGAA[A/G]ATAAATAAATAAACATAAAGGATAATAAACGCATTACTGTAGAATAACAAGCTTTCTCCTTTTC	scaffold54	2	128	1	635857	635983	635857	TCTATCTATCTATACGACCTATAAGTACACTGACAAACATGAATCAGTTGGAAAACCAAGAAAATAAATAAATAAACATAAAGGATAATAAACGCATTACTGTAGAATAACAAGCTTTCTCCTTTTC	4e-47	118/127	0/127
07.1_4263966	<nnxnp>		LG7	58.81	7	4263966	4238691	4463747	7818731	7793456	8018512	CATGATATATGTAATAAAAAATGTTGCCTTCATTGGAATAGAAACACCAATTACTTTAGGAAT[A/G]CTGCAAAAAACATTAAACAATTAAAAATTAGACGAGTCATAAAATGGTAACATGCTTGCAGAAT	scaffold468	1	128	-1	497752	497879	497879	CATGATATATGTAATAAAAAATGTTGCCTTCATTGGAATAGAAACACCAATTACTTTAGGAATACTGCAAAAAACATTAAACAATTAAAAATTAGACGAGTCATAAAATGGTAACATGCTTGCAGAAT	2e-57	126/128	0/128
08.1_19021311	<lmxll>		LG7	58.814	8	19021311	19020784	19030165	8019039	8018512	8027893	ACTTTTACTGACTTTTTTGTTTTGCTGTGAAATCAGAATAAAAGAAAGGCTGCAGCTTATATA[A/G]CTGTCCAGAAAACCCAATAATGGAAGACACTCTTACATTCGTAGGATAATAATGGTGGCTCTTC	scaffold1040	1	128	1	327411	327538	327411	ACTTTTACTGACTTTTTTGTTTTGCTGTGAAATCAGAATAAAAGAAAGGCTGCAGCTTATATAACTGTCCAGAAAACCCAATAATGGAAGACACTCTTACATTCGTAGGATAATAATGGTGGCTCTTC	4e-53	123/128	0/128
07.1_4213268	<nnxnp>		LG7	59.081	7	4213268	4210543	4213342	8030618	8027893	8030692	TGGGTATTCTGCTTGACTGTCTTCATTTAATATATTGGCAATGTATTAGAACAGAGCATGTAT[T/G]TTTTGCATTACTTGTCTTTCAAACCAAAATTCATTATTCTCATATTCTGCAGGTCCTATGGTTT	scaffold468	1	128	-1	544980	545107	545107	TGGGTATTCTGCTTGACTGTCTTCATTTAATATATTGGCAATGTATTAGAACAGAGCATGTATTTTTTGCATTACTTGTCTTTCAAACCAAAATTCATTATTCTCATATTCTGCAGGTCCTATGGTTT	4e-53	123/128	0/128
07.1_4668414	<nnxnp>		LG7	59.289	7	4668414	4665971	4714232	8033135	8030692	8078953	AATAATTTATTGGCAACTATGGTCAAAAACATTGTTCTATCCATTCATATGATATCATGGAAC[A/G]AGGTACACAGGCTCAAAGAATAACCACCTATAAATTATTACACTAAAAACATGGAGGATTAGAC	scaffold468	1	128	-1	132200	132326	132326	AATAATTTATTGGCAACTATGGTCAAAAACATTGTTCTATCCATTCATATGATATCATGGAACAAGGTACACAGGCTCAAAGAATAACCACCTATAAATTATTACACTAAAAACATGGAGGATTAGAC	1e-54	125/128	1/128
07.1_15663914	<nnxnp>		LG7	59.548	7	15663914	13908569	16323370	9834298	8078953	10493754	TTGATTGAGTGCATTAGAAACAGAAGCCACCAGAGAAGCAGATTGCAAGATCAATAACAATAG[C/T]CAAATGAATGCTCRATCATGAGATGAAGGTTAAGTAATATTATTGTTTGCCAAAAATAAAGTAA	scaffold15330	1	128	-1	15222	15349	15349	TTGATTGAGTGCATTAGAAACAGAAGCCACCAGAGAAGCAGATTGCAAGATCAATAACAATAGCCAAATGAATGCTCRATCATGAGATGAAGGTTAAGTAATATTATTGTTTGCCAAAAATAAAGTAA	5e-52	122/128	0/128
07.1_6880842	<nnxnp>		LG7	59.896	7	6880842	6872417	6904498	10502179	10493754	10525835	ATAGTTAAACTCAATGAGCATCAGTAGAAGCTTCTGCGCATACATTGGAATCGGATCTTCATC[C/A]TCTATTAGGATGGGGTACAAGGGGAGAAAGTGTGCTTGAGTTATTGATCTCAAATCCTTCATAA	scaffold267	1	128	1	75240	75367	75240	ATAGTTAAACTCAATGAGCATCAGTAGAAGCTTCTGCGCATACATTGGAATCGGATCTTCATCCTCTATTAGGATGGGGTACAAGGGGAGAAAGTGTGCTTGAGTTATTGATCTCAAATCCTTCATAA	2e-58	127/128	0/128
07.1_3471424	<lmxll>	<hkxhk>	LG7	60.064	7	3471424	3324613	3505492	10672646	10525835	10706714	GATCAAGAGAAAATAAAAATAATCGGGTGAGACATTCTACAAGGAAGAATGATTTACACAGAC[T/A]TTTTAATATCATTATGAACAACTATCAACCCTTAGATGGTAGATCTTCAGGGAAAATGCAAATA	scaffold54	1	128	1	444545	444672	444545	GATCAAGAGAAAATAAAAATAATCGGGTGAGACATTCTACAAGGAAGAATGATTTACACAGACTTTTTAATATCATTATGAACAACTATCAACCCTTAGATGGTAGATCTTCAGGGAAAATGCAAATA	1e-54	124/128	0/128
07.1_7010546	<nnxnp>		LG7	60.4	7	7010546	6988335	7126802	10728925	10706714	10845181	TCTCAGTCCTCGACTATATACAAAATCAGGAATCACCTTAAAAACACCTTTCAAGCATAGATA[G/A]CACTGATCTCCAGACAAATCCGGGGTGCACTGGCCCAAGCCGTATATTTTATGGTAAGACACAG	scaffold205	1	127	-1	187590	187716	187716	TCTCAGTCCTCGACTATATACAAAATCAGGAATCACCTTAAAAACACCTTTCAAGCATAGATAGCACTGATCTCCAGACAAATCCGGGGTGCACTGGCCCAAGCCGTATATTTTATGGTAAGACACA	5e-46	117/127	0/127
05.1_3248317	<hkxhk>	<hkxhk>	LG7	60.799	5	3248317	3083082	3547489	11010416	10845181	11309588	ATTTTCCTTCAAATTATCCTACCATGAGCACATGCGATAAGACGCCTCACTTTGTATATGTTC[T/C]ACTGCAGGCTATGGAAATGATGAAGGTTAAGAGCTCCTYTGTTTTACGCAAAACTGGTTATGAG	scaffold2306	1	128	-1	111975	112102	112102	ATTTTCCTTCAAATTATCCTACCATGAGCACATGCGATAAGACGCCTCACTTTGTATATGTTCTACTGCAGGCTATGGAAATGATGAAGGTTAAGAGCTCCTYTGTTTTACGCAAAACTGGTTATGAG	2e-56	125/128	0/128
15.1_1993983	<nnxnp>		LG7	61.222	15	1993983	1901842	1999777	11401729	11309588	11407523	TCTTTATTTTTTGTCAAGTTCTTTGTTCTGGTCTTACTCTTGAACATTCCTTTTTCAGGTTTT[G/A]TCAGAATTGTTTCTAACCATCTGCAAGAAACTGCCTGACAAAATAAGGGCTTCTCATGGATGTT	scaffold15221	1	126	1	232029	232154	232029	TCTTTATTTTTTGTCAAGTTCTTTGTTCTGGTCTTACTCTTGAACATTCCTTTTTCAGGTTTTGTCAGAATTGTTTCTAACCATCTGCAAGAAACTGCCTGACAAAATAAGGGCTTCTCATGGATG	2e-56	124/126	0/126
07.1_3138954	<lmxll>		LG7	61.609	7	3138954	3075516	3157984	11470961	11407523	11489991	CTTCTTCTTCCTCCCATTCTCAATTCCTGCAGATTCAATTGGTTGTGATTCGGTTTCAATTTG[G/A]ATATCTTGCTCCGCCTCTTTCTCCTGAACAAGAAAAAATATTCAGAAAAATACTTAAAAAACCA	scaffold1040	1	125	-1	528	652	652	CTTCTTCTTCCTCCCATTCTCAATTCCTGCAGATTCAATTGGTTGTGATTCGGTTTCAATTTGGATATCTTGCTCCGCCTCTTTCTCCTGAACAAGaaaaaatattcagaaaaatacttaaaaaa	9e-56	123/125	0/125
07.1_4760051	<nnxnp>		LG7	61.781	7	4760051	4714232	4761407	11535810	11489991	11537166	AAAACTGCAGGTATATATACTTTAGAGGGTTGGAACGTGGCTTCTTTCCATGAGGCAATTTTA[C/T]AAATAAAAAAGGCTTGCGAGCTAAAAAGATGAAAGCCTGCAAACTGAGACCTTCTGGAAAAGAA	scaffold3463	1	128	-1	58546	58673	58673	AAAACTGCAGGTATATATACTTTAGAGGGTTGGAACGTGGCTTCTTTCCATGAGGCAATTTTACAAATAAAAAAGGCTTGCGAGCTAAAAAGATGAAAGCCTGCAAACTGAGACCTTCTGGAAAAGAA	5e-52	122/128	0/128
07.1_4863554	<nnxnp>		LG7	62.271	7	4863554	4813159	5338676	11587561	11537166	12062683	CCATCTAGTTGCTGTTTCAAATTAGTAGACCCAAGAAGACCAAGTAGCAACTCAAGCCCTACA[C/T]GCACAAAATGTCATGGAATCATTCTAAGTCTAGCTTCAATTATATGGTGGATAACAAACACAAC	scaffold13925	1	124	-1	77070	77193	77193	CCATCTAGTTGCTGTTTCAAATTAGTAGACCCAAGAAGACCAAGTAGCAACTCAAGCCCTACACGCACAAAATGTCATGGAATCATTCTAAGTCTAGCTTCAATTATATGGTGGATAACAAACA	1e-53	121/124	0/124
07.1_4762765	<nnxnp>		LG7	62.764	7	4762765	4761407	4813159	12064041	12062683	12114435	CAATATGTTTTTACCGGCTAGGAAGGCTCTGCAGCAAATATGAGAGTTTTGAAACATTTTGTG[G/C]ACATTGGACAGTTCGCTGTTCCAAAAGGCTGAAACTCGTTTATAGTCATAGATTGTGATCATGG	scaffold3463	1	128	-1	56112	56239	56239	CAATATGTTTTTACCGGCTAGGAAGGCTCTGCAGCAAATATGAGAGTTTTGAAACATTTTGTGGACATTGGACAGTTCGCTGTTCCAAAAGGCTGAAACTCGTTTATAGTCATAGATTGTGATCATGG	9e-56	125/128	0/128
07.1_11387637	<nnxnp>		LG7	63.338	7	11387637	10732874	11770430	12769198	12114435	13151991	TTGCTGCAGATCCTTCAAATGAGAACATCTATGCCCGAAATTAGGTAAATAATASTAGTTTTG[G/A]CTCACATCATTTGATGTATGAAGTGAAGAAAACATTATGTTCTACCTTCACTTGAAGCTTGAAC	scaffold2758	1	128	-1	170166	170293	170293	TTGCTGCAGATCCTTCAAATGAGAACATCTATGCCCGAAATTAGGTAAATAATASTAGTTTTGGCTCACATCATTTGATGTATGAAGTGAAGAAAACATTATGTTCTACCTTCACTTGAAGCTTGAAC	3e-48	119/128	0/128
07.1_6863994	<nnxnp>		LG7	63.71	7	6863994	6768291	6872417	13247694	13151991	13256117	GGCTGGAATGGAGTTCATAATACATTGAATTCTCCTAGGTCCTCTGGTGATTACAGATATACA[A/T]TCATTCAAAATCATTTAGCAATATTTCCCATGAATAACTTCAATAAACATATGAAAGAAGCATT	scaffold267	2	128	1	41140	41276	41140	GCTGGAATGGAGTTCATAATACATTGAATTCTCCTAGGTCCTCTGGTGATTACAGATATAC----------AATCATTCAAAATCATTTAGCAATATTTCCCATGAATAACTTCAATAAACATATGAAAGAAGCATT	1e-41	119/137	10/137
08.1_19039020	<lmxll>		LG7	63.873	8	19039020	19030165	19195715	13264972	13256117	13421667	ACCTCAAAAGCTGACCTGCTCATAATGGCCACTTAAGAATTGAGAAACTGCAGTTTCATGTCT[T/C]GTTAGCAGCTCCTGTCAAACATCTTTATTTAAGTACACACCCAAAATAAGGCATAAAACGGATC	scaffold1040	1	128	1	348234	348361	348234	ACCTCAAAAGCTGACCTGCTCATAATGGCCACTTAAGAATTGAGAAACTGCAGTTTCATGTCTTGTTAGCAGCTCCTGTCAAACATCTTTATTTAAGTACACACCCAAAATAAGGCATAAAACGGATC	1e-54	124/128	0/128
07.1_6928155	<nnxnp>		LG7	64.385	7	6928155	6904498	6944919	13445324	13421667	13462088	TTAATTCTGTTTTAGTTGCACAATTCCTCACAAGGAAGCTGCAGTTGTATGCTGCGACGAGGT[C/G]GATCCAATCGCTAAGGTAACCATTTTTTCCCCGACTGACACTCTATGCCTCAAATTGCAGTATT	scaffold205	1	127	-1	302247	302373	302373	TTAATTCTGTTTTAGTTGCACAATTCCTCACAAGGAAGCTGCAGTTGTATGCTGCGACGAGGTCGATCCAATCGCTAAGGTAACCATTTTTTCCCCGACTGACACTCTATGCCTCAAATTGCAGTAT	3e-55	124/127	0/127
02.1_23259301		<hkxhk>	LG7	64.749	2	23259301	23064744	23998725	13656645	13462088	14396069	CTTTGAAAAATTGTTATACAGGAAAAGGATTTTTGTTGGTTGCTCTTGTTCTTTTTTTTTTTT[T/C]TCAAACTTCAGATGTGAAACCTGGAAAGTTATGCCGGCTTGCAATGTTTTGTATTTTTATGTTA	scaffold15221	4	128	1	26798	26917	26798	TGAAAAATTGTTATACAGGAAAAGGATTTTTGTTGGTTGCTCTTGTTCttttttttttttttCAAACTTCAGATGTGAAACCTGGAAAGTTATGCCGGCTTGCAATGTTTTGTATTTTTATGTTA	4e-35	109/125	5/125
07.1_3805155	<nnxnp>		LG7	65.376	7	3805155	3712949	4006486	14488275	14396069	14689606	CAAGATTCTGATAGAATTGAATATAAATTTGCTGATAAAGATGCCTTTGCCTCTCCACAAGAG[G/A]CCAACCCATGTGTTCTTGAAAATTGTATAAGTTCTGTCCAATTTGTAGATTCAGCTATTGAAGA	scaffold54	1	128	-1	49629	49756	49756	CAAGATTCTGATAGAATTGAATATAAATTTGCTGATAAAGATGCCTTTGCCTCTCCACAAGAGGCCAACCCATGTGTTCTTGAAAATTGTATAAGTTCTGTCCAATTTGTAGATTCAGCTATTGAAGA	2e-57	126/128	0/128
05.1_2917848	<nnxnp>		LG7	67.736	5	2917848	1966561	3083082	15640893	14689606	15806127	CACCAGCATGAACACCTCGAAGGTCACGGAATGGACTGGAATGACGATCCCCCCTGCAGCAAC[A/G]CCGCCTCGAGGCGAAGCCACTCTTGACGAGCCAGGTGGAGACTCGGGTCCGCAGAAGAACTTGC	scaffold1479	1	128	1	153517	153644	153517	CACCAGCATGAACACCTCGAAGGTCACGGAATGGACTGGAATGACGATCCCCCCTGCAGCAACACCGCCTCGAGGCGAAGCCACTCTTGACGAGCCAGGTGGAGACTCGGGTCCGCAGAAGAACTTGC	4e-53	123/128	0/128
07.1_7340079	<lmxll>	<hkxhk>	LG7	67.789	7	7340079	7291568	7564974	15854638	15806127	16079533	TATTATTTTAGCCTGTATTGAATGATGAAACTCTAAAATCAGTTCAAAACTAGCCAAAGAATT[A/G]CAAACTGTAAGTGAACACAGAACAGAGAGACATGCCTGACCTGCAGCCACGAAAACCAAGCATG	scaffold2276	3	128	-1	561113	561238	561238	TTATTTTAGCCTGTATTGAATGATGAAACTCTAAAATCAGTTCAAAACTAGCCAAAGAATTACAAACTGTAAGTGAACACAGAACAGAGAGACATGCCTGACCTGCAGCCACGAAAACCAAGCATG	1e-53	122/126	0/126
07.1_3012080	<nnxnp>		LG7	68.253	7	3012080	2763633	3075516	16327980	16079533	16391416	AATACATTTAATGAAGGACCCTTCTCCACCACCAATCTTGCTTGCGTGCCGGCTTCTGTGTCA[G/A]CGTCTTGTGCTGAGGAGTTGTGATCCACTGAGCTAGAGTTACTGTTTGATTGGCTCTCATGACC	scaffold1040	1	128	-1	78758	78885	78885	AATACATTTAATGAAGGACCCTTCTCCACCACCAATCTTGCTTGCGTGCCGGCTTCTGTGTCAGCGTCTTGTGCTGAGGAGTTGTGATCCACTGAGCTAGAGTTACTGTTTGATTGGCTCTCATGACC	2e-50	121/128	0/128
15.1_2238925	<nnxnp>		LG7	69.119	15	2238925	2237096	2258889	16393245	16391416	16413209	TCACTTAGTATTTTGTTCATCCATTTTGAATCATTGAACCATGTTTCCTATTTTCATTTTTGC[T/C]CCCCTTGATTGTAGTCATTATCTGTGATATCCTCCCTCTGCAATTATACATCTAATCTGGGTTT	scaffold15221	1	128	1	568101	568228	568101	TCACTTAGTATTTTGTTCATCCATTTTGAATCATTGAACCATGTTTCCTATTTTCATTTTTGCTCCCCTTGATTGTAGTCATTATCTGTGATATCCTCCCTCTGCAATTATACATCTAATCTGGGTTT	9e-56	125/128	0/128
07.1_5818962	<hkxhk>		LG7	71.104	7	5818962	5816380	6121620	16415791	16413209	16718449	TGTGCTACTGGCAAATATTTACTCATCTCGAAGACAATGGAAAAAGAGAGCGGAAACTATATT[G/A]AAGATGAAAGAAATGAATGTGAAGAAGGATGTTGGTGTGAGTTGGGTTGAAATTGAGAAAAATG	scaffold427	1	128	-1	320918	321045	321045	TGTGCTACTGGCAAATATTTACTCATCTCGAAGACAATGGAAAAAGAGAGCGGAAACTATATTGAAGATGAAAGAAATGAATGTGAAGAAGGATGTTGGTGTGAGTTGGGTTGAAATTGAGAAAAATG	4e-53	123/128	0/128
15.1_2235269	<hkxhk>	<lmxll>	LG7	72.079	15	2235269	2220272	2237096	16733446	16718449	16735273	TGGTATGAAAACATGTGCTTAGCATCATCATGATTTTTCCATGTGACTAAGTTACTGAGGTGC[C/T]TGTGGTCAATGAAATAGTTTTGATACAATTGTTAGTTATGCTTTTTTTTTTTTTTAAACTTGAA	scaffold15221	1	108	1	563577	563684	563577	TGGTATGAAAACATGTGCTTAGCATCATCATGATTTTTCCATGTGACTAAGTTACTGAGGTGCCTGTGGTCAATGAAATAGTTTTGATACAATTGTTAGTTATGCttt	1e-47	107/108	0/108
07.1_6424279	<nnxnp>		LG7	73.851	7	6424279	6121620	6432695	17037932	16735273	17046348	AAACAGTCGCACAACATACAAATCTTACCTTAAGAATCATACTGCAGTAAAAAAATATTTAAA[G/C]ATCGAAATGAACCTTGCATCAGCAAATTCTTTTATACATGATAGTTTCAGTATGAGACAAATTT	scaffold15257	1	128	-1	268433	268560	268560	AAACAGTCGCACAACATACAAATCTTACCTTAAGAATCATACTGCAGTaaaaaaaTATTTAAAGATCGAAATGAACCTTGCATCAGCAAATTCTTTTATACATGATAGTTTCAGTATGAGACAAATTT	2e-50	121/128	0/128
07.1_3539561	<lmxll>		LG7	76.715	7	3539561	3505492	3580152	17080417	17046348	17121008	GTAAGGTTCGGTGCTCCTTGTTATCGTAGATGTTACCAATAAATTCTGTGAACAATTTCATGT[T/C]CATATAAGAAATTACCGAATTGCCGAGGACGTAAACAAGGACCAACTTTTGGCCAATTTGCAAA	scaffold54	1	128	1	459662	459789	459662	GTAAGGTTCGGTGCTCCTTGTTATCGTAGATGTTACCAATAAATTCTGTGAACAATTTCATGTTCATATAAGAAATTACCGAATTGCCGAGGACGTAAACAAGGACCAACTTTTGGCCAATTTGCAAA	5e-52	122/128	0/128
15.1_5131428	<nnxnp>		LG7	77.928	15	5131428	5048988	5135812	17203448	17121008	17207832	GTGTTGTCAATTTACAGGTGCGGAGAGGATGAGCGCCCGCTAAATGAGTTACTAATTCTGCAG[T/C]TGGGGTCTGAGCACCCTAATGGTCGGTACAACATTTCAATGTGTAAGATTTTCGGCAATCACTT	scaffold4286	1	128	1	126553	126680	126553	GTGTTGTCAATTTACAGGTGCGGAGAGGATGAGCGCCCGCTAAATGAGTTACTAATTCTGCAGTTGGGGTCTGAGCACCCTAATGGTCGGTACAACATTTCAATGTGTAAGATTTTCGGCAATCACTT	4e-53	123/128	0/128
15.1_2205278	<nnxnp>		LG7	78.685	15	2205278	2205265	2220272	17207845	17207832	17222839	TCGGTATTGTTCTACTGCAGCTGTATACTTGTTTTACACCGCACGAGCAATTGCATATTGTTT[T/C]TTCCATTTCAGATAATATATTTGGCTTAATATCCACATTCACTGGTTTAAAAGAAAAAATTCCT	scaffold15221	1	126	1	519483	519604	519483	TCGGTATTGTTCTACTGCAGCTGTATACTTGTTTTACACCGCACGAGCAATTGCATATTGTTTTTTCCATTTCAGATAATATATTTGGCTTAATATCCACATTCACTGGTTTAAAAGAAAAAATTC	4e-41	114/126	4/126
15.1_5599819		<hkxhk>	LG7	82.192	15	5599819	5599326	5868545	17223332	17222839	17492058	ATATTCAATGCTTCCTTTATTGTTCTTTCTGAACAAAAAAAATAATTGAAGTATGGATTGCAT[A/G]ATCATCTACATTCTCAGGCAAACAAACACCAACTCCAAATTGAATCATATGGTTTTTATAGTGA	scaffold2888	1	128	-1	30265	30391	30391	ATATTCAATGCTTCCTTTATTGTTCTTTCTGAACaaaaaaaaTAATTGAAGTATGGATTGCATAATCATCTACATTCTCAGGCAAACAAACACCAACTCCAAATTGAATCATATGGTTTTTATAGTGA	1e-54	125/128	1/128
07.1_2011380	<hkxhk>		LG7	82.892	7	2011380	2008276	2034816	17495162	17492058	17518598	TAATGGTTATATTTTATACAACTGCAGTCAGGTAAAGAGTGCCTTTGCAAATATTTGTTGCCA[A/G]CTACAGTGGGAAATTACGTGGTTTCACCTAACAAGCAATGCTATGAAAGGGATGATCAACTCTA	scaffold1172	1	128	-1	85729	85856	85856	TAATGGTTATATTTTATACAACTGCAGTCAGGTAAAGAGTGCCTTTGCAAATATTTGTTGCCAACTACAGTGGGAAATTACGTGGTTTCACCTAACAAGCAATGCTATGAAAGGGATGATCAACTCTA	9e-56	125/128	0/128
18.1_3177007	<nnxnp>		LG7	84.305	18	3177007	3009516	3180772	17686089	17518598	17689854	GGGCCTGCCACAGTGCCACCTGATATGTTTCCTGCAGAGGAAGAACCTTGTATTTCTTCCATG[G/T]TCTCTTTGTTGTTCAGGAGCAATCAGAAAAGATTCTTTGGTCATAAATATTTCTGTCAGGAAAT	scaffold346	14	128	1	121258	121372	121258	TGCCACCTGATATGTTTCCTGCAGAGGAAGAACCTTGTATTTCTTCCATGGTCTCTTTGTTGTTCAGGAGCAATCAGAAAAGATTCTTTGGTCATAAATATTTCTGTCAGGAAAT	1e-48	112/115	0/115
15.1_5598834	<lmxll>	<hkxhk>	LG7	85.984	15	5598834	5552231	5599326	17736457	17689854	17736949	TTGTCTGCATGCATCTTTATGGACCATCTCAACACGTGTGCTGAAAGAACTGTCAAGAGTATC[T/C]GTTCTTTTGTCGAATCATATTTCCTTAGTTTTACTTGTGAAATCTTGCTGTAAAGTAATTTAAT	scaffold2888	5	127	-1	31266	31388	31388	CTGCATGCATCTTTATGGACCATCTCAACACGTGTGCTGAAAGAACTGTCAAGAGTATCTGTTCTTTTGTCGAATCATATTTCCTTAGTTTTACTTGTGAAATCTTGCTGTAAAGTAATTTAA	1e-47	116/123	0/123
07.1_2277305	<nnxnp>		LG7	88.173	7	2277305	2167779	2396189	17846475	17736949	17965359	GATGATACRTGTTTGCTCTGCATCTGCACAAAAAATAAATGAGAAAAAAAATTTTAGGTCCAG[A/G]GGAAATAAAGATGAGATAGTTTGATGGTATTAAACAAATGAATGACCTGAAGATGCATCAGAAT	scaffold1136	1	128	-1	397084	397216	397216	GATGATACRTGTTTGCTCTGCATCTGCACaaaaaataaatgagaaaaaaaaTTTTAGGTCCAGAGGAAATAAAGATGAGATAGTTTGATGGT------ATTAAACAAATGAATGACCTGAAGATGCATCAGAAT	3e-48	123/134	7/134
15.1_5505630	<lmxll>		LG7	89.534	15	5505630	5448893	5552231	18022096	17965359	18068697	AGCTTGAAATGGCGACRACTGAGTACAAGTTCACTCCGTCTAGCACCGGAGGATGTGCAGCTA[A/C]GATGGTCATGACATACAAGCTTCTCCCYGGAGTCGAAGTCACCGAAGTGGAAGAGAAAGCAAAG	scaffold12165	1	128	-1	2917	3044	3044	AGCTTGAAATGGCGACRACTGAGTACAAGTTCACTCCGTCTAGCACCGGAGGATGTGCAGCTAAGATGGTCATGACATACAAGCTTCTCCCYGGAGTCGAAGTCACCGAAGTGGAAGAGAAAGCAAAG	1e-47	118/128	0/128
15.1_5140198	<lmxll>		LG7	95.009	15	5140198	5135812	5198364	18073083	18068697	18131249	CTTCTCTGCAGTCTCTGCATACTTCTTCAAACACTCTGGGTTTATCTTTCCTTTCAGTGCTGG[A/G]TCAATTATGTCACCTAGAGTACCTTTCCTTTGGTTCGACATTGCCCAATCTGCAAGACTCACTT	scaffold4286	1	128	1	133014	133141	133014	CTTCTCTGCAGTCTCTGCATACTTCTTCAAACACTCTGGGTTTATCTTTCCTTTCAGTGCTGGATCAATTATGTCACCTAGAGTACCTTTCCTTTGGTTCGACATTGCCCAATCTGCAAGACTCACTT	9e-56	125/128	0/128
15.1_5256531		<hkxhk>	LG7	95.818	15	5256531	5198364	5275209	18189416	18131249	18208094	GCAACCAATGTGAAAAGGTGCGTGCACGCCATTTATCACTCCAATCTGATAATCTAGAAATGT[C/T]RGAAATTTTGGAGTCATGCATGCTTAATAACCTGCGCACACTTCTCTTTTACCRAACAGTTAGY	scaffold1409	1	127	-1	265138	265264	265264	GCAACCAATGTGAAAAGGTGCGTGCACGCCATTTATCACTCCAATCTGATAATCTAGAAATGTCRGAAATTTTGGAGTCATGCATGCTTAATAACCTGCGCACACTTCTCTTTTACCRAACAGTTAG	9e-43	114/127	0/127
07.1_1762420	<nnxnp>		LG7	96.017	7	1762420	1756735	1883796	18213779	18208094	18335155	CCTGCTCACTGTCTCCCTCCTGTCCATTATTGAATTTGGTTGTGAAGTTTATATATGTTGCTT[G/A]TTATTTGATTTTTTTTTCCCAAGTGTTTGTTGCGTTTTTCTGCTTGTTTTCATTAACTTTGTAC	scaffold3839	1	128	1	22984	23110	22984	CCTGCTCACTGTCTCCCTCCTGTCCATTATTGAATTTGGTTGTGAAGTTTATATATGTTGCTTGTTATTTGA--tttttttttCCCAAGTG-TTTGTTGCGTTTTTCTGCTTGTTTTCATTAACTTTGTAC	1e-41	118/131	7/131
15.1_4966550	<hkxhk>	<hkxhk>	LG7	100.207	15	4966550	4926946	5048988	18374759	18335155	18457197	AATAAAATAATACATTCATAAATTATGAAAATAGAATCAATGTCTCTGGAGTAATGAAACTAT[A/G]CTTAGAAATTATACATGTCGCTTTTGCCAGTAATTTTCCTAGTTTCTGCGGGCCCTAGTAAGAG
07.1_1679347	<nnxnp>		LG7	100.875	7	1679347	1654042	1715199	18482502	18457197	18518354	GCAGCATTCACATCCTTCMCTTGGGCAACTGCAGATTCTAATAGATTGCCCGAAGCTTCACCA[A/T]AAGCTCTATTTTCATTACAAGACTCATTAGCATCATTTCGTACTCCTCCAGAATAATGTGCCGT	scaffold12404	1	128	1	89	216	89	GCAGCATTCACATCCTTCMCTTGGGCAACTGCAGATTCTAATAGATTGCCCGAAGCTTCACCAAAAGCTCTATTTTCATTACAAGACTCATTAGCATCATTTCGTACTCCTCCAGAATAATGTGCCGT	4e-47	118/128	0/128
07.1_1751053	<nnxnp>		LG7	103.149	7	1751053	1715199	1756735	18554208	18518354	18559890	AAAACAGGAAAAAAGGTTGGCAAAAATGTAATTTTGATATGCTACAAAGAATTTAAGGAAAAT[T/C]GTTTGTTGTAGCAGTGAAAGAATTCTGAAAAARCAAAAAATATACCAATCTCTAAATCCTTCTT	scaffold3839	1	128	1	12896	13023	12896	AAAACAGGAAAAAAGGTTGGCAAAAATGTAATTTTGATATGCTACAAAGAATTTAAGGAAAATTGTTTGTTGTAGCAGTGAAAGAATTCTGaaaaarcaaaaaaTATACCAATCTCTAAATCCTTCTT	3e-55	124/128	0/128
15.1_5392158	<lmxll>	<hkxhk>	LG7	104.217	15	5392158	5343023	5448893	18609025	18559890	18665760	CTGCCGGAGGAGCTTCTTTCGGAGGCTCTGGCTCTGCCGGAGGTGGAGCAGGTTCGGCCGGAG[C/A]TGGTTCATTCTCTGGGTTTGGTGGTGCTGGTTCTGCAGGTGGTTCAGTGTGGGAGCAAATTGTG	scaffold1567	9	128	1	24150	24269	24150	GGAGCTTCTTTCGGAGGCTCTGGCTCTGCCGGAGGTGGAGCAGGTTCGGCCGGAGCTGGTTCATTCTCTGGGTTTGGTGGTGCTGGTTCTGCAGGTGGTTCAGTGTGGGAGCAAATTGTG	1e-47	114/120	0/120
07.1_2005174	<nnxnp>		LG7	106.858	7	2005174	1883796	2008276	18787138	18665760	18790240	TGCAGGAGTTTAGTAGGTCTGAGGCCCTTTCTATATAAGTTATTTGATTTGAGGAGAAAGGGG[A/G]AARAGTTTAACGATAAGAATTAGTGAACAAAAGAAAATTTTTGTTTCTTTCCCTTCTTGGTATT	scaffold1172	1	128	-1	90606	90761	90761	TGCAGGAGTTTAGTAGGTCTGAGGCCCTTTCTATATAAGTTATT---------------------------TGATTTGAGGAGAAAGGGG-AAARAGTTTAACGATAAGAATTAGTGAACAAAAGAAAATTTTTGTTTCTTTCCCTTCTTGGTATT	7e-32	120/156	28/156
15.1_5293889	<lmxll>		LG7	110.664	15	5293889	5275209	5343023	18808920	18790240	18858054	GGCACTTTAAAGCACGGGACTGCAAGATTCCTAAAATTGGAAGGCTCACATGCCTGCAGGATC[T/C]GGAGGAGTTCATTGTCTCAAGAGAAGAAGGCCATAAGATAGAGGAACTCAAGTACATGAACCAG	scaffold3627	1	128	-1	8978	9105	9105	GGCACTTTAAAGCACGGGACTGCAAGATTCCTAAAATTGGAAGGCTCACATGCCTGCAGGATCTGGAGGAGTTCATTGTCTCAAGAGAAGAAGGCCATAAGATAGAGGAACTCAAGTACATGAACCAG	5e-52	122/128	0/128
07.1_1628739	<nnxnp>		LG7	111.971	7	1628739	1540844	1654042	18945949	18858054	18971252	AAAGAAGTAGTCATCAGGATTCAGCTCACCACTGACGTAACAAGAAGTTGCCGGAGAGATGTT[G/A]CAGGACTCAAATGGAGTGCTTGTTGCTGTTTGATTACTGAACTCTGTTTCAGAGTTTCCGAGGA	scaffold1796	4	99	1	464	559	464	GAAGTAGTCATCAGGATTCAGCTCACCACTGACGTAACAAGAAGTTGCCGGAGAGATGTTGCAGGACTCAAATGGAGTGCTTGTTGCTGTTTGATT	1e-16	77/96	0/96
07.1_2058255	<nnxnp>		LG7	116.297	7	2058255	2034816	2167779	18994691	18971252	19104215	CAAAAAAAGTTACTTGAASTTGGGTAGCTAAAATAAGAGACTCAAAGCTTATATACCAGAAAA[G/*]GTCCAAAACACGCAGCAGAGGATAACTGGTAMATACAAATAYTGACAACGTTAATATCGTATGA	scaffold1172	79	128	-1	48077	48126	48126	GCAGAGGATAACTGGTAMATACAAATAYTGACAACGTTAATATCGTATGA	8e-12	45/50	0/50
15.1_2205253		<nnxnp>	LG7	123.633	15	2205253	2186392	2205265	19123076	19104215	19123088	TGTTTCTATTCATCGAATGTTTGAATCGGTATTGTTCTACTGCAGCTGTATACTTGTTTTACA[C/T]CGCACGAGCAATTGCATATTGTTTTTTCCATTTCAGATAATATATTTGGCTTAATATCCACATT	scaffold15221	1	128	1	519458	519581	519458	TGTTTCTATTCATCGAATGTTTGAATCGGTATTGTTCTACTGCAGCTGTATACTTGTTTTACACCGCACGAGCAATTGCATATTGTTTTTTCCATTTCAGATAATATATTTGGCTTAATATCCACATT	3e-43	117/128	4/128
07.1_425861	<nnxnp>		LG7	124.056	7	425861	425784	431999	19123165	19123088	19129303	TAGTAATGCGGGAATGGTTGAAACTGGGAAGGATTTGTTCAGCWTGATGCAAACAAGGCATGG[A/G]ATCAAGCCAAGGTTGGAGCACTATGCATGTATGGTGGACCTTCTTGGCAGAGCTGGGAGGCTTC	scaffold2017	1	128	-1	177003	177130	177130	TAGTAATGCGGGAATGGTTGAAACTGGGAAGGATTTGTTCAGCWTGATGCAAACAAGGCATGGAATCAAGCCAAGGTTGGAGCACTATGCATGTATGGTGGACCTTCTTGGCAGAGCTGGGAGGCTTC	6e-58	126/128	0/128
07.1_374662	<nnxnp>		LG7	129.656	7	374662	324429	400184	19179536	19129303	19205058	CCGAGCTTTTGGCTTGACCTCTCGCGGTTATTGTCTGAGTTTTTTAGTTCTTTATCAGAATTT[C/G]AAGGAACTGATATATGCTGCAAACTTTGAGCTCAAGATTTCCAAGGAGCGAATTCTCCAGTGAA	scaffold13386	1	128	1	40488	40612	40488	CCGAGCTTTTGGCTTGACCTCTCGCGGTTATTGTCTGAGTTTTTTAGTTCTTTATCAGAATTTCAAGGAACTGATATATGCTGCAAACTTTGAGCTCAAGATTTCCAAGGAGCGAATTCTCCAGTGAA	1e-41	116/128	3/128
07.1_463809	<nnxnp>		LG7	137.387	7	463809	450972	511453	19217895	19205058	19265539	AGGCACGTTGGCAGGGTACTGAAAGTTTGCCAAGCTTCTTAGTCTTCTTGAGAAGTTAGCAAC[G/A]AAGGAAGTGTCATTGAGACCTGGGAGAATAGGTCTCATGAGTGGGAGATTCTTATTATTATTTA	scaffold2017	1	126	-1	139636	139761	139761	AGGCACGTTGGCAGGGTACTGAAAGTTTGCCAAGCTTCTTAGTCTTCTTGAGAAGTTAGCAACGAAGGAAGTGTCATTGAGACCTGGGAGAATAGGTCTCATGAGTGGGAGATTCTTATTATTATT	5e-59	126/126	0/126
07.1_559099	<nnxnp>		LG7	147.843	7	559099	511453	1006025	19313185	19265539	19760111	CATGACATCATTGGGGAACCAAAACAATATGATACCACTGCTGCTGGTTCACAGCTGCGAGCT[C/T]CTGTTTCTGCTCAGCCATCTGGCATGAATCAGTCCAGTATCCCTGCAGGGAATCCTCAATCTTA	scaffold2017	1	128	-1	51224	51351	51351	CATGACATCATTGGGGAACCAAAACAATATGATACCACTGCTGCTGGTTCACAGCTGCGAGCTCCTGTTTCTGCTCAGCCATCTGGCATGAATCAGTCCAGTATCCCTGCAGGGAATCCTCAATCTTA	2e-57	126/128	0/128
08.1_6939631		<nnxnp>	LG8	0	8	6939631	6795348	7147857	144283	0	352509	AATTTTAAAAATAAAAATAAAAAAGAAAAGAAAAAGTTATAAAAAGGCCTGCAGGGAAAAGTG[G/A]TTGCCCCCCATGCATGATTGGGAGAGAGTGAGAAAACATCTGTTTTGCCTTCTTCTTTTACAAT
08.1_27641565	<nnxnp>		LG8	7.376	8	27641565	27583151	27732111	410923	352509	501469	TGGGATTGTATTGAAGCCCAAGCAGGAAATGGTGGCTAAATCTGCAGCACAGATTGTGCGTGA[G/A]CAACGTGGGAAGTAAGTGTGGTTTGAATCCTCTCTTTATGCTCCTGCTTCAGTCTTGCCATAGG	scaffold11691	1	128	1	473	600	473	TGGGATTGTATTGAAGCCCAAGCAGGAAATGGTGGCTAAATCTGCAGCACAGATTGTGCGTGAGCAACGTGGGAAGTAAGTGTGGTTTGAATCCTCTCTTTATGCTCCTGCTTCAGTCTTGCCATAGG	9e-56	125/128	0/128
08.1_6651067		<nnxnp>	LG8	9.832	8	6651067	6258252	6795348	894284	501469	1038565	GGTTCATGCCCTCCACCTACAGACAGGAAACGTCAATTCAGAAAAACAAAAAATTGTACAATC[T/C]GTTCCATCTAGATGTACTGAACTTTTAATCAACCAGCTCATTAAGGAAAAGCATATTTCTCAAT	scaffold1289	1	128	-1	31724	31851	31851	GGTTCATGCCCTCCACCTACAGACAGGAAACGTCAATTCAGaaaaacaaaaaaTTGTACAATCTGTTCCATCTAGATGTACTGAACTTTTAATCAACCAGCTCATTAAGGAAAAGCATATTTCTCAAT	1e-54	124/128	0/128
08.1_7825708		<nnxnp>	LG8	14.992	8	7825708	7786853	8241012	1077420	1038565	1492724	TCTGATTTCAGAAAGAGATTGAAGCACTTCGAAATCATCTGTAGTAGTTGATTGATGCAGAAC[G/A]GGTTCAATTTCTAAAGTCTCTTCCACTTGAATGCCATTAAAAGCCAACTGCATGGCGAAGAACA	scaffold133	2	128	1	108614	108740	108614	CTGATTTCAGAAAGAGATTGAAGCACTTCGAAATCATCTGTAGTAGTTGATTGATGCAGAACGGGTTCAATTTCTAAAGTCTCTTCCACTTGAATGCCATTAAAAGCCAACTGCATGGCGAAGAACA	4e-54	123/127	0/127
08.1_27940322	<nnxnp>		LG8	17.017	8	27940322	27939565	28021425	1493481	1492724	1574584	TTATTGATGAGTTATTTTTTGAACTGCAGATGTTATGTCCATTGTACTGGCATGCAACTGATG[G/A]ATTGAGACACTGTTACAATGCAGATGCCTTGTAATTTTGATTGAATTATAATGTTCACATTTAT	scaffold789	1	54	1	125041	125094	125041	TTATTGATGAGTTATTTTTTGAACTGCAGATGTTATGTCCATTGTACTGGCATG	3e-17	52/54	0/54
08.1_7748001		<nnxnp>	LG8	19.192	8	7748001	7581670	7786853	1740915	1574584	1779767	TATGTATTGATGAACAAATTAATTAAGAGTGTGAGTTGTTCTTCTTGATAATTTGTTAATCAT[G/A]TAAACATATGTAGTTGGGGATTTGAAGAACTGTTATCAGGATACTCAGAATCAAGCTCCCCAGA	scaffold133	1	128	1	45904	46026	45904	TATGTATTGATGAACAAATTAATTAAGAGTGTGAGTTGTTCTTCTTGAT-AATTTGTTAATCATGTAAACATATGTAGTTGGGGATTTGAAGAACTGTTATCAGGATACTCAGAATCAAGCTCCCCAGA	2e-39	114/129	7/129
08.1_27938811	<nnxnp>		LG8	23.981	8	27938811	27924238	27939565	1794340	1779767	1795094	CAAACACATGATTGATGGCCGCATGGTAACCATTTGCATCCTTTCCTCCTTCCGTCCATAATA[C/T]AGCGTGCTCCTGTCAGACACGCTTATTGGCAGAACTCTCAATGGTTGTTGAAATTCTAATTCAT	scaffold789	1	128	1	123530	123657	123530	CAAACACATGATTGATGGCCGCATGGTAACCATTTGCATCCTTTCCTCCTTCCGTCCATAATACAGCGTGCTCCTGTCAGACACGCTTATTGGCAGAACTCTCAATGGTTGTTGAAATTCTAATTCAT	2e-58	127/128	0/128
08.1_27909667	<nnxnp>		LG8	27.473	8	27909667	27866162	27924238	1838599	1795094	1853170	AAGCAGCTGGCCTGGATTGAGTATTTTTGAAGCCAAATCCAGATGACATATAAAAAACAAATA[C/G]CATATTATGGGCAGCAGTTCATGGTATATTTTGGTTTTGTTCTCAAATGCCACATGATGTTTTG	scaffold789	1	128	1	108303	108431	108303	AAGCAGCTGGCCTGGATTGAGTATTTTTGAAGCCAAATCCAGATGAC--ATATAAAAAACAAATACCATATTATGGGCA-GCAGTTCATGGTATATTTTGGTTTTGTTCTCAAATGCCACATGATGTTTTG	9e-43	119/131	5/131
08.1_8708583		<nnxnp>	LG8	29.804	8	8708583	8682450	8872331	1879303	1853170	2043051	CTGTATTTCTCCTCAAACTCACCACTCTTATGCCTTTTCACAAAGGTTCCCAAAATGAATGAC[A/G]ACTATGATATTGATTAAATGGACAGAAGCTACATATATATATACACACACACATATGAGGTAGA
08.1_27524739	<nnxnp>		LG8	31.365	8	27524739	27480418	27583151	2087372	2043051	2145784	TAGCCATGGCTTGCATTGTCCATTGTAATGGATCACTGCAGCCTTTCTTACAGTTTCGGGATT[G/A]GTCTTTTCCTGGTAGCCAAGGCCTAGCATGTGCCAAAATGGATCTATGGGGTGAACATGCCCTC	scaffold3852	1	128	1	14670	14797	14670	TAGCCATGGCTTGCATTGTCCATTGTAATGGATCACTGCAGCCTTTCTTACAGTTTCGGGATTGGTCTTTTCCTGGTAGCCAAGGCCTAGCATGTGCCAAAATGGATCTATGGGGTGAACATGCCCTC	2e-57	126/128	0/128
08.1_8656319		<nnxnp>	LG8	36.39	8	8656319	8241012	8682450	2561091	2145784	2587222	AGAATAATGCGGGTTCGATTTCCGGAAAACAAGAGAAGCAGCTGCCAATGCAGCTGCAGTCTC[A/G]CCGGCGAGATCGGAGCCGGGGTTCTCATTATCAATCTTATAAGCTCTTCGAGACGTGGTCATGT	scaffold716	1	128	1	79879	80006	79879	AGAATAATGCGGGTTCGATTTCCGGAAAACAAGAGAAGCAGCTGCCAATGCAGCTGCAGTCTCACCGGCGAGATCGGAGCCGGGGTTCTCATTATCAATCTTATAAGCTCTTCGAGACGTGGTCATGT	1e-54	124/128	0/128
08.1_27394606	<nnxnp>	<nnxnp>	LG8	37.514	8	27394606	27331905	27405575	2649923	2587222	2660892	GAATCAAAACTAATTCCAAGCATTTCACTTTACCTGCAGTTGCTGGAGTATGACGAGTCGAAG[A/C]ATGCCATTGATTCAAGTAGCTGTTCTACAGCAGAGGATGACGACAAACCCATAAAGAAAGAGTA	scaffold1826	1	128	-1	63475	63602	63602	GAATCAAAACTAATTCCAAGCATTTCACTTTACCTGCAGTTGCTGGAGTATGACGAGTCGAAGAATGCCATTGATTCAAGTAGCTGTTCTACAGCAGAGGATGACGACAAACCCATAAAGAAAGAGTA	6e-45	117/128	0/128
08.1_27436098	<hkxhk>		LG8	42.631	8	27436098	27426321	27480418	2670669	2660892	2714989	TATACAAAAATTTTTTACCAGTGAAAGAGAATGATATCATACTGCAGGAATAGTCAAAATAGA[G/A]CCATCCATATCACAAAGCATGAGGAAAATATTTGATACCTTTGAGCATCACCATGCTTTTGTAA	scaffold1826	1	128	-1	18553	18680	18680	TATACAAAAATTTTTTACCAGTGAAAGAGAATGATATCATACTGCAGGAATAGTCAAAATAGAGCCATCCATATCACAAAGCATGAGGAAAATATTTGATACCTTTGAGCATCACCATGCTTTTGTAA	4e-53	123/128	0/128
08.1_27416546	<hkxhk>		LG8	42.846	8	27416546	27405575	27426321	2725960	2714989	2735735	GAACAATGACGATAATMGGGTTGACACATGCAATTATGAAATAAAGTGTGGTATGAAGAGAAT[G/A]CGGATAGGTCAATAGTCTTACTTTGTCGCTGATTGGAGAGCTTCAAAGCTGGTTATCCGACGCA	scaffold1826	1	128	-1	42410	42537	42537	GAACAATGACGATAATMGGGTTGACACATGCAATTATGAAATAAAGTGTGGTATGAAGAGAATGCGGATAGGTCAATAGTCTTACTTTGTCGCTGATTGGAGAGCTTCAAAGCTGGTTATCCGACGCA	6e-58	126/128	0/128
08.1_27269205	<nnxnp>	<nnxnp>	LG8	49	8	27269205	27205857	27331905	2799083	2735735	2861783	GCCAGAGTCTCGAAGATCATCTCCGAGCAAAGRTTGACTAGGAACAACATGTACGGGCGGCGC[A/G]GTAGCCATCATTGTTTGCTCATCTTCAACAAAGAAACACTCCATTGTTGTGTCAACTGAATTAA	scaffold875	1	128	1	35879	36006	35879	GCCAGAGTCTCGAAGATCATCTCCGAGCAAAGRTTGACTAGGAACAACATGTACGGGCGGCGCAGTAGCCATCATTGTTTGCTCATCTTCAACAAAGAAACACTCCATTGTTGTGTCAACTGAATTAA	7e-51	121/128	0/128
08.1_23492304	<hkxhk>		LG8	51.251	8	23492304	23470179	23580575	2883908	2861783	2972179	CATTGAAACATTGGTTTGGAACTCTTGACATTGGTTCCTAATATTGGTTAGCTGACCTTGTAT[A/G]CCAATAAGAATAAGCAATATATAAGCATCGTAAAGTGGCTCTCAAAGTTAAATAATAATAATAA	scaffold7352	1	114	1	3159	3272	3159	CATTGAAACATTGGTTTGGAACTCTTGACATTGGTTCCTAATATTGGTTAGCTGACCTTGTATACCAATAAGAATAAGCAATATATAAGCATCGTAAAGTGGCTCTCAAAGTTA	2e-44	108/114	0/114
08.1_24401674	<nnxnp>		LG8	51.854	8	24401674	24313055	24438486	3060798	2972179	3097610	ATGCCATTCACTGCATCATGTATTTGTGTTACTATCACAGCRAAGGCAAGTATATAATTTTTT[C/T]GGGTTTTTTATGTTAGAGTTTTTGAATTATATGATTAATTTTGGATCTATTTATTTTGATTTGC	scaffold6804	2	128	-1	1309	1435	1435	TGCCATTCACTGCATCATGTATTTGTGTTACTATCACAGCRAAGGCAAGTATATAattttttcgggttttttatgttagagtttttgaattatatgattaattttggatctatttattttgatttgC	1e-54	123/127	0/127
08.1_27822658	<lmxll>		LG8	53.287	8	27822658	27732111	27866162	3188157	3097610	3231661	CCCTGTTAATGGTTGAGGTAACTTATTCTCTAAACAAACTAAAATTTCCTCGACAGGATTGCC[A/G]GCATCATCCTGATCATTCTTGGTCCCACCTTCTAGAGCTGCAGCCAACACACTTTCTCCGGAAC	scaffold789	1	128	1	28222	28349	28222	CCCTGTTAATGGTTGAGGTAACTTATTCTCTAAACAAACTAAAATTTCCTCGACAGGATTGCCAGCATCATCCTGATCATTCTTGGTCCCACCTTCTAGAGCTGCAGCCAACACACTTTCTCCGGAAC	1e-47	119/128	0/128
08.1_16371132	<nnxnp>		LG8	54.841	8	16371132	16370402	16575320	3232391	3231661	3436579	CTTTAAGCTGTGACCTTGTGATTTCGTGCGCTTGAATGCCAGCATCATTCTGTATTTGAACTG[C/T]ATTTGTATCATCCACATGGCAACTGCAGTTTGGATATTGAAGATCTGTTTGAGAACAAAAGGTG	scaffold6623	1	128	1	6580	6707	6580	CTTTAAGCTGTGACCTTGTGATTTCGTGCGCTTGAATGCCAGCATCATTCTGTATTTGAACTGCATTTGTATCATCCACATGGCAACTGCAGTTTGGATATTGAAGATCTGTTTGAGAACAAAAGGTG	1e-47	119/128	0/128
08.1_12398264	<nnxnp>		LG8	55.785	8	12398264	12296362	12398426	3538481	3436579	3538643	CCAAATGTGGCGATCAACTATTGAAAACACAAAAACATGATCATGAAAAGGTTTAGCTTTTCC[A/G]TGATCTTTTGGTGTTCCGAAAGTCTGCAGCAGAAAGAATACAAACATTTATTGTCAATGCATGT	scaffold76	1	128	-1	32036	32163	32163	CCAAATGTGGCGATCAACTATTGAAAACACAAAAACATGATCATGAAAAGGTTTAGCTTTTCCATGATCTTTTGGTGTTCCGAAAGTCTGCAGCAGAAAGAATACAAACATTTATTGTCAATGCATGT	2e-57	126/128	0/128
08.1_15130277	<nnxnp>		LG8	56.853	8	15130277	13922624	15353110	4746296	3538643	4969129	CACAAGGAATGTTGCATGTGCCCGGCCTTCAGAGATGGGAGAGAGCCAGCGGTCCTTGGCGGA[G/A]ACCAGCTTCGAGCACTGGTTCTGAATGATCCGCTACGCCGCCGGTCTCCAGAGCCGAGAAGAAC	scaffold1380	1	127	1	142101	142227	142101	CACAAGGAATGTTGCATGTGCCCGGCCTTCAGAGATGGGAGAGAGCCAGCGGTCCTTGGCGGAGACCAGCTTCGAGCACTGGTTCTGAATGATCCGCTACGCCGCCGGTCTCCAGAGCCGAGAAGAA	1e-40	113/127	0/127
08.1_12714974	<hkxhk>	<hkxhk>	LG8	57.413	8	12714974	12664367	13922624	5019736	4969129	6227386	GTCTCAAATATGTTCAGTGCCTGCAGAAGTAAAAGCTCCAACTAAGATGGCAAACTCAGATAA[T/A]ATCCTGCTGAACAAGCATTCTTTTATTTTTATTTTTTAATAAAAGACAAGATGACTGCAGATCA	scaffold344	1	128	1	19492	19621	19492	GTCTCAAATATGTTCAGTGCCTGCAGAAGTAAAAGCTCCAACTAAGATGGCAAACTCAGATAATATCCTGCTGAACAAGCATTCtttt--atttttattttttAATAAAAGACAAGATGACTGCAGATCA	1e-46	120/130	2/130
08.1_12398589	<nnxnp>		LG8	58.702	8	12398589	12398426	12506175	6227549	6227386	6335135	CAGAAAGAATGAGCAATTAAGACAAATAAAAATGGAACACAGAACTGCAGGCACACATAGCAG[A/G]CAAGCTAATAAAGGATTTAGATTTCAGAAACAAAAACATATTATCATATCATAAGCACACTAAG	scaffold76	1	128	-1	31706	31839	31839	CAGAAAGAATGAGCAATTAAGACAAATAAAAATGGAACACAGAACTGCAGGCACA------CATAGCAGACAAGCTAATAAAGGATTTAGATTTCAGAAACAAAAACATATTATCATATCATAAGCACACTAAG	8e-50	124/134	6/134
08.1_12613762	<nnxnp>		LG8	59.68	8	12613762	12506175	12664367	6442722	6335135	6493327	CTTGTTGAATCTGTAAGTTTGTTTGGTTCACTCTAAATATTTAAACAAATTTGAAACAAAACC[A/T]AGGATGATTTCTTGCCCCCTTCACTTGCATACTTAGTTCAAAGAACCAAAGCTCATTTTTTCTG	scaffold1482	1	124	-1	150409	150532	150532	CTTGTTGAATCTGTAAGTTTGTTTGGTTCACTCTAAATATTTAAACAAATTTGAAACAAAACCAAGGATGATTTCTTGCCCCCTTCACTTGCATACTTAGTTCAAAGAACCAAAGCTCATTTTT	1e-53	121/124	0/124
08.1_23448056	<nnxnp>		LG8	60.709	8	23448056	23405009	23470179	6536374	6493327	6558497	GAATAATAAATTCCGCTGTATCTTTTAACTCTGGCATCATGATACCGCATATTCTTGCTCCAT[G/A]CCACGAGCTCTTCTAGGTTCTATCTGACAAGGCCTTATTTCTGCAGCTAATTTTAATCTATTCT	scaffold15304	1	128	-1	11591	11720	11720	GAATAATAAATTCCGCTGTATCTTTTAACTCT--GGCATCATGATACCGCATATTCTTGCTCCATGCCACGAGCTCTTCTAGGTTCTATCTGACAAGGCCTTATTTCTGCAGCTAATTTTAATCTATTCT	1e-53	125/130	2/130
08.1_24055476	<nnxnp>	<nnxnp>	LG8	61.531	8	24055476	23944361	24139711	6669612	6558497	6753847	TGGGAAGCATTGCATCAACAAAGCAAGAAAATACTCATTTGGAGTGTTTAAACCATTTCACCT[G/A]TAAACTGAAAGGGAAAAAATAGTGCCATACCTGACCAGAACCAACATCAATAATTTTTTGAGCT	scaffold3594	1	128	-1	2734	2862	2862	TGGGAAGCATTGCATCAACAAAGCAAGAAAATACTCATTTGGAGTGTTTAAACCATTTCACCTGTAAACTGAAAGGGAA-AAAATAGTGCCATACCTGACCAGAACCAACATCAATAATTTTTTGAGCT	7e-57	127/129	1/129
08.1_23361963	<nnxnp>		LG8	62.323	8	23361963	23285782	23405009	6830028	6753847	6873074	ACCAAAATTAAGAATCTTTCAAGCATGATAAATAAATAAAAACATTAAAAAAAGAAAATACAA[G/T]TGCTCATCATCTTTCAAAGCTCACCATTGATGGTGCTTGAGCTTTGAGGCCATTGAATTGTGGA	scaffold6716	61	128	1	4574	4641	4574	CAAGTGCTCATCATCTTTCAAAGCTCACCATTGATGGTGCTTGAGCTTTGAGGCCATTGAATTGTGGA	7e-25	66/68	0/68
08.1_23678397	<nnxnp>		LG8	62.919	8	23678397	23676669	23755822	6874802	6873074	6952227	GCTTTTGTTTCTGGTGAAAATTTTCTGCATTTCAAGTTTTTATCTCTTATTGACCAATTCATT[C/T]ACATATATCTTTTTCATTTTGCAGAACAGTGAAGCCATGGTTTCTATTGATATGCCGGCGGGCC	scaffold1878	1	128	1	57791	57918	57791	GCTTTTGTTTCTGGTGAAAATTTTCTGCATTTCAAGTTTTTATCTCTTATTGACCAATTCATTCACATATATCTTTTTCATTTTGCAGAACAGTGAAGCCATGGTTTCTATTGATATGCCGGCGGGCC	5e-52	122/128	0/128
08.1_23668848	<nnxnp>		LG8	63.185	8	23668848	23580575	23669307	7040500	6952227	7040959	TACTTAGTTTCTAGCACAACTCTGTCCACTTTTCTGAATGAACTAAATCACTTTGTTCTGCAG[G/A]TCTGGGAGTTTCCATCTGCTGTTCTTTACATCATYGAAATGTTCGTTCTATCATCAAATGCGGT	scaffold1878	1	128	1	50210	50337	50210	TACTTAGTTTCTAGCACAACTCTGTCCACTTTTCTGAATGAACTAAATCACTTTGTTCTGCAGGTCTGGGAGTTTCCATCTGCTGTTCTTTACATCATYGAAATGTTCGTTCTATCATCAAATGCGGT	1e-53	123/128	0/128
08.1_16369674	<nnxnp>		LG8	63.631	8	16369674	16194924	16370402	7215709	7040959	7216437	ACCATCAACATGATTGAAATAAGGAGTCGTACTGACAGATGTTGGCTCAAATCTGCTTCTCGG[T/G]GCAGAATTCGTATCTGCACCGGTGAATAAAATTTGTCTAAAAGAGGAAATTTTAATGGAATGCG	scaffold6623	1	127	1	5119	5245	5119	ACCATCAACATGATTGAAATAAGGAGTCGTACTGACAGATGTTGGCTCAAATCTGCTTCTCGGTGCAGAATTCGTATCTGCACCGGTGAATAAAATTTGTCTAAAAGAGGAAATTTTAATGGAATGC	5e-46	117/127	0/127
08.1_23669768	<nnxnp>		LG8	63.725	8	23669768	23669307	23672354	7216898	7216437	7219484	CGAGCAGAACATGGCAAGCTAATTCGACATCCATCTCCTCCGATTAACATCTGCAGCAAAATA[T/C]AAGACATGAGAACAGAAATTAGTATTTATATAATTTCTAGAAGATCAACACTGAAAAAATACAG	scaffold1878	3	128	1	51118	51243	51118	AGCAGAACATGGCAAGCTAATTCGACATCCATCTCCTCCGATTAACATCTGCAGCAAAATATAAGACATGAGAACAGAAATTAGTATTTATATAATTTCTAGAAGATCAACACTGAAAAAATACAG	7e-51	120/126	0/126
08.1_23833249	<lmxll>		LG8	64.166	8	23833249	23755822	23944361	7296911	7219484	7408023	CGTATTCGATCTTATGTTTGGTCCACTTTAAAAATTATTAAATTAAATCTTATAATTTGGTTC[A/G]AGTGTCTGAAGCCGTGGCATTATGATTATTTTGCTGTATATTTTCAAGAAAATGAGATTCATTG
08.1_16020176	<nnxnp>		LG8	64.928	8	16020176	15834265	16194924	7593934	7408023	7768682	TTCCCCACAGCACATGCACTGCAATGAATGCAATTCATCCAATTAAATCTAGTAATTTCAACA[G/A]TTCATCTCGTTTACTTGTACATTTGCATAGTATATAACAAGATCTTGTGTGTACTATTTGGTTT
08.1_26934606	<nnxnp>		LG8	65.688	8	26934606	26860979	27013971	7842309	7768682	7921674	CTAATTTCCCTTCCGCAAAGTATATTCGTTGTTTAAAATAAGAGGTCGGTATTCGTATTGTTT[C/G]CCAGATGTTTGGAATGTCTAAAGTTGTCGCGGAGAGATCTGCTGAAACTGCTGAAACTGCTGAA
08.1_23189393		<nnxnp>	LG8	66.745	8	23189393	23050702	23199497	8060365	7921674	8070469	TGAAAATATCTTCAAAGTCTTGCAAGATGATGTTCTGAAAATCATCTTGCTGGGGATACATGC[T/C]TTTCAATTTATTAGATTGTCATATTCTTGGGTTTTAAAAATTTTGGATGTAAACATACAATTGG	scaffold15337	1	128	-1	33608	33735	33735	TGAAAATATCTTCAAAGTCTTGCAAGATGATGTTCTGAAAATCATCTTGCTGGGGATACATGCTTTTCAATTTATTAGATTGTCATATTCTTGGGTTTTAAAAATTTTGGATGTAAACATACAATTGG	4e-53	123/128	0/128
08.1_24475299	<nnxnp>		LG8	66.773	8	24475299	24438486	24508058	8107282	8070469	8140041	CTATTTGTTTTTTTCTTCACAAATTCGCTTTCTGCAGGCAGAAGTATTGAAGGCGACACTTGC[A/G]ACAGATGCTGTGATTGGGGCTATGGTATTTTCTTTACTGATATCTCATTGATTGCGAGTTGTAC	scaffold5674	1	127	-1	22777	22903	22903	CTATTTGtttttttCTTCACAAATTCGCTTTCTGCAGGCAGAAGTATTGAAGGCGACACTTGCAACAGATGCTGTGATTGGGGCTATGGTATTTTCTTTACTGATATCTCATTGATTGCGAGTTGTA	2e-52	122/127	0/127
08.1_24223948	<nnxnp>		LG8	68	8	24223948	24139711	24224192	8224278	8140041	8224522	GGCTGAACTTGTCTGACTTGCAGCAAAGCTGTTCTTTGACTGAAATTGTTGATGAATTCACCG[C/G]CGTAAAACTTTCAGGCACTCAAGAGGAAGCTGCAGAAGCATATGATATCGCCGCGATCAAGTTC	scaffold571	1	128	-1	875711	875838	875838	GGCTGAACTTGTCTGACTTGCAGCAAAGCTGTTCTTTGACTGAAATTGTTGATGAATTCACCGCCGTAAAACTTTCAGGCACTCAAGAGGAAGCTGCAGAAGCATATGATATCGCCGCGATCAAGTTC	2e-50	121/128	0/128
08.1_24548964	<nnxnp>		LG8	68.809	8	24548964	24544891	24635684	8228595	8224522	8315315	TCACAATCTTCATGCAGGTAAGCGATGCCTTTCGCTGATCCTATTGCAATCTTTAATCTTGTA[G/T]GCCACTCCATTGTTGGAAGCCCCTTCCCTGCAACACAAGTCATCCAAATTGTCTCACACCAAGC	scaffold7623	1	128	1	14819	14946	14819	TCACAATCTTCATGCAGGTAAGCGATGCCTTTCGCTGATCCTATTGCAATCTTTAATCTTGTAGGCCACTCCATTGTTGGAAGCCCCTTCCCTGCAACACAAGTCATCCAAATTGTCTCACACCAAGC	2e-58	127/128	0/128
08.1_26356665	<nnxnp>		LG8	69.531	8	26356665	25862290	26472995	8809690	8315315	8926020	CAGCCTGGTTTGGAGAAGTTTCAATTTTTGCAGAAATACGGTGAAAATAATGGGTCAGAATGT[G/A]TGATCAAGAAACATGGAGAAAGAAGAATGTAAGATGGTTATTACCGAATAAAGACATGGCCGTT	scaffold1310	1	128	1	384	512	384	CAGCCTGGTTTGGAGAAGTTTCAATTTTTGCAGAAATACGGTGAAAATAA-TGGGTCAGAATGTGTGATCAAGAAACATGGAGAAAGAAGAATGTAAGATGGTTATTACCGAATAAAGACATGGCCGTT	2e-44	118/129	1/129
08.1_26686464	<lmxll>		LG8	70.746	8	26686464	26637894	26736908	8974590	8926020	9025034	TTTCTCTCGCCAACTTTTTTTTTGCTCTCATCTCATGTGCTCACCATTTGTCATTTCTTCCCT[C/T]ATCCTGCAGCAACCAGATGTTTTACTCCAAAAATGTACAAAGACCTGCAACACTACAGGACCAC
08.1_24224438	<nnxnp>	<nnxnp>	LG8	71.506	8	24224438	24224192	24313055	9025280	9025034	9113897	AACTCAGCAACAACAACAACTCAGGCCTTCTGCTGCAGTTGCTACAATGGCTGCACAATTACC[G/A]GTTTTTGCTGCATGGAATGATGTTTGAGAGAATATGAAGTGGAAGAATCAAATGTCTCTGTGAA	scaffold571	5	128	-1	875223	875350	875350	CAGCAACAACAACAACTCAGGCCTTCTGCTGCAGTTGCTACAATGGCTGCACAATTACCGGTTTTTGCTGCATGGAATGATGTTTGAGAGAATATGAAGTGGAA----GAATCAAATGTCTCTGTGAA	4e-53	123/128	4/128
08.1_11236906	<nnxnp>		LG8	72.869	8	11236906	10500535	11686117	9850268	9113897	10299479	ATCGTCGACACGTAGTGTTTAACAAACTTGGCCACGTGTTCAAAAGATATATCCGACAAATTA[A/G]AACGTCCCTACATATCAGCTACGTACCTTTCATATATATAAGAGATTTGGCGCCAACTTTTGGT	scaffold2030	7	128	1	4236	4363	4236	GACACGTAGTGTTTAACAAACTTGGCCACGTGTTCAAAAGATATATCCGACAAATTAAAACGTCCCTACATATCAGCTACGTACCTTTC------ATATATATAAGAGATTTGGCGCCAACTTTTGGT	7e-44	116/128	6/128
08.1_27093338	<nnxnp>		LG8	73.892	8	27093338	27013971	27117250	10378846	10299479	10402758	TAATTGTTTTCATTTTTAATACATTTGATGTGTATTCACTTTCTTTGGTGTTTCTTGGCATTG[C/T]CTAAATCTTTATTTTGTCAGCCTGTGTATTTATAGGGACTGCAGTTAATTTAATTACCAGGTAA	scaffold124	1	128	-1	8870	8999	8999	TAATTGTTTTCATTTTTA--ATACATTTGATGTGTATTCACTTTCTTTGGTGTTTCTTGGCATTGCCTAAATCTTTATTTTGTCAGCCTGTGTATTTATAGGGACTGCAGTTAATTTAATTACCAGGTAA	1e-46	120/130	2/130
08.1_27142511	<nnxnp>		LG8	75.885	8	27142511	27141836	27205857	10403433	10402758	10466779	TGAAGAGGAACAATAAATAAGCTGCAGATAACCAACCTGCAATATCTGAGTTCATTTGAAGAA[T/A]GTTTCCATGATTCCATTGTTCACAAGCCAAATTACTGATAGACAATGTACTCATATTCAATGAT	scaffold15358	1	128	1	27307	27435	27307	TGAAGAGGAACAATAAATAAGCTGCAGATAACCAACCTGCAATATCTGAGTTCATTT-GAAGAATGTTTCCATGATTCCATTGTTCACAAGCCAAATTACTGATAGACAATGTACTCATATTCAATGAT	4e-47	120/129	1/129
08.1_27141163	<nnxnp>		LG8	77.728	8	27141163	27117250	27141836	10490692	10466779	10491365	TGAAATGACAGGATGATATGCTATTTGAAATGCTACTGCAGCTATCGGATGCTAAGTTCATTT[C/A]CTTGCAAAAGTGAGATACCAGTTTTTATAACCTCAATTTTAATTTTACTACAACTTAGGTCTTA	scaffold15358	1	126	1	26016	26140	26016	TGAAATGACAGGATGATATGCTATTTGAAATGCTACTGCAGCTATCGGATGCTAAGTTCATTTCCTTGCAAAAGTGAGATACCAGTTTTTATAACCTCAATTTTAATTTTACTACAACTTAGGTCT	2e-44	116/126	1/126
08.1_22912012	<lmxll>		LG8	80.412	8	22912012	21132211	23050702	12271166	10491365	12409856	CACTTAGCTGTTTGGGAAGAACAAATCAAGTAGAAAAAGTTATCTAAGAACAACTTGTATGAG[T/C]AGAATTGATGATTGTAAACAAGATGGTTTTTATGTAGAAAAATGCTGGGAAACTAACTGCATCA	scaffold10000	1	128	1	12905	13032	12905	CACTTAGCTGTTTGGGAAGAACAAATCAAGTAGAAAAAGTTATCTAAGAACAACTTGTATGAGTAGAATTGATGATTGTAAACAAGATGGTTTTTATGTAGAAAAATGCTGGGAAACTAACTGCATCA	4e-53	123/128	0/128
08.1_24540819	<nnxnp>		LG8	82.036	8	24540819	24508058	24544891	12442617	12409856	12446689	AATGACATTGAAGGCAACTCCAATGCTAATGCCTAACATGAGCATAGGCTGAAACAGCAACGC[G/A]AGATCGTAGTCAATTATTGGTAGGTCCATTGTCGGATGCCGCAGTCTCAAATTGTAATACACTG	scaffold7623	1	44	1	10731	10774	10731	AATGACATTGAAGGCAACTCCAATGCTAATGCCTAACATGAGCA	7e-13	43/44	0/44
08.1_24722406	<hkxhk>		LG8	82.961	8	24722406	24635684	25045161	12533411	12446689	12856166	TCAATCATGTACAGCAGCTACTTTCTGAAGGGCATGTGCAATCTCTTTGTGCTGTAAAAAAAA[A/T]CTAAGTATATGAACTTCAGTTACTTGTTCTGTACCACCACCAGCTAAAAGTTAAAAAAGGACAA	scaffold235	1	128	1	8894	9020	8894	TCAATCATGTACAGCAGCTACTTTCTGAAGGGCATGTGCAATCTCTTTGTGCTGTaaaaaaaaaCTAAGTATATGAACTTCAGTTACTTGTTCTGTACCACCACCAGCTAAAAGTTAAAAAAGGACAA	2e-45	118/128	1/128
08.1_2204686	<nnxnp>		LG8	86.352	8	2204686	1500253	2275086	13560599	12856166	13630999	ACATTTAGTTGGTATGCCAGGCTGTCTAATTTGGCAATCAGAAAGTACTGCAGTTTTTCTCAA[G/C]TTTGTTGACACTAACAAACAAAGCCTCTTTTATACGGTATAGGTTAGAATCATTAGATTATTTG	scaffold173	1	128	-1	122131	122258	122258	ACATTTAGTTGGTATGCCAGGCTGTCTAATTTGGCAATCAGAAAGTACTGCAGTTTTTCTCAAGTTTGTTGACACTAACAAACAAAGCCTCTTTTATACGGTATAGGTTAGAATCATTAGATTATTTG	4e-41	114/128	0/128
08.1_7376231	<nnxnp>		LG8	86.903	8	7376231	7366156	7395785	13641074	13630999	13660628	GAAACTGCATCTCAATCATTAGAAGTATTTAGCAGCATGTTATCATCAAGTACCTGCAGTAAA[A/C]TTCACTACTGAGATAATACGAGATCAGTTCTATCATTGATTCAGTTTGATACTACTTATAGATT	scaffold2504	1	128	1	261631	261757	261631	GAAACTGCATCTCAATCATTAGAAGTATTTAGCAGCATGTTATCATCAAGTACCTGCAGTAAAATTCACTACT-------GAGATAATACGAGATCAGTTCTATCATTGATTCAGTTTGATACTACTTATAGATT	2e-13	97/135	15/135
08.1_23674943		<nnxnp>	LG8	87.255	8	23674943	23672354	23676669	13663217	13660628	13664943	CTCGTCCATTTTTAGCACAGTGAGTATGATACTTTGAGTTAACTTCTCATTAAATTYTCTTAA[T/G]TGAGATTTTCTTTCTAATAGAAGTGCATATGTTTTCTGCATTAGGTGAAGCCAATAGTGGATGA	scaffold1878	1	128	1	54446	54573	54446	CTCGTCCATTTTTAGCACAGTGAGTATGATACTTTGAGTTAACTTCTCATTAAATTYTCTTAATTGAGATTTTCTTTCTAATAGAAGTGCATATGTTTTCTGCATTAGGTGAAGCCAATAGTGGATGA	3e-55	124/128	0/128
08.1_19352412	<lmxll>		LG8	88.809	8	19352412	19195715	21132211	13821640	13664943	15601439	GCATTTGTTCTCATGGTGCTCTTTGTTGCTTTGCTTTGTGCTTGAAATATCTGAAGAAATAAA[A/*]TTAATTGTCTTGAGTCTTCTTTGTGCTCAGGAATGAAGATTGTTTTTGTGAGACTAGTTATTTA	scaffold12319	1	128	-1	228	355	355	GCATTTGTTCTCATGGTGCTCTTTGTTGCTTTGCTTTGTGCTTGAAATATCTGAAGAAATAAAATTAATTGTCTTGAGTCTTCTTTGTGCTCAGGAATGAAGATTGTTTTTGTGAGACTAGTTATTTA	5e-52	122/128	0/128
08.1_7415342	<nnxnp>		LG8	90.586	8	7415342	7395785	7581670	15620996	15601439	15787324	GCACTTGCTTTGATCTTGTGCAGCATCTTGGGATTACTTCAGTTGCATGAGTTCATCATCAAG[T/C]GGAGCAGCTAACCAAGGATCTGATGTTACTCTTTACCCGTTTGAAAACCCATGCAGTAATTACC	scaffold89	1	128	-1	19171	19298	19298	GCACTTGCTTTGATCTTGTGCAGCATCTTGGGATTACTTCAGTTGCATGAGTTCATCATCAAGTGGAGCAGCTAACCAAGGATCTGATGTTACTCTTTACCCGTTTGAAAACCCATGCAGTAATTACC	2e-50	121/128	0/128
08.1_7356084	<nnxnp>		LG8	96.043	8	7356084	7147857	7366156	15995551	15787324	16005623	TGACGCCATAAATTTTACATGTTGAAAAGTCCGCAGCTGCCACACATTTGATTGTCAAAATTT[T/C]GAACTAATAATATTAAATTCACAAGGACATTATCTTTGGCCATGCATGGCTGTCCTCGCGCTTG	scaffold2504	1	128	1	263336	263499	263336	TGACGCCATAAATTTTACATGTTGAAAAGTCCGCAGCTGCCACACATTTGATTGTCAAAATTTTGAACTAA---------------------------------TAATATTAAATTCACA---AGGACATTATCTTTGGCCATGCATGGCTGTCCTCGCGCTTG	5e-27	120/164	36/164
08.1_12194462	<lmxll>	<lmxll>	LG8	96.299	8	12194462	12164895	12296362	16035190	16005623	16137090	ATCTTGGACTGAATTCTTTTGTTTGTTTACTTTAAATTTCAAGGCTTTGGAAAGGAGTAGAGC[T/A]CGCATGGAAGCAGCTGCAGCTGAGAGGAGGAGGCTTGGTATTGGGACTGAATCATCACCAAGGC	scaffold1556	1	128	-1	27641	27768	27768	ATCTTGGACTGAATTCTTTTGTTTGTTTACTTTAAATTTCAAGGCTTTGGAAAGGAGTAGAGCTCGCATGGAAGCAGCTGCAGCTGAGAGGAGGAGGCTTGGTATTGGGACTGAATCATCACCAAGGC	9e-56	125/128	0/128
08.1_5080983	<hkxhk>		LG8	98.246	8	5080983	4556548	5097104	16661525	16137090	16677646	ATTGACCGGGAACATTCCTGYATGCTTGATCTCAAATCATGACAACAAGGTTGTTTTGTATTC[G/A]GACAATTGTTTAGTGACTAAAATTCAAAGTCAGCATCCATACGCATATTGTCAGAACCAGGCTT	scaffold1314	1	128	-1	62241	62368	62368	ATTGACCGGGAACATTCCTGYATGCTTGATCTCAAATCATGACAACAAGGTTGTTTTGTATTCGGACAATTGTTTAGTGACTAAAATTCAAAGTCAGCATCCATACGCATATTGTCAGAACCAGGCTT	2e-57	126/128	0/128
08.1_5433465	<hkxhk>		LG8	99.686	8	5433465	5431696	5436444	16679415	16677646	16682394	TTGTGAAACTATTCTTTCTGCAGGAATTTTTACCAAGCAAATATGATCCTCTTTTTTTTTTTT[T/*]AAATTGTGTTTGTGTGTGTGCGTGTGTGTGCATGTCCAAGCGTGCAAACCTCTTCTAATGGACT	scaffold559	1	49	1	192896	192944	192896	TTGTGAAACTATTCTTTCTGCAGGAATTTTTACCAAGCAAATATGATCC	8e-12	45/49	0/49
08.1_5119977	<nnxnp>		LG8	101.677	8	5119977	5116601	5153635	16685770	16682394	16719428	TAGTAAAAGCCATAATGTTGGCTCTGCAGATCTACAAGTGAAAACAAGATGATGATTCAGAAT[C/T]CTCTTAGCAGTGCCTAACCCTTGGAGGACAAAAAGAAAAAAAAAAATCCATCTGACAAAGTGTT	scaffold1314	1	93	-1	24231	24323	24323	TAGTAAAAGCCATAATGTTGGCTCTGCAGATCTACAAGTGAAAACAAGATGATGATTCAGAATCCTCTTAGCAGTGCCTAACCCTTGGAGGAC	9e-37	90/93	0/93
08.1_9362034	<lmxll>		LG8	102.055	8	9362034	9268036	9563100	16813426	16719428	17014492	TGCATCGAGAAGTGAGGTGAACCAATATATATATATATATAAATCTTCGGTTTTTCCTCTGAC[G/C]TTTTTGTGATTATAATTGCACTCCTAATTAGTGCAGCCCAAGATTGGCAGCAAGTTCTGCAGAT	scaffold895	45	128	1	210364	210447	210364	CTTCGGTTTTTCCTCTGACGTTTTTGTGATTATAATTGCACTCCTAATTAGTGCAGCCCAAGATTGGCAGCAAGTTCTGCAGAT	8e-31	80/84	0/84
08.1_9764167	<lmxll>	<hkxhk>	LG8	104.881	8	9764167	9563100	10500535	17215559	17014492	17951927	ACCCACACCAACCCTATGGGTTGCATTTACAGGCAATGTATTTTTGGTAGCTGGGATCCAGTA[C/G]ACAAGCATCAAATAATTTGGCTCTGCATGATGATAAGTAAACCCCTCCTGCAGCAGGCTAAAAT	scaffold3714	1	128	1	133102	133229	133102	ACCCACACCAACCCTATGGGTTGCATTTACAGGCAATGTATTTTTGGTAGCTGGGATCCAGTACACAAGCATCAAATAATTTGGCTCTGCATGATGATAAGTAAACCCCTCCTGCAGCAGGCTAAAAT	9e-56	125/128	0/128
08.1_5363878	<nnxnp>		LG8	105.312	8	5363878	5335646	5383910	17980159	17951927	18000191	AAAGAAAAAGGTTGAACATCACTCTGGATCCTCTGGAAGTCTAGACAGTTTAGTTAGTGAACA[G/A]CAAGGACTCGGAGACAGAAGCAAGAGGCAAATCTCAGTATCGGCACGAAGAGGGTCAGAAAAGA	scaffold559	1	128	1	141080	141207	141080	AAAGAAAAAGGTTGAACATCACTCTGGATCCTCTGGAAGTCTAGACAGTTTAGTTAGTGAACAGCAAGGACTCGGAGACAGAAGCAAGAGGCAAATCTCAGTATCGGCACGAAGAGGGTCAGAAAAGA	9e-56	125/128	0/128
08.1_5113227	<nnxnp>		LG8	106.143	8	5113227	5097104	5116601	18016314	18000191	18019688	AAAAAATAAAAAATTCATAATCTTTAAGAACATCATAATGTACCTCAAAGATAAATGGGAAGT[T/C]GATGCTTACTGAACATGCAAAGAAGCTCTCGGAGTTTGTTTAGCCAAATGTAGCAATGAGGAAA	scaffold1314	14	128	-1	31147	31261	31261	TTCATAATCTTTAAGAACATCATAATGTACCTCAAAGATAAATGGGAAGTTGATGCTTACTGAACATGCAAAGAAGCTCTCGGAGTTTGTTTAGCCAAATGTAGCAATGAGGAAA	5e-46	110/115	0/115
08.1_5187294	<nnxnp>		LG8	108.403	8	5187294	5153635	5197065	18053347	18019688	18063118	CGTATCATTAAGATTCTCTTCTATTTTCCTTTCCTTCAATTCATAGTCCAATGCCAGGAAATG[A/T]TTGGATTGTGGCAAGCCTATTTTTATTTTTCCACTTTCCAAATGGGCTTCTTTTTCTCTCTGCA	scaffold986	2	128	-1	32991	33117	33117	GTATCATTAAGATTCTCTTCTATTTTCCTTTCCTTCAATTCATAGTCCAATGCCAGGAAATGATTGGATTGTGGCAAGCCTATTTTTATTTTTCCACTTTCCAAATGGGCTTCTTTTTCTCTCTGCA	4e-54	123/127	0/127
08.1_5206838	<nnxnp>		LG8	109.101	8	5206838	5197065	5207438	18072891	18063118	18073491	TCTTGATTGACTTGATTATTCATGACCTTTTATTTTTATGTTTTACATATCTGCAGGAACCCC[G/A]TATACACAGCAGTCTTATAAAGTCAGCGAATCATTTCCATTCAAGTGGATCAATAAAAAGTGGA	scaffold986	1	128	-1	18492	18619	18619	TCTTGATTGACTTGATTATTCATGACCTTTTATTTTTATGTTTTACATATCTGCAGGAACCCCGTATACACAGCAGTCTTATAAAGTCAGCGAATCATTTCCATTCAAGTGGATCAATAAAAAGTGGA	2e-57	126/128	0/128
08.1_9134337	<lmxll>	<lmxll>	LG8	109.567	8	9134337	9104690	9154187	18103138	18073491	18122988	GAAAGTCTCAATTTTTGTTGTGTGAAATGGTTTTGCACTGGTCATGTGGAAGTTGATTGTAAG[C/T]AGCTTCCTCACGAAATCCTTCTGCAGTTCAAAGCTTTTAGTCAGATTATGTAATTTTTACAGTG	scaffold4918	1	128	-1	16351	16478	16478	GAAAGTCTCAATTTTTGTTGTGTGAAATGGTTTTGCACTGGTCATGTGGAAGTTGATTGTAAGCAGCTTCCTCACGAAATCCTTCTGCAGTTCAAAGCTTTTAGTCAGATTATGTAATTTTTACAGTG	1e-54	124/128	0/128
08.1_5208039	<nnxnp>		LG8	110.816	8	5208039	5207438	5257727	18123589	18122988	18173277	TTTTGATTTACTATGAAAGATATTAAGCACAATTTTCCGTGGCATTTTGAAACTGTTAAATTT[A/*]TTTTTCATATGCTATAATCATATTAGCTTATTATATTATCACTAGATGTAGAATTACTTGAATA	scaffold986	1	128	-1	17307	17432	17432	TTTTGATTTACTATGAAAGATATTAAGCACAATTTTCCGTGGCATTTTGAAACTGTTAAATTTATTTTTCATATGCTATAATCATATTAGCTTATTATATTATCACTAGATGTAGAATTACTTGAATA	2e-52	124/128	2/128
08.1_9174040	<lmxll>		LG8	111.771	8	9174040	9154187	9268036	18193130	18173277	18287126	AATGTGACCTGCAGCATCCTTGCCTTCAGTCAAATTCAGAATTGCACATTCAACTAAAATCCA[G/T]CCCATAAGTACCAGTGAAAGTGCACTGTAGAATAAAGCTTCATATCTGTACATAGCCAATAAAG	scaffold804	2	128	-1	239697	239823	239823	ATGTGACCTGCAGCATCCTTGCCTTCAGTCAAATTCAGAATTGCACATTCAACTAAAATCCAGCCCATAAGTACCAGTGAAAGTGCACTGTAGAATAAAGCTTCATATCTGTACATAGCCAATAAAG	3e-55	124/127	0/127
08.1_9055524	<lmxll>		LG8	113.974	8	9055524	9045801	9065284	18296849	18287126	18306609	TGAGCACATTTGAAACACGGCCTATGGTATGATTGACCATCAACCGCAACCTGATGAAAGTCA[A/G]TGGTACTAAGATATATTAGTATGCTACCTTACGAATATGTATTATAAGTAAGTCCTATAGATTT	scaffold4588	1	128	-1	16809	16939	16939	TGAGCACATTTGAAACACGGCCTATGGTATGATTGACCATCAACCGCAACCTGATGAAAGTCAATGGTACTAAGATATATTAGTATGCTACCTTACGAATATGTATTAT---AAGTAAGTCCTATAGATTT	2e-50	123/131	3/131
08.1_5429929	<nnxnp>		LG8	114.142	8	5429929	5416936	5431696	18319602	18306609	18321369	CATTCTGGGGTTACACTGATGAGTCGCACTGATATGAACACAAAGAATGAGATGAATATTTCC[T/C]GGTATTATGTACACTGGTGCTCCTGATCGATCATCCGGATGCTCAGTATGAAAAGCTTGTTTGA	scaffold559	1	128	1	189281	189410	189281	CATTCTGGGGTTACACTGATGAGTCGCACTGATATGAACACAAAGAATGAGATGAATATTTCCTGGTATTATGTACACTGGTGCTCCTGATCGATCATCCGGATGCTC--AGTATGAAAAGCTTGTTTGA	5e-52	124/130	2/130
08.1_9036081	<lmxll>	<lmxll>	LG8	116.436	8	9036081	8872331	9045801	18485119	18321369	18494839	TGCTATTTTACAAGAGGGCTGTCATAAATCTCCTGAAATGAGCATTTAGACTGCAGATCTCCT[T/A]TGCCTTTTTGGTGATAGGGTATTGCTGCACAAGGTCATTGTTAGAGTATCTACTTTGTTCAACT	scaffold10046	1	128	-1	1607	1734	1734	TGCTATTTTACAAGAGGGCTGTCATAAATCTCCTGAAATGAGCATTTAGACTGCAGATCTCCTTTGCCTTTTTGGTGATAGGGTATTGCTGCACAAGGTCATTGTTAGAGTATCTACTTTGTTCAACT	2e-50	121/128	0/128
08.1_5439425	<nnxnp>		LG8	116.948	8	5439425	5436444	5450665	18497820	18494839	18509060	ACAAATCTGATTAATTGTTAGCTGATTTCTGCAGCTTATCAGGAATGTAGGTGCCAAAATGAC[A/G]AGGAAATAAAATTTAGTTAGGGATATAATGTTTTAGTCACAAGAATGGCATGTGAATGAAGCAA	scaffold559	1	125	1	202604	202728	202604	ACAAATCTGATTAATTGTTAGCTGATTTCTGCAGCTTATCAGGAATGTAGGTGCCAAAATGACAAGGAAATAAAATTTAGTTAGGGATATAATGTTTTAGTCACAAGAATGGCATGTGAATGAAG	4e-53	121/125	0/125
08.1_9075045	<lmxll>		LG8	118.326	8	9075045	9065284	9104690	18518821	18509060	18548466	TGATCATGCTTGTCTTTGCTATTTTCAAGCAACCTGCGTCTGTTTTTACTGTTACTTTATATT[G/T]TTGGGTTTGCATTTGCTTATAGATCAAATGGGCAATAAATATGAGAGTGCATGTCTATCACAGG	scaffold4588	1	128	-1	5642	5769	5769	TGATCATGCTTGTCTTTGCTATTTTCAAGCAACCTGCGTCTGTTTTTACTGTTACTTTATATTGTTGGGTTTGCATTTGCTTATAGATCAAATGGGCAATAAATATGAGAGTGCATGTCTATCACAGG	1e-54	124/128	0/128
08.1_5307416	<nnxnp>		LG8	119.416	8	5307416	5257727	5335646	18598155	18548466	18626385	TCTGTATATGACAAGGAATTCTCAACCCAGAATAACTAGTGGTGGAAGCAATCTTGGAATTCC[C/T]GCTGATGGAACAAGAAATTGAAGCTGCAGAATCACCATCWWCGACTTCATGACCAGAATTTGGT	scaffold559	1	128	1	90388	90515	90388	TCTGTATATGACAAGGAATTCTCAACCCAGAATAACTAGTGGTGGAAGCAATCTTGGAATTCCCGCTGATGGAACAAGAAATTGAAGCTGCAGAATCACCATCWWCGACTTCATGACCAGAATTTGGT	4e-54	123/128	0/128
02.1_16132646	<nnxnp>		LG8	124.834	2	16132646	15353389	16239068	19405642	18626385	19512064	CAGAAACATATACTATTTGACAATTTGTAGGGCTTCATCTGATCTGAGTATCCAGATTATTGC[G/A]ATTTATCTGACTGGAACAAGTAAGGTAATGATACTTTTTTTTTCTTTGGTTCTTTTTTGGTTAG	scaffold559	1	128	-1	39050	39178	39178	CAGAAACATATACTATTTGACAATTTGTAGGGCTTCATCTGATCTGAGTATCCAGATTATTGCGATTTATCTGACTGGAACAAGTAAGGTAATGATACtttttttt--tctttggttcttttttGGTTAG	8e-50	123/130	3/130
08.1_5780157	<lmxll>	<lmxll>	LG8	126.458	8	5780157	5723392	5822797	19568829	19512064	19611469	AATGTTTTTATATAAAATCCAGCCCATTGGATTCAGAACTCCAATATTATATACTCAGCCTGG[A/C]GGCTTGACAACGCGGCCACTACTTGTTCGACTGATAGATGCGCCACTCAAAGATGCAAGTTCTT	scaffold3414	1	128	1	119558	119683	119558	AATGTTTTTATATAAAATCCAGCCCATTGGATTCAGAACTCCAATATTATATACTCAGCCTGGAGGCTTGACAACGCGGCCACTACTTGTTCGACTGATAGATGCGCCACTCAAAGATGCAAGTTCTT	2e-45	119/128	2/128
08.1_5403945	<lmxll>		LG8	129.028	8	5403945	5383910	5416936	19631504	19611469	19644495	AARCTTGAGCACTTCCACAATATGAGGATTCTTGTRGCAGAGGGTTCTTATTCCTGAGCATGT[T/C]CTACAATCAAAGTAYATTGAGTGCAGAATATTGAAAACCAACTGCAACTTTTTTGTATGTTGCT
08.1_5639309	<lmxll>		LG8	132.162	8	5639309	5550607	5652969	19733197	19644495	19746857	CTTTTTGCATCTGATTGATTATTCATTCAGTTGGGGCGCTGGCATTTGGTGCTATCCACTCCT[T/G]GTTCTTCTGTCAAGAAGAAGTGAGAAGCACTTTGGCCACAGCCTCAAGTTTCTGTGACATTGGC	scaffold1053	1	128	1	391	518	391	CTTTTTGCATCTGATTGATTATTCATTCAGTTGGGGCGCTGGCATTTGGTGCTATCCACTCCTTGTTCTTCTGTCAAGAAGAAGTGAGAAGCACTTTGGCCACAGCCTCAAGTTTCTGTGACATTGGC	5e-52	122/128	0/128
08.1_5666630	<lmxll>		LG8	137.158	8	5666630	5652969	5723392	19760518	19746857	19817280	AGGTATTCTCTGCAGAGAAATATGGATGGAAAATCACATACTAATCTCATCAAGTTAGAGAAT[G/A]AGTAATGYCCTGCAAGYGATGAAGAAGTTCTCTCTAAGTTTATGTTTTGTTGATGTTCCAGAAT	scaffold1053	1	128	1	28566	28694	28566	AGGTATTCTCTGCAGAGAAATATGGATGGAAAATCACATACTAATCTCATCAAGTT-AGAGAATGAGTAATGYCCTGCAAGYGATGAAGAAGTTCTCTCTAAGTTTATGTTTTGTTGATGTTCCAGAAT	7e-51	122/129	1/129
08.1_5865439	<lmxll>		LG8	143.754	8	5865439	5822797	6258252	19859922	19817280	20252735	GTAGGTGATGGTGTTGAGTAGGCCGTAGTTTCCACCTATTAAGGTTTGTCTGCAGTAAGTCTT[G/C]GTGTCATATGAAGATGACATGCCGAGTTGATCCAAGTACCTAAAAATATTCAAAGTTTAGGTGG	scaffold2924	1	121	1	31757	31877	31757	GTAGGTGATGGTGTTGAGTAGGCCGTAGTTTCCACCTATTAAGGTTTGTCTGCAGTAAGTCTTGGTGTCATATGAAGATGACATGCCGAGTTGATCCAAGTACCTAAAAATATTCAAAGTT	7e-51	117/121	0/121
08.1_5461907	<lmxll>	<lmxll>	LG8	147.622	8	5461907	5450665	5550607	20263977	20252735	20352677	GAGGTGCAAAAATTAGAATCAAAACCRGCCATCATCCCATGAYCCGTTGCTGATGCTTCTTTT[C/T]CTTCTGCATGATAAYATTCAATATTATTTGTTCTGCTTCTGTCTACCTGCAATGAAACTACAGA	scaffold440	1	128	1	1453562	1453689	1453562	GAGGTGCAAAAATTAGAATCAAAACCRGCCATCATCCCATGAYCCGTTGCTGATGCTTCTTTTCCTTCTGCATGATAAYATTCAATATTATTTGTTCTGCTTCTGTCTACCTGCAATGAAACTACAGA	3e-48	118/128	0/128
09.1_7871255	<lmxll>		LG9	0	9	7871255	7822210	7929750	49045	0	107540	CGGCACCAATGTAAGCTTCAATTTATATATATATATAGCACAATTAGTTGAAGTCATGGTACA[C/T]AGTACTCTTCCTGTCGATGCTTGAGATGGAGAGTTTCATTGATTAGCATTTGTCTATGAACTTT	scaffold1281	1	127	-1	366515	366629	366629	CGGCACCAATGTAAGCTTCAATTtatatatatatataGCACAATTAGTTGAAGTCATGGTACACAGTACTCTTCCTGTCGATGCTTGAGATGGAGAGTTTCATTGATTAGCATTTGTCTATGAACTT	3e-42	114/127	12/127
09.1_7988247	<nnxnp>		LG9	13.34	9	7988247	7929750	8010761	166037	107540	188551	AACAAAAAAACAAACAAACAAACAAAAAAAAAACAAACAAACAAACTTGCTGCAGATATATGA[G/A]CTACATGCCAAGAACCAGTCAGAGAAAGATGGTAAAAAATAGTTCAGAAAATCTTAGGTGCAAC	scaffold1281	29	128	-1	227084	227187	227187	aaaaacaaacaaacaaacTTGCTGCAGATATATGAGCTACATGCCAAGAACCAG------TCAGAGAAAGATGGTAAAAAATAGTTCAGAAAATCTTAGGTGCAAC	1e-29	93/106	8/106
09.1_23165581	<lmxll>		LG9	13.894	9	23165581	23145287	23172200	208845	188551	215464	ATGTCCTTTTTTTTCAWTTTTTTTCTTTGTYTGGAATTAGGGTTTTGATTGGATGTTTTTGAG[T/A]TGGTTGTTCTGCAGATTGGGAGGCAAAGAAGGCGAAAATCAGAGCTGAGTTGCTTGCAAGGAGG	scaffold1161	12	128	1	66441	66557	66441	tttcawtttttttCTTTGTYTGGAATTAGGGTTTTGATTGGATGTTTTTGAGTTGGTTGTTCTGCAGATTGGGAGGCAAAGAAGGCGAAAATCAGAGCTGAGTTGCTTGCAAGGAGG	4e-47	111/117	0/117
09.1_7773168	<nnxnp>		LG9	19.185	9	7773168	7721408	7822210	267224	215464	316266	AAATTTAACTTCGGAAAGGCTGCAAGGTATGAAATCACAGGCACCGAGCCTGCTAATGTAGAT[C/T]ATGGTGAAGAAGCTGCATCCGAGGATGAAGAGGAATCTTATGATGGAGATGATGCAGATGATGA	scaffold188	1	128	-1	23773	23900	23900	AAATTTAACTTCGGAAAGGCTGCAAGGTATGAAATCACAGGCACCGAGCCTGCTAATGTAGATCATGGTGAAGAAGCTGCATCCGAGGATGAAGAGGAATCTTATGATGGAGATGATGCAGATGATGA	5e-52	122/128	0/128
09.1_7062004		<lmxll>	LG9	19.632	9	7062004	6484608	7093610	893662	316266	925268	TCAACAATTCTAAAAGAGAAACCTCTGAAGCTTTCAACATTTTCACATGATAAATCCCTCCTC[A/G]TATTTTATAACTATGGGCTGCAATATTTGGCTTGTGGAAAGCCTTTGRCTGCAGCTCGCTGTTT	scaffold596	1	128	1	152841	152968	152841	TCAACAATTCTAAAAGAGAAACCTCTGAAGCTTTCAACATTTTCACATGATAAATCCCTCCTCATATTTTATAACTATGGGCTGCAATATTTGGCTTGTGGAAAGCCTTTGRCTGCAGCTCGCTGTTT	2e-56	125/128	0/128
09.1_23124995	<lmxll>		LG9	19.826	9	23124995	22519448	23145287	1530815	925268	1551107	TTGTGTAATTTGTCTCAGCTAATGTCTGTATTTTCTGCAGGTTGCTTCAATGCTGCCACATGA[A/G]GCATTCTTCGTCGTCAGGAAATCCTTTGATGCAAGGAAGGTTAGTTTCTCAGAATGCAAAATAG	scaffold1161	1	128	1	29181	29308	29181	TTGTGTAATTTGTCTCAGCTAATGTCTGTATTTTCTGCAGGTTGCTTCAATGCTGCCACATGAAGCATTCTTCGTCGTCAGGAAATCCTTTGATGCAAGGAAGGTTAGTTTCTCAGAATGCAAAATAG	1e-47	119/128	0/128
09.1_7669650	<nnxnp>		LG9	21.616	9	7669650	7536812	7721408	1683945	1551107	1735703	AATGGCCCCTTTTGTGGTTTTCCTCCTCCCCGCCGCCCTTGGACTCTACATTTCTTTTCCACT[G/A]AAATTCTTCTGAAGACATTGACTCTTTGCATAATATTTTCCATAAAATTGCAATTTCTAAAAAG	scaffold797	1	128	-1	58269	58393	58393	AATGGCCCCTTTTGTGGTTTTCCTCCTCCCCGCCGCCCTTGGACTCTACATTTCTTTTCCACTGAAATTCTTCTGAAGACATTGACTCTTTGCATAATATTTTCCATAAAATTGCAATTTCTAAAAAG	2e-51	122/128	3/128
09.1_8116902	<lmxll>		LG9	22.278	9	8116902	8075089	8146566	1777516	1735703	1807180	TTGTTTCATCAAGTACATCCTTATGCTTATCAATAAGCTGCAGAACATCAAAGTATCATATAT[C/T]TGGACGCAAACAGCTATGCAAGAAGCRTRTTCTTGTACAAAACATTGGGTGATTTGAGCACCTC	scaffold1281	1	128	-1	86434	86561	86561	TTGTTTCATCAAGTACATCCTTATGCTTATCAATAAGCTGCAGAACATCAAAGTATCATATATCTGGACGCAAACAGCTATGCAAGAAGCRTRTTCTTGTACAAAACATTGGGTGATTTGAGCACCTC	2e-58	126/128	0/128
09.1_17855377	<nnxnp>		LG9	25.193	9	17855377	17840506	17866979	1822051	1807180	1833653	TTCCAATTCATTTCAGGCATAATGTTATCAAGTAATGCATATTCTAMCAGAAATGAACTTTAT[A/G]TTGAACATCATTCTTGACATTTGAAGAACTGCAGTTGATTACAAGTGAATTGCTTATAACTTAT	scaffold2266	1	128	-1	91075	91202	91202	TTCCAATTCATTTCAGGCATAATGTTATCAAGTAATGCATATTCTAMCAGAAATGAACTTTATATTGAACATCATTCTTGACATTTGAAGAACTGCAGTTGATTACAAGTGAATTGCTTATAACTTAT	2e-56	125/128	0/128
09.1_19286771	<lmxll>		LG9	25.489	9	19286771	18750786	19286843	2369638	1833653	2369710	AATGCCACCATTGTTAATAATGAACTCAAAAGCATAGTCCATGAGTCCTCCACCGCACCCCAT[G/A]TTGTAGGTGGTGTCACAGTCCACCAACTCTTGCTCTGATAGAACTATCATGTCTTCTGTAACAA	scaffold14901	1	128	-1	1075	1202	1202	AATGCCACCATTGTTAATAATGAACTCAAAAGCATAGTCCATGAGTCCTCCACCGCACCCCATGTTGTAGGTGGTGTCACAGTCCACCAACTCTTGCTCTGATAGAACTATCATGTCTTCTGTAACAA	9e-56	125/128	0/128
09.1_11671842	<lmxll>		LG9	26.738	9	11671842	11671714	11677946	2369838	2369710	2375942	GTTTCATAGTGCGACGTGGATTTGATGCAGATCTCTTTGTGTCAAATGGGTTGATTACGGTTT[A/G]CTCTAAGTTTGATGATTTAGTTTCTGCCAGAAAGGTGTTTGATGAAATGCCGATGAGAGATATC	scaffold2420	1	128	-1	27574	27701	27701	GTTTCATAGTGCGACGTGGATTTGATGCAGATCTCTTTGTGTCAAATGGGTTGATTACGGTTTACTCTAAGTTTGATGATTTAGTTTCTGCCAGAAAGGTGTTTGATGAAATGCCGATGAGAGATATC	2e-58	127/128	0/128
09.1_3466645		<nnxnp>	LG9	28.076	9	3466645	3443676	3995805	2398911	2375942	2928071	CTGCCCTTTAAAGCATATTAGCCATATGAGAGGAGACATCAAAAAGCAAATARTAGCATTTGT[G/T]ATAGTTTAGAAACTTCTCACCCTTTCTCTCTTCTCCTCTGTTATTGGTGATCGGAAAACTGCAA	scaffold7757	1	127	-1	2821	2947	2947	CTGCCCTTTAAAGCATATTAGCCATATGAGAGGAGACATCAAAAAGCAAATARTAGCATTTGTGATAGTTTAGAAACTTCTCACCCTTTCTCTCTTCTCCTCTGTTATTGGTGATCGGAAAACTGCA	9e-56	124/127	0/127
09.1_17823670	<nnxnp>		LG9	28.225	9	17823670	17511677	17824546	3240064	2928071	3240940	CTTTTGTTGCAATAATAATTTCTCTCATTCAGGCACTATTGTTGCTTTGGTTCCTTGTTTTGA[T/C]GGCTTCATCCTTTTTTTTCATGACCTTTCAGAATTTTGAATTCTTGTAGAAAACATGACAAATA	scaffold2266	1	128	-1	106194	106324	106324	CTTTTGTTGCAATAATAATTTCTCTCATTCAGGCACTATTGTTGCTTTGGTTCCTTGTTTTGATGGCTTCATCC---ttttttttCATGACCTTTCAGAATTTTGAATTCTTGTAGAAAACATGACAAATA	7e-57	128/131	3/131
09.1_11989830	<lmxll>		LG9	28.308	9	11989830	11836939	12147952	3393831	3240940	3551953	CTCTCTAAATCTATCTGGAGCTGCTCCTGCTGCTCGGCACGGAGGCCTCCATCCTTTTCGCCC[G/A]GCTTCTGCTCGAGGTTCGCATCGCCTTTCACACCCTACAATTGGCCATAGGCACCAAGGCAAAC	scaffold1228	1	128	-1	157733	157860	157860	CTCTCTAAATCTATCTGGAGCTGCTCCTGCTGCTCGGCACGGAGGCCTCCATCCTTTTCGCCCGGCTTCTGCTCGAGGTTCGCATCGCCTTTCACACCCTACAATTGGCCATAGGCACCAAGGCAAAC	2e-57	126/128	0/128
09.1_17199686	<lmxll>	<lmxll>	LG9	28.797	9	17199686	17013179	17511677	3738460	3551953	4050451	ACTGTCATCTGTTGGTTAGTCAGTTTTTTGAGCACTYAGAGAGTGACGTGTCAATTTTTTTGT[C/T]AGTAGATTTAGATTATCCATTTTATAGCTGGTACTATAGCTGTGTTCTTTGTTGATGATTTTTG	scaffold2127	1	128	1	16910	17037	16910	ACTGTCATCTGTTGGTTAGTCAGTTTTTTGAGCACTYAGAGAGTGACGTGTCAAtttttttGTCAGTAGATTTAGATTATCCATTTTATAGCTGGTACTATAGCTGTGTTCTTTGTTGATGATTTTTG	3e-55	124/128	0/128
09.1_20912574	<lmxll>		LG9	30.179	9	20912574	20912512	20915789	4050513	4050451	4053728	TAGTCCTCCTCACCCATCTTACTACGCCATGCACAGTCTCATACAACTATRCTTGGTAGCCAA[G/A]CATCTCTGACCATAGCTGCAGTTGAATGTTTCCATTTGTGGTTGCACAGCAGATTTCTCTTATC	scaffold1112	7	128	1	18512	18633	18512	TCCTCACCCATCTTACTACGCCATGCACAGTCTCATACAACTATRCTTGGTAGCCAAGCATCTCTGACCATAGCTGCAGTTGAATGTTTCCATTTGTGGTTGCACAGCAGATTTCTCTTATC	5e-52	118/122	0/122
09.1_21913904	<nnxnp>		LG9	30.48	9	21913904	21436975	22519448	4530657	4053728	5136201	CGTCTTCATCTTTCCTCCTTCACCAACAAGGTTTGGTGGTTTAAAACCTAGCCGATACTCGTC[T/A]AGCCATTGGCTCACTAAGGCAAATTAAGAAAGACCAACAGGTCCACTGTCCCGGCTCAATGCCG
09.1_11390742	<lmxll>		LG9	30.831	9	11390742	11343587	11396458	5183356	5136201	5189072	AAAACTTCTACATGCACATATCTATGGAATTATCAAGAAAAACTGTTAATCTGAAAACAAATA[C/T]AGCAAAGACCAATTATTTCAATAATAATCGCATAATGATAGTAAACAAGACTGTGCTTAGTCAA	scaffold2655	1	128	-1	69794	69921	69921	AAAACTTCTACATGCACATATCTATGGAATTATCAAGAAAAACTGTTAATCTGAAAACAAATACAGCAAAGACCAATTATTTCAATAATAATCGCATAATGATAGTAAACAAGACTGTGCTTAGTCAA	2e-50	121/128	0/128
09.1_5444762	<lmxll>		LG9	31.299	9	5444762	5353853	5558066	5279981	5189072	5393285	ATGCTGGTGGTTTTAGCTTGCCGTATCTTTTCAAGTTTCCCCACAATCCGTAATCATACCTGG[C/A]GAAAGTGCCTTTCCGAATCACTGCAAAAGAGGCAACAAAAATGTTAGGGAAGGCTTCATTAAGC	scaffold1676	1	128	-1	18553	18679	18679	ATGCTGGTGGTTTTAGCTTGCCGTATCTTTTCAAGTTTCCCCACAATCCGTAATCATACCTGGCGAAAGTGCCTTTCCGAATCACTGCAAAAGAGGCAACAAAAATGTTAGGGAAGGCTTCATTAAGC	7e-44	117/128	1/128
09.1_11233409	<lmxll>	<lmxll>	LG9	31.984	9	11233409	10753206	11264921	5873488	5393285	5905000	ACAAACAAACAATTAAAGGAAGAAAGAAAGGAAAAGAAAAGAAAAGAAAGTAAGAAAAGGGGG[G/A]AAGAAGCGAGAAGAGAGGAGACATTCCTGAGAGAGAGCACATGGCAGATGCAGAGAAGAAGCAG
09.1_18214803	<nnxnp>		LG9	32.271	9	18214803	18046692	18750786	6073111	5905000	6609094	AGATGATGATGACAYAGATACACTAGGGGATAGCCATGGTATTATTAGTGATGACARTGACAG[T/*]GATGATAACATGGATGAAGATGATTCTGATGAGGATGAGGATGATGAGAACACTGATGAAGAAG
13.1_29505894	<lmxll>		LG9	33.696	13	29505894	29095262	29719729	7019726	6609094	7233561	CACACAACAAAACTCATTGTGCCTATTCCATGATAAGGTCAGATTCTATTCAAATCTAACTCA[T/C]GCGGGCAGAAGAATGTCCAGTCAAGTTTTAGTTTCTACCAATCAAATAAATACATGAAGCATTT	scaffold2885	1	128	1	3962	4089	3962	CACACAACAAAACTCATTGTGCCTATTCCATGATAAGGTCAGATTCTATTCAAATCTAACTCATGCGGGCAGAAGAATGTCCAGTCAAGTTTTAGTTTCTACCAATCAAATAAATACATGAAGCATTT	4e-53	123/128	0/128
08.1_26787355	<lmxll>		LG9	34.207	8	26787355	26736908	26860979	7284008	7233561	7357632	AGGCCCTTGATTGGCTGAAATCCAATTATTGGGAGCCGCAGAGAAAAGCCATTCCTGATGTTC[A/G]AAAGGAAATTAGGTGTAGATTACGAGAGATGATACATTATTTGAAGGCAAAGTATACTCAGAGA	scaffold2885	1	128	1	100918	101045	100918	AGGCCCTTGATTGGCTGAAATCCAATTATTGGGAGCCGCAGAGAAAAGCCATTCCTGATGTTCAAAAGGAAATTAGGTGTAGATTACGAGAGATGATACATTATTTGAAGGCAAAGTATACTCAGAGA	9e-56	125/128	0/128
09.1_11296434	<lmxll>		LG9	34.658	9	11296434	11264921	11343587	7389145	7357632	7436298	TGCGGTAGAATTTGATCCAATTTTTGAGAGACTTGGTTTGTCTTTTTGAAAGGAATCCACAGC[T/G]CGAGAAATGGGTCTATTCCGAAAGCTGAACTCATCATCATAACCATATGGTTGTCCATCTAAAC	scaffold2595	1	128	1	39388	39515	39388	TGCGGTAGAATTTGATCCAATTTTTGAGAGACTTGGTTTGTCTTTTTGAAAGGAATCCACAGCTCGAGAAATGGGTCTATTCCGAAAGCTGAACTCATCATCATAACCATATGGTTGTCCATCTAAAC	1e-54	124/128	0/128
09.1_3409308	<nnxnp>		LG9	34.704	9	3409308	3232369	3414542	7613237	7436298	7618471	TTTAAAAAATATAAGAAAAAAATATCTCAGCATCAATAATAGACTTACATCTCTCTCATCACC[G/A]CTCAAAAAGGCCCTCATCCGCCTAACAGAATTCATACCATTCTTGAACAAGGATGGTGAACAAT	scaffold154	5	128	1	237097	237219	237097	AAAAATATAAGaaaaaaaTATCTCAGCATCAATAATAGACTTACATCTCTCTCATCACCGCTCAAAAAGGCCCTCATCCGCCTAACAGAATTCATACCATTCTTGAACAAGGATGGTGAACAAT	3e-36	109/124	1/124
09.1_7125218	<lmxll>		LG9	35.197	9	7125218	7093610	7210883	7650079	7618471	7735744	ACAACAATATGGTGGAACTCCATACCAGGAGGAATTATCTGCAAATGTCAAAAAAAAAAAAAG[T/C]CTCAAGTAACAAACAGCCAGAATCGAACTGAAAAATAACAGTAGAATAATTTGATCTGCAGGCA	scaffold596	1	128	1	196727	196857	196727	ACAACAATATGGTGGAACTCCATACCAGGAGGAATTATCTGCAAATGT-Caaaa--aaaaaaaaaGTCTCAAGTAACAAACAGCCAGAATCGAACTGAAAAATAACAGTAGAATAATTTGATCTGCAGGCA	1e-47	122/131	3/131
09.1_4875028	<nnxnp>	<nnxnp>	LG9	35.244	9	4875028	4849759	4974029	7761013	7735744	7860014	TTGATGGAAAGCCAAATTGATATCATCAATTGATTTTGCCTCCAGAACAAGCAACTCTGAATT[T/C]GTTCCTGCAGGTTCTTGATCTTCATCAAAGTCATCCAATCCACTCAATCCACCTTCAAGGTTTG	scaffold3267	1	128	-1	34891	35018	35018	TTGATGGAAAGCCAAATTGATATCATCAATTGATTTTGCCTCCAGAACAAGCAACTCTGAATTTGTTCCTGCAGGTTCTTGATCTTCATCAAAGTCATCCAATCCACTCAATCCACCTTCAAGGTTTG	1e-54	124/128	0/128
09.1_20919006	<lmxll>		LG9	35.273	9	20919006	20915789	20919680	7863231	7860014	7863905	ATATGAAATGTTAATGTACAGAGATGTATATATGAAAGTTATAAAAGGTGTTGCACTTATTTT[T/A]CATCCATTGTTTGTATACGTGTAAGAATCTCATTTTCTGGAAAAATGCTGCAGGGTTATATGTG	scaffold1112	1	128	1	24911	25035	24911	ATATGAAATGTTAATGTACAGAGATGTATATATGAAAGTTATAAAAGGTGTTGCACTTATTTTTCATCCATTGTTTGTATACGTGTAAGAATCTCATTTTCTGGAAAAATGCTGCAGGGTTATATGTG	8e-50	121/128	3/128
09.1_20920356	<lmxll>	<lmxll>	LG9	35.577	9	20920356	20919680	20940201	7864581	7863905	7884426	CAAATTGCTCACAAATGGAGCAAATATTTTTTTAAAAAAATAACTGGAGTCCTCCTTATACTG[T/C]CCTCTGGTTGTTTATAGAGTGAATTAGCATATGTGATGGCAAAATGTAATTCAATATCATTTCT	scaffold1112	1	128	1	26190	26309	26190	CAAATTGCTCACAAATGGAGCAAATAtttttttaaaaaaaTAACTGGAGTCCTCCTTATACTGTCCTCTGGTTGTTTATAGAGTGAATTAGCATATGTGATGGCAAAATGTAATTCAATATCATTTCT	3e-36	112/128	8/128
09.1_19846215	<lmxll>		LG9	36.162	9	19846215	19566565	20361462	8164076	7884426	8679323	AAATAATAAAATTAAAAAGAAAGGTCAGTAATAAGTTGAAGAAACATAATATGATTTTTTCTC[T/C]ATTTCCATGTATTTCTTAGAAAAAACAAAAGTATGAGACCAAGAGATGTTTGGTAAAAGTATAC	scaffold394	1	128	-1	145740	145869	145869	AAATAATAAAATTAAAAAGAAAGGTCAGTAATAAGTTGAAGAAACATAATATGATTTTTT---CTCTATTTCCATGTATTTCTTAGAAAAAACAAAAGTATGAGACCAAGAGATGTTTGGTAAAAGTATAC	5e-52	125/131	4/131
09.1_17878582	<nnxnp>		LG9	36.23	9	17878582	17866979	18046692	8690926	8679323	8859036	ATAATGTACGGAGTAATTATTGATACATACATGTTTTATTAAAGGTCATGATAACCTAAAGGA[T/C]TTTATAAAATCAAAAAATGCTGTGATGCCTTATGCTCAGAATTCTCTCAAGATACAGAAAGAAA	scaffold2266	13	127	-1	71191	71304	71304	GTAATTATTGATACATACATGTTTTATTAAAGGTCATGATAACCTAAAGGATTTTATAAAATCAAAAAATGCTGTGATGCCTTATGCTCAGAATTCTCTCAAGATACAGAAAGAA	7e-44	109/115	1/115
09.1_10273006	<lmxll>		LG9	36.776	9	10273006	9224618	10753206	9907424	8859036	10387624	AAAATTGATCAACTCAATAYCCAAAAACATTGAGTTGGGGAAGTCTTCTGAAATCATAAGGGA[T/C]CCTATCACAGACTGAAGATTTGAACCGGATAGCTGTGTTTTCTTCCATCCAAACTGATAGCAGT	scaffold732	1	128	1	29533	29659	29533	AAAATTGATCAACTCAATAYCCAAAAACATTGAGTTGGGGAAGTCTTCTGAAATCATAAGGGATCCTATCACAGACTGAAGATTTGAACCGGATAGCTGTGTTTTCTTCCATCCAAACTGATAGCAGT	2e-52	123/128	1/128
09.1_20876711	<lmxll>		LG9	37.18	9	20876711	20361462	20892103	10902873	10387624	10918265	TGCAGAACTATCATAGATCGGCAGAATGGAGCAAACTGAACAACCATGCATTGTACAAGCTCT[A/G]CCAGCCATCAATGCTGCAGGCATGGGCACATCATCAAAGCAAAACAACTTCAAGATAGTACACT	scaffold3152	1	128	1	172503	172630	172503	TGCAGAACTATCATAGATCGGCAGAATGGAGCAAACTGAACAACCATGCATTGTACAAGCTCTACCAGCCATCAATGCTGCAGGCATGGGCACATCATCAAAGCAAAACAACTTCAAGATAGTACACT	9e-56	125/128	0/128
09.1_11671588	<lmxll>		LG9	37.795	9	11671588	11553711	11671714	11036142	10918265	11036268	CTCCCGTATCCGTTGTCTTCGTGATGCTCGCAAGGTGTTCGACGATATTTCCCAGAAGAACCT[C/T]TTCGCATGGAACGCCATGCTACTTGGCTACGCCCTTCATGGCGCCTACCACTTGCATGCTCTCA	scaffold2420	1	128	-1	27828	27955	27955	CTCCCGTATCCGTTGTCTTCGTGATGCTCGCAAGGTGTTCGACGATATTTCCCAGAAGAACCTCTTCGCATGGAACGCCATGCTACTTGGCTACGCCCTTCATGGCGCCTACCACTTGCATGCTCTCA	9e-56	125/128	0/128
09.1_11435836	<lmxll>	<lmxll>	LG9	38.181	9	11435836	11419005	11553711	11053099	11036268	11170974	CTTTGGACATCACTGTTAAAGCACTCAATATTTTGAAGTGGACCTGCAGGCTGCAATCTGATA[C/T]TGGGTTGCACATGATTTAATTGTGCGAACAACTTAGCATGACATATCTACTTCTAGCTGTCCGG	scaffold3557	1	127	1	7540	7667	7540	CTTTGGACATCACTGTTAAAGCACTCAATATTTTGAAGTGGACCTGCAGGCTGCAATCTGATACTGGGTTGCACATGATTTAATTGTGCGAACAAC-TTAGCATGACATATCTACTTCTAGCTGTCCG	1e-54	125/128	1/128
09.1_17825424	<nnxnp>		LG9	38.205	9	17825424	17824546	17825530	11171852	11170974	11171958	TATTCAATAGTAGCCAGCATTGATGTAGATCATATTGCTTTGTCTATTAGTTCAATTGGGCCT[A/G]CCATTTTATGATCACCATCGCCTAACCACTGCAATAAAATCTTTAGCATAATGTTAGCTGTCTC	scaffold2266	1	128	-1	104433	104560	104560	TATTCAATAGTAGCCAGCATTGATGTAGATCATATTGCTTTGTCTATTAGTTCAATTGGGCCTACCATTTTATGATCACCATCGCCTAACCACTGCAATAAAATCTTTAGCATAATGTTAGCTGTCTC	9e-56	125/128	0/128
09.1_5671373	<nnxnp>		LG9	38.396	9	5671373	5558066	5743749	11285265	11171958	11357641	GTCTTAGAGTCTGGATGGCATCCCTCCAGAGACCACAATTGTTTCGCCGGTTATGTAAGACGC[G/A]TCATCAGATGCAAGAAAAGCGGCARCAGCAGCCATGTCTGCGGTTGTACCAAGCCTTTTAAGTA
09.1_19286917	<lmxll>		LG9	38.77	9	19286917	19286843	19566565	11357715	11357641	11637363	CTGCAGCAATGGTGGAGAATGCCCAGCAGCTCCCTGGCCACAAACACCATAACCAACTCCAAG[C/A]TCAAGACTTTCACTAGCTAACTACACAAATCACACTAGAAGTCTAGAACACAACTTTGAAATTC	scaffold14901	1	128	-1	934	1056	1056	CTGCAGCAATGGTGGAGAATGCCCAGCAGCTCCCTGGCCACAAACACCATAACCAACTCCAAGCTCAAGACTTTCACTAGCT---AACTACACAAATCACACTAGAAGTCTAGAACACAACTTTGAAATTC	9e-43	117/131	11/131
08.1_15582849	<nnxnp>		LG9	41.058	8	15582849	15579396	15615601	11640816	11637363	11673568	GATTTATCTTTGCATTCATCGATATCTACAAATAGCATATCATGAGAATATTGGATCGGTTTC[G/A]GGCATCAAAAGGCTTTTCTTTTCAATAAAAAGAATTAAGTATCAGAATGATTGTGTGTGAATAC	scaffold3700	1	128	1	6791	6918	6791	GATTTATCTTTGCATTCATCGATATCTACAAATAGCATATCATGAGAATATTGGATCGGTTTCGGGCATCAAAAGGCTTTTCTTTTCAATAAAAAGAATTAAGTATCAGAATGATTGTGTGTGAATAC	5e-52	122/128	0/128
08.1_15648355		<nnxnp>	LG9	42.139	8	15648355	15615601	15834265	11706322	11673568	11892232	TGTTGTTATTTAATTATTATTTTTTGCTCAAGGAAAATAATTTGGCCTTAAATTTATTTAGGT[A/T]GCTGAAGGTGTATCAACTGCTGGGGCTGTGATTGCTTTGGCTGAAAAATACAATGTAAAGATGC	scaffold4903	3	128	1	6968	7093	6968	TTGTTATTTAATTATTATTTTTTGCTCAAGGAAAATAATTTGGCCTTAAATTTATTTAGGTAGCTGAAGGTGTATCAACTGCTGGGGCTGTGATTGCTTTGGCTGAAAAATACAATGTAAAGATGC	5e-52	121/126	0/126
01.1_30934168	<hkxhk>		LG9	42.192	1	30934168	26844017	30934222	15982383	11892232	15982437	ATTTTGTGGCTTTAAGAGATATGGAGAACAATGGAATAACTTTATACATCCAAGCCAATCTTC[T/C]ACAGGAGCATCGGAGCAGATTACCTATGATAGATCTCTGAGTACTATTGTGAATAATGATTATC	scaffold2394	1	128	-1	11056	11183	11183	ATTTTGTGGCTTTAAGAGATATGGAGAACAATGGAATAACTTTATACATCCAAGCCAATCTTCTACAGGAGCATCGGAGCAGATTACCTATGATAGATCTCTGAGTACTATTGTGAATAATGATTATC	3e-49	120/128	0/128
01.1_30934277	<hkxhk>		LG9	42.236	1	30934277	30934222	31431123	15982492	15982437	16479338	ATTGTGAATAATGATTATCTGCGGAATGCCTCTGCTAGCACCAGTTTATACTCCAAGAACTTC[T/A]CTGGTTCAGCGCAGTGTTCCACATCTGCTGCAGCTAAAAGTCAAGTGGTGCGGGCWGTTAAGGA	scaffold2394	1	128	-1	10947	11074	11074	ATTGTGAATAATGATTATCTGCGGAATGCCTCTGCTAGCACCAGTTTATACTCCAAGAACTTCTCTGGTTCAGCGCAGTGTTCCACATCTGCTGCAGCTAAAAGTCAAGTGGTGCGGGCWGTTAAGGA	4e-47	118/128	0/128
09.1_20907497	<hkxhk>	<lmxll>	LG9	42.247	9	20907497	20892103	20909973	16494732	16479338	16497208	CTATTTGGAATTAGTCAGATGAATTCTCCTCTACATATTTTGATTCAATTATCCTGTTTTGTT[A/T]CCTTTTTTGGCACTCTCAAATTGAAGTTCCTTCCTTTCTGCAGTATACTTTAATATTTGGTTGG	scaffold1112	1	128	1	12525	12652	12525	CTATTTGGAATTAGTCAGATGAATTCTCCTCTACATATTTTGATTCAATTATCCTGTTTTGTTACCTTTTTTGGCACTCTCAAATTGAAGTTCCTTCCTTTCTGCAGTATACTTTAATATTTGGTTGG	4e-53	123/128	0/128
09.1_14816564	<hkxhk>		LG9	42.338	9	14816564	13626627	14858818	17687145	16497208	17729399	TACCCAAAACTTTTTGTAAATAAGACAAAGAAAATTTGAGAAGASAAGAATTTGTACCTTGAG[A/T]AGTTCAGATGACCGAAAGCCTCCAAGCCACATAAAACACCTTTCTGCAGGAGTCTTCCACATAC	scaffold192	1	128	1	29467	29594	29467	TACCCAAAACTTTTTGTAAATAAGACAAAGAAAATTTGAGAAGASAAGAATTTGTACCTTGAGAAGTTCAGATGACCGAAAGCCTCCAAGCCACATAAAACACCTTTCTGCAGGAGTCTTCCACATAC	3e-55	124/128	0/128
09.1_20912452	<hkxhk>		LG9	43.395	9	20912452	20909973	20912512	17731878	17729399	17731938	GGGCCTCGGTATTTCTCTGTCACTTGACCCTTTGTTGCTTATTGTGAGACACTGAGACTCTCC[A/C]AGGTTGAACCTCTTTGCTTGCATCACGATACCAACTTGATTGCATGCCAACCAAACTCTAGTCC	scaffold1112	1	128	1	18398	18514	18398	GGGCCTCGGTATTTCTCTGTCACTTGACCCTTTGTTGCTTATTGTGAGACACTGAGACTCTCCAAGGTTGAACCTCTTTGCTTGCATCACGATACCAACTTGATTGCATGCCAACCAAACTCTAGTCC	1e-35	110/128	11/128
09.1_20960048	<hkxhk>		LG9	43.669	9	20960048	20940201	21436975	17751785	17731938	18228712	ACCTGTATATTAAAACTCTAGCAAAATCTGATGAGAGGCACTTGCAAATACAGCCCTTTTGAT[C/T]ATTTCTTCACATGYACCTGCAGTAGCATTTAAGTAATGACCCTTGGTTTCRCCTGCTTCGGCCT	scaffold12543	1	128	-1	842	969	969	ACCTGTATATTAAAACTCTAGCAAAATCTGATGAGAGGCACTTGCAAATACAGCCCTTTTGATCATTTCTTCACATGYACCTGCAGTAGCATTTAAGTAATGACCCTTGGTTTCRCCTGCTTCGGCCT	2e-50	120/128	0/128
09.1_5816128	<hkxhk>	<lmxll>	LG9	43.937	9	5816128	5743749	5826235	18301091	18228712	18311198	MTCTCTCTTGTGCAGGCCATTGGCCAAGACAGTGCGGTTCAATGTTCTGAAGGTCATTCCAGC[T/C]GGATCAACTGGCGGAGGGGGGAAGAAGGCTTTCACTGCAGTCTGAAGGAGTYCTTTTCTCAYTK
09.1_7403976	<hkxhk>		LG9	44.022	9	7403976	7350262	7536812	18364912	18311198	18497748	CACTATTTTATCTCAAAAAAAACAAAAGAACTAATTTCGAGCTATATCTCGTCAGGCATCRAC[G/T]CCGTTTGTCGATGATCAGTCATACTGATTCTACCTGGATCTCATCATATATATACAGTTGGGGC	scaffold1443	1	128	1	50802	50925	50802	CACTATTTTATCTCaaaaaaaaCAAAAGAACTAATTT-CGAGCTATATCTCGTCAGGCATCRACGCCGTTTGTCGATGATCAGTCATACTGATTCTACCTGGATCTCATCATATATATACAGTTGGGGC	7e-44	118/129	6/129
09.1_11684051	<hkxhk>		LG9	44.103	9	11684051	11677946	11836939	18503853	18497748	18656741	GGCACAATTTCAAGCAAAACTACCAACATAAATATAYAGAACACTATTAAATAGTGACTGATC[T/C]TGTATCRAGCAACTTTATGATCATAAACAACAATAGCAACAACTATARCAACACAGAAACATGT	scaffold2420	1	128	-1	11343	11470	11470	GGCACAATTTCAAGCAAAACTACCAACATAAATATAYAGAACACTATTAAATAGTGACTGATCTTGTATCRAGCAACTTTAT----GATCATAAACAACAATAGCAACAACTATARCAACACAGAAACATGT	9e-43	117/132	8/132
09.1_11402176	<hkxhk>		LG9	44.394	9	11402176	11396458	11419005	18662459	18656741	18679288	CAATAATCTAGAATCACTTATATTCATATATTACAAGATGAATAAAGTGCAATACATGTAATC[G/A]ACCTCTTCACATAGAWTTAGGTTTAGATAATACAATAAAGAAAAAGAAAAATGTCCATACAATT	scaffold2655	1	128	-1	63733	63860	63860	CAATAATCTAGAATCACTTATATTCATATATTACAAGATGAATAAAGTGCAATACATGTAATCGACCTCTTCACATAGAWTTAGGTTTAGATAATACAATAAAGAAAAAGAAAAATGTCCATACAATT	2e-56	125/128	0/128
09.1_5836344	<hkxhk>		LG9	45.531	9	5836344	5826235	5871778	18689397	18679288	18724831	GGAAGCCTTCACRCCCATGGAATGATAGAAAAGGACATGCTAATGTTGTTATAAAGGATGAAA[G/T]GTCAACTTCAATAAAGACAAGTCCCTTCACTAAGGAAAAACTTGAAGTCCTTCAAAAACTCTCG	scaffold4727	3	126	-1	4841	4966	4966	AAGCCTTCACRCCCATGGAATGATAGAAAAGGACATGCTAATGTTGTTATAAAGGATGAAA--GGTCAACTTCAATAAAGACAAGTCCCTTCACTAAGGAAAAACTTGAAGTCCTTCAAAAACTCT	7e-44	115/126	2/126
09.1_16826673	<hkxhk>		LG9	45.829	9	16826673	16109882	17013179	19441622	18724831	19628128	TGCCCCATTGACCAAGCCCTCAAGACTCAAAACCAGAGAAATCAGGAACACAACCACAGCAAA[A/G]CCCATGGGGAAGTCCTCAGCTTCTTCAGTCTTTCTGAATTACATTCCCCATTGATTAAGGATGA
09.1_5907214	<hkxhk>		LG9	46.111	9	5907214	5871778	6484608	19663564	19628128	20240958	TATCAAAGGAACATGTATTTACCTCTTTCTTCAWGTACACTGAGGAACAATAACTTCTCTCAT[T/*]AATAACTCCTTCCATGCATCATCTGATGTGGCTGAAGCCGGAGAAAGGGCCAGCATGTGCTGCT	scaffold1043	1	128	-1	3351	3482	3482	TATCAAA-GGAACATGTATTTACCTCTTTCTTCAWGTACACTGAGGAACAATAACTTCTCTCATTAATAACTCCTTCCATGCATCAT---CTGATGTGGCTGAAGCCGGAGAAAGGGCCAGCATGTGCTGCT	6e-45	120/132	4/132
09.1_15393094	<hkxhk>		LG9	46.698	9	15393094	15147101	16109882	20486951	20240958	21203739	TGAGGATTTAAACAAACCTCGAGCACCAATCAATTCTCTGCTGCCGCCGCACTATAAACCKGC[T/C]GTCTGTCATAGGAGGTATGCAGAGATACATAAACACAGTGCCTTTCTTATGCATAAAATGCATG	scaffold565	1	128	-1	99109	99236	99236	TGAGGATTTAAACAAACCTCGAGCACCAATCAATTCTCTGCTGCCGCCGCACTATAAACCKGCTGTCTGTCATAGGAGGTATGCAGAGATACATAAACACAGTGCCTTTCTTATGCATAAAATGCATG	3e-48	119/128	0/128
09.1_17825638	<hkxhk>	<lmxll>	LG9	47.234	9	17825638	17825530	17840506	21203847	21203739	21218715	GTCTGGCAGTTCTCTAAGAATCAAGRAAGCGAAGAAGGCAGAGAAACACAAGAACAGTAAGTC[T/*]TTTTCCTGGTTTATCTTCGAAGTTTTGTTCAATAAATTTAAATATTAAAATTTACTATCTTTTA	scaffold2266	1	128	-1	104221	104346	104346	GTCTGGCAGTTCTCTAAGAATCAAGRAAGCGAAGAAGGCAGAGAAACACAAGAACAGTAAGTCTTTTTCCTGGTTTATCTTCGAAGTTTTGTTCAATAAATTTAAATATTAAAATTTACTATCTTTTA	2e-50	121/128	2/128
09.1_12306077	<hkxhk>		LG9	47.747	9	12306077	12147952	12371384	21376840	21218715	21442147	TGATAGTGTCTATTTGATGCTGCAGAAAGCCGCTGAAGCTGAACTGTTATCAAAGTTCACTTA[T/C]GGAGGTATGTATCTATGATGATATTATYATATGAAATCTTTATTCCATTTGATTTCTAAATCAG	scaffold1840	1	128	-1	14493	14620	14620	TGATAGTGTCTATTTGATGCTGCAGAAAGCCGCTGAAGCTGAACTGTTATCAAAGTTCACTTATGGAGGTATGTATCTATGATGATATTATYATATGAAATCTTTATTCCATTTGATTTCTAAATCAG	2e-52	122/128	0/128
09.1_5262947	<hkxhk>		LG9	50.277	9	5262947	5167988	5353853	21537106	21442147	21628012	TTCACGTTTCAAGGTTTGGATCTCGGCCCAAGTGAGATCAAAAGAGTAGATGCCATTGTCTTT[C/A]TGTATTTCGGGGATGACGRTGGAGTGTGACATGAAGGAAGTCATTGCGGTTGTAGTTTGTGAGA	scaffold13510	1	82	-1	2	83	83	TTCACGTTTCAAGGTTTGGATCTCGGCCCAAGTGAGATCAAAAGAGTAGATGCCATTGTCTTTCTGTATTTCGGGGATGACG	2e-32	80/82	0/82
19.1_5574984	<hkxhk>		LG9	51.402	19	5574984	5216385	5658791	21986611	21628012	22070418	TATAGGGGGACGTCCGTCCTACAGCCGCCCGAAGAGGAACTGCAGTGATCTTGAATAGGGATC[C/T]TACAACGATAGAAAGAATCCCCATCAAAATACCACTAGATTGAGCACCAGTGATTTCGTATCCG	scaffold3564	1	128	-1	10036	10163	10163	TATAGGGGGACGTCCGTCCTACAGCCGCCCGAAGAGGAACTGCAGTGATCTTGAATAGGGATCCTACAACGATAGAAAGAATCCCCATCAAAATACCACTAGATTGAGCACCAGTGATTTCGTATCCG	4e-53	123/128	0/128
09.1_4824492	<hkxhk>		LG9	51.645	9	4824492	4682817	4849759	22212093	22070418	22237360	CCAAATGAAAAAATAATCCTGCTACCCAAAGTCTTTCAAAATAACTAAGTAACCAAGACAACT[T/*]TATAATCGGGGTTGGTAACAAGAAAAAGGTGAGGCCATTCTCTATCCCACATACATCAAGGTTG	scaffold15356	81	127	1	5084	5130	5084	AACAAGAAAAAGGTGAGGCCATTCTCTATCCCACATACATCAAGGTT	2e-13	45/47	0/47
09.1_4524967	<hkxhk>	<hkxhk>	LG9	52.138	9	4524967	3995805	4533055	22766522	22237360	22774610	CTTGGTAGTGATTGTTTCGCCGTTTGTTGTCATTCCTCYGCAGTCTACCTCTTGCATTCCAGC[T/C]CTTTCTTCCATGTCGGAAATCCTTTCGATCCSCTTTTGAATTAGAGACAAGGTTTTCAGAATCA	scaffold560	1	128	-1	84194	84321	84321	CTTGGTAGTGATTGTTTCGCCGTTTGTTGTCATTCCTCYGCAGTCTACCTCTTGCATTCCAGCTCTTTCTTCCATGTCGGAAATCCTTTCGATCCSCTTTTGAATTAGAGACAAGGTTTTCAGAATCA	7e-57	125/128	0/128
09.1_3055431	<hkxhk>		LG9	53.834	9	3055431	2577182	3232369	23252859	22774610	23429797	GACACCTCACTTTATGGTTTATGGTGGGCCAGACCCAAACAATTATTCATATGGGCCTTGTCC[C/T]GCTGACTCCCTCTTTCAGGCCTACCACAGGTGTAAGCTAAAGCCAAATTGATTTGTGTTTGGGA	scaffold4528	1	128	-1	11938	12065	12065	GACACCTCACTTTATGGTTTATGGTGGGCCAGACCCAAACAATTATTCATATGGGCCTTGTCCCGCTGACTCCCTCTTTCAGGCCTACCACAGGTGTAAGCTAAAGCCAAATTGATTTGTGTTTGGGA	1e-46	118/128	0/128
09.1_5073032	<lmxll>		LG9	54.493	9	5073032	4974029	5167988	23528800	23429797	23623756	TATCCTTAAAGAATCTTGCTCGGAGACTCTAGACATCTAAATGCCTCATTTACATAGAAAACA[C/T]AGAAAGTTTCTGAGGATGAAGCGGATAGGGGCAAATTACAGATGACATGATTTTGGTGGTTCTT	scaffold3831	1	128	-1	3697	3824	3824	TATCCTTAAAGAATCTTGCTCGGAGACTCTAGACATCTAAATGCCTCATTTACATAGAAAACACAGAAAGTTTCTGAGGATGAAGCGGATAGGGGCAAATTACAGATGACATGATTTTGGTGGTTCTT	4e-53	123/128	0/128
09.1_8176232	<hkxhk>		LG9	54.995	9	8176232	8146566	9224618	23653422	23623756	24701808	ATCTATATTGGAAAACGACACATCATTATCAACTATTACAATTAGTGGATAATAGTCGTAAAA[A/T]GCAGGAGAGATGCGAAACCGTAAAGGTGCTTAAAACAAATGATATTTTGCAGAAACATGCTCAT	scaffold1281	1	128	-1	27160	27288	27288	ATCTATATTGGAAAACGACACATCATTATCAACTATTACAATTAGTGGATAATAGTCGTAAAAAGCAGGAGAGATGCGAAA-CCGTAAAGGTGCTTAAAACAAATGATATTTTGCAGAAACATGCTCAT	6e-39	114/129	1/129
09.1_2098936	<hkxhk>		LG9	56.751	9	2098936	1961499	2577182	24839245	24701808	25317491	TGAATGTGGAGGTTGAAGGAGTTGCTTGTAAGAATGTCATTGCTGCAAAATAACATCTTTTAC[C/T]ACTTTGTTCTTTTGTTTATAAATTTATATTTCTTATTAGTTATCATGTAAATTTAAGTTCTGGT
09.1_3419777	<lmxll>	<hkxhk>	LG9	58.292	9	3419777	3414542	3420241	25322726	25317491	25323190	TATTGGTTACCGAGTTCCTCTGCCAGGTGCATTCGAAGTCGTTTCTGTAAGTACTTTTTTTCT[T/*]TTTCTTTTTCCTTTTTCCTTTTTTCTTTGTTTTTTTATCTGCGGAATGTATTGCATATATTGTG
09.1_1732038	<nnxnp>		LG9	59.157	9	1732038	1696998	1778050	25358230	25323190	25404242	GTCATGTCATTACTGAGAAAAATTTTGATTGAATTTGCTGCAGAGTACTAGAAACTTTATCCA[T/C]TCTTACCATGCCCTTTGCCCACCCTYCTCAGTTGTGAAATGTAATCRGAGATTTTCTTTATAGC	scaffold986	1	128	-1	2735	2861	2861	GTCATGTCATTACTGAGAAAAATTTTGATTGAATTTGCTGCAGAGTACTAGAAACTTTATCCATTCTTACCATGCCCTTTGCCCACCCTYCTCAGTTGTGAAATGTAATCRGAGATTTTCTTTATAGC	2e-50	121/128	1/128
09.1_3420708	<lmxll>		LG9	60.59	9	3420708	3420241	3443676	25404709	25404242	25427677	CAAATCATTCAAATGTTCCAAATCTTGTGAATAATTTGTATCAATTACTGTTTTTCCATTGTC[G/A]AATAATTATTCTATTGAAATGCAAATTCAAAGAGAATGTTCTTCCATTATTTCCAATTTTTCTG	scaffold13208	1	128	-1	1555	1682	1682	CAAATCATTCAAATGTTCCAAATCTTGTGAATAATTTGTATCAATTACTGTTTTTCCATTGTCGAATAATTATTCTATTGAAATGCAAATTCAAAGAGAATGTTCTTCCATTATTTCCAATTTTTCTG	4e-53	123/128	0/128
08.1_15575945	<lmxll>		LG9	62.264	8	15575945	15353110	15579396	25650512	25427677	25653963	AAACCCTAACCCTAGTTCTTATGGAGCTATGACCCCGCGTCCTCTCTCTCGTTCTCCTCTTCT[C/T]CAATTCGCACCGCTTCCCGTTCGCTTCAGACCTGGTTCTATCCTGTCATCCTCTTCGAAGCGAG
09.1_23178821		<hkxhk>	LG9	63.461	9	23178821	23172200	23223527	25660584	25653963	25705290	AATCCTTGAGCTAAAAAAAAAAAATAAACCACACTTTGACCAAAAAAATATACAAGATAATTT[A/G]TGATCCAACTAAGAGTTCTCAATAAAAATGTTTCCCACAAACTGAGGATCATATCAAGCCTGTC	scaffold1161	20	128	1	78807	78914	78807	aaaaaTAAACCACACTTTGACCaaaaaaaTATACAAGATAATTTATGATCCAACTAAGAGTTCTCAATAAAAATGTTTCCCACAAACTGAGGATCATATCAAGCCTGTC	8e-31	96/109	1/109
09.1_1824065	<nnxnp>		LG9	64.441	9	1824065	1778050	1961499	25751305	25705290	25888739	TCAGTTAATAATTCATGCTTCAATCACYGCTTGAGCAACTGTATATGTACCAATTTGCACCAT[C/T]AAACTGTGGAGTATGACCGACAACCATTCCTTTGGCACCTATAGCTTGTAATGTCTGTTCTGCA	scaffold2013	1	128	-1	49415	49542	49542	TCAGTTAATAATTCATGCTTCAATCACYGCTTGAGCAACTGTATATGTACCAATTTGCACCATCAAACTGTGGAGTATGACCGACAACCATTCCTTTGGCACCTATAGCTTGTAATGTCTGTTCTGCA	3e-55	124/128	0/128
02.1_951363	<lmxll>		LG9	66.202	2	951363	774084	1035282	26066018	25888739	26149937	TAATTTTTGGATTTGATTCTTAAATATTATAATGGTAGGTCACTTGGTCAGGCATTACCCTGT[G/A]TGACTGCATTTGGTGAAGGGCAAGCTGCAGCATATAAAATGTTTGAGACAATTAAGAGAAAACC	scaffold1811	1	128	1	337	464	337	TAATTTTTGGATTTGATTCTTAAATATTATAATGGTAGGTCACTTGGTCAGGCATTACCCTGTGTGACTGCATTTGGTGAAGGGCAAGCTGCAGCATATAAAATGTTTGAGACAATTAAGAGAAAACC	4e-53	123/128	0/128
09.1_1614985	<lmxll>		LG9	68.694	9	1614985	1576981	1638471	26187941	26149937	26211427	AGTTGTGATCATTGGTATATGTTTCCTAGTGAACAATATAAATGATTTTAGAAAAATATGCTT[T/C]GCAAATAAATATTTTTCTCTCATTACAAAGGTTCGGAAGAAGAAAAGCTTATTACTCAATCTAG	scaffold3680	1	128	1	25870	25998	25870	AGTTGTGATCATTGGTATATGTTTCCTAGTGAACAATATAAATGATTTTAGAAAAATATGCTTTGCAAATAAATATTTTTCTCTCATTACAA-AGGTTCGGAAGAAGAAAAGCTTATTACTCAATCTAG	8e-50	122/129	1/129
09.1_1398317	<lmxll>	<hkxhk>	LG9	71.162	9	1398317	1298513	1413829	26311231	26211427	26326743	CCAAAGTTGGCTCATCAAGTGTTTGATGAAATGGCGAAGGATAAGAGAGTGAAAGTAGATAGA[G/A]TTGCATGGAACATGTTAGTCGAAGGATACTGCAGACTAGGATTGATAGAGGACGGTAAGAGAGT	scaffold433	1	128	1	119644	119771	119644	CCAAAGTTGGCTCATCAAGTGTTTGATGAAATGGCGAAGGATAAGAGAGTGAAAGTAGATAGAGTTGCATGGAACATGTTAGTCGAAGGATACTGCAGACTAGGATTGATAGAGGACGGTAAGAGAGT	9e-56	125/128	0/128
09.1_1108408	<nnxnp>		LG9	71.536	9	1108408	1106197	1153558	26328954	26326743	26374104	AGAGACATCGAATGTACCACCACCAAGATCAAAAATAAGGACATTCTTCTCGCCTGAGCTAGT[G/A]GCCTTCTTGTCAAGACCATAAGCAATGGCTGCAGCCGTAGGCTCATTAATAATTCTCATGACAT	scaffold1630	1	128	-1	33042	33169	33169	AGAGACATCGAATGTACCACCACCAAGATCAAAAATAAGGACATTCTTCTCGCCTGAGCTAGTGGCCTTCTTGTCAAGACCATAAGCAATGGCTGCAGCCGTAGGCTCATTAATAATTCTCATGACAT	2e-57	126/128	0/128
09.1_1661960	<lmxll>		LG9	74.114	9	1661960	1638471	1696998	26397593	26374104	26432631	CATTTATTAAGTTTTAATAAGCTAAAACCAGAGAATACAAGGGAGATGAGTTCGTGATATATA[T/A]ATATATATTAGCATTACTCTTATTCTCACCACCACCTCCATTGGATACTGAAGTGGATATTCAG	scaffold1709	58	126	-1	39523	39591	39591	tatatatatatatatTAGCATTACTCTTATTCTCACCACCACCTCCATTGGATACTGAAGTGGATATTC	5e-21	64/69	0/69
09.1_1103458	<nnxnp>		LG9	74.814	9	1103458	1054713	1103722	26481376	26432631	26481640	RCTTGTTGAGCACCAAACGAATCATACTGATGAAATATGTGAAAWCATARGTTTTTGCTGCAT[C/T]GATCTTAACTTGTTTTCTGTCTTATCTTTTCTACTYGCAGACACTGAAATCAACTCAAGCAATG	scaffold1630	2	128	-1	37658	37784	37784	CTTGTTGAGCACCAAACGAATCATACTGATGAAATATGTGAAAWCATARGTTTTTGCTGCATCGATCTTAACTTGTTTTC-TGTCTTATCTTTTCTACTYGCAGACACTGAAATCAACTCAAGCAATG	7e-38	112/128	2/128
09.1_1480808	<lmxll>		LG9	75.402	9	1480808	1455075	1509892	26507373	26481640	26536457	ATGATCTGGGAAACGTTTCCCAAGTTGGTAGGAGGTCTTGTGGCGGTTGGTCCGCGTAACAAC[T/G]ACTGTCCCTGCTGTCTTTGTCTCCTTTAGTTTACAGTCACCGCCCGGTCACAATTACCTGCCAA	scaffold433	8	128	1	207132	207252	207132	GGGAAACGTTTCCCAAGTTGGTAGGAGGTCTTGTGGCGGTTGGTCCGCGTAACAACTACTGTCCCTGCTGTCTTTGTCTCCTTTAGTTTACAGTCACCGCCCGGTCACAATTACCTGCCAA	2e-45	113/121	0/121
09.1_1429343	<lmxll>		LG9	77.203	9	1429343	1413829	1455075	26551971	26536457	26577703	AGTTACATGGCATCCACAGAGTCAACAAAGGCAAGGTCTCGGCTTCAGAGCCCATTGGTCAAG[C/T]GTGCAGAATCTCCGAATAAGTCCCCGGCATCAGCAAAGAAGCGACTATCTTTCACCGCTGCAGA	scaffold433	1	128	1	145863	145993	145863	AGTTACATGGCATCCACAGAGTCAACAAAGGCAAGGTCTCGGCTTCAGAGCCCATTGGTCAAGCGTGCAGAATCTCCGAAT---AAGTCCCCGGCATCAGCAAAGAAGCGACTATCTTTCACCGCTGCAGA	1e-47	121/131	3/131
09.1_1103988	<nnxnp>		LG9	77.363	9	1103988	1103722	1106197	26577969	26577703	26580178	ATGATTTACAGGCGAGATTAGACAATCTGAGAAAAATGTAAAACTTGACAATGAACATATGAT[T/G]AAAAAACATATTCAAACTCTTTTACTACTTCCCATTGTACTGAAACTAATCTTTATGGTTTGAT	scaffold1630	1	128	-1	37127	37255	37255	ATGATTTACAGGCGAGATTAGACAATCTGAGAAAAATGTAAAACT-TGACAATGAACATATGATTAAAAAACATATTCAAACTCTTTTACTACTTCCCATTGTACTGAAACTAATCTTTATGGTTTGAT	2e-51	123/129	1/129
09.1_8033278		<hkxhk>	LG9	78.194	9	8033278	8010761	8075089	26602695	26580178	26644506	ATGAACAAACAAGAGTTACAAAATATGCTATATTGATCAACAATTCATGTACATTAAAAAAAA[A/T]AAAAAAAAACCAGGATTACAGCAATCCCTCTGCAAAGATTTCTTCAACTGCAGTTGATTAGATT	scaffold1281	1	128	-1	182382	182507	182507	ATGAACAAACAAGAGTTACAAAATATGCTATATTGATCAACAATTCATGTACATTaaaaaaaaaaaaaaaaaaCCAGGATTACAGCAATCCCTCTGCAAAGATTTCTTCAACTGCAGTTGATTAGATT	3e-48	120/128	2/128
09.1_1198711	<nnxnp>		LG9	79.856	9	1198711	1153558	1298513	26689659	26644506	26789461	TCACAAAATTCAACACCAAAGTAACAAAAGTTCGAATTTTGGATGTATATTCTACTTAGAAAC[G/A]ATGAAAAGAGCTCTGCAATTTCAGTATAMCTCTAATAACAAAACAAAAAGCTGCAATAAAACCA	scaffold881	3	128	1	392554	392679	392554	ACAAAATTCAACACCAAAGTAACAAAAGTTCGAATTTTGGATGTATATTCTACTTAGAAACGATGAAAAGAGCTCTGCAATTTCAGTATAMCTCTAATAACAAAACAAAAAGCTGCAATAAAACCA	5e-52	121/126	0/126
09.1_1538979	<lmxll>		LG9	81.037	9	1538979	1509892	1576981	26818548	26789461	26856550	AGTCTTCGGCGGCATGACTGCAGATCTCTGCGAGCTTGAGCGCTAGGGTTTCCATCGCAGTGT[C/G]CGCCGCCACCGCCGTGGCGGCGCTCGCGGTGGTCGGCGTCATCGCCGCGTGGGATCTTGAGGAC
09.1_1005971		<hkxhk>	LG9	82.427	9	1005971	1003531	1054713	26858990	26856550	26907732	TGTCACCTGGTCTGAAATCCCCGGGTCTAAAGTGCGGCTGACTAGCATAATTCACATGCTTTT[C/T]GAGCTTTTGCTGATTCGATTAGGTTATGGGCTTRGTATATGGAAAATTTACTCCTGAAATTATG	scaffold840	1	126	-1	30923	31048	31048	TGTCACCTGGTCTGAAATCCCCGGGTCTAAAGTGCGGCTGACTAGCATAATTCACATGCTTTTCGAGCTTTTGCTGATTCGATTAGGTTATGGGCTTRGTATATGGAAAATTTACTCCTGAAATTA	7e-57	124/126	0/126
09.1_1001093	<nnxnp>		LG9	83.21	9	1001093	988280	1003531	26920545	26907732	26922983	CCTTTGGATGATGCATTGTCACATTACTCTCCAATGAGGAGTATTGCATCACTGCAGATTAGT[G/A]ACAAATCAGAAGTGCCACCAAATACTCTTAGAAAAGTTTTATCACCAATTTCCAACAACATTAC	scaffold840	1	128	-1	35290	35417	35417	CCTTTGGATGATGCATTGTCACATTACTCTCCAATGAGGAGTATTGCATCACTGCAGATTAGTGACAAATCAGAAGTGCCACCAAATACTCTTAGAAAAGTTTTATCACCAATTTCCAACAACATTAC	1e-54	124/128	0/128
09.1_975468	<lmxll>		LG9	83.429	9	975468	959861	988280	26938590	26922983	26951402	TTCAAGTATTCGCGTATTCTGAAAACCGGCAGCTGAAGCTTCATCAAGGCATTTACGCGAACA[T/C]GAGTTTTCGCCCGACCGATATGTTTGCTTCCATCCTGCAGATCAATATTTTGTGGGACAACAAG
09.1_490235	<lmxll>		LG9	89.171	9	490235	480554	683981	26961083	26951402	27154829	ACATAAATACCCAGCAGGTGTGACATTTGGCTATGTTTTTCTTCTTCACTGAGAGGGCATTAC[A/C]TTTTCTATTTGCATTAAATTAATTTTGACCTATTTCTTATTTGACTTTTCTTGCGATATGACCA	scaffold254	1	128	1	28950	29077	28950	ACATAAATACCCAGCAGGTGTGACATTTGGCTATGTTTTTCTTCTTCACTGAGAGGGCATTACATTTTCTATTTGCATTAAATTAATTTTGACCTATTTCTTATTTGACTTTTCTTGCGATATGACCA	4e-53	123/128	0/128
09.1_944256	<nnxnp>		LG9	91.584	9	944256	930603	959861	27168482	27154829	27184087	TGTGGGTTGAAATGGTCTCACGATGATCGAGAGCTGGCATCGGGTGGAAATGACAATCAGGTG[C/A]TGTTCTTGTACTCTGAATGATCACAAACTAATACTTGTTGCAATGAATTGACGGCTTCTGGTCG	scaffold840	1	128	-1	89376	89503	89503	TGTGGGTTGAAATGGTCTCACGATGATCGAGAGCTGGCATCGGGTGGAAATGACAATCAGGTGCTGTTCTTGTACTCTGAATGATCACAAACTAATACTTGTTGCAATGAATTGACGGCTTCTGGTCG	2e-50	121/128	0/128
09.1_470876	<lmxll>		LG9	91.641	9	470876	336377	480554	27318586	27184087	27328264	GTATAAATAGCAAGAATGAAGGATATCCCAAATACAGGAAAAAATTAAATGAAATAAATCATT[C/A]GCATCACCTTACTGATCTCCAATGGGACTTTAGAGTGTCATAAACAGAAAAGCTAATTGCTATG	scaffold15379	1	128	1	96043	96170	96043	GTATAAATAGCAAGAATGAAGGATATCCCAAATACAGGAAAAAATTAAATGAAATAAATCATTCGCATCACCTTACTGATCTCCAATGGGACTTTAGAGTGTCATAAACAGAAAAGCTAATTGCTATG	1e-54	124/128	0/128
09.1_201879	<lmxll>		LG9	94.78	9	201879	132306	336377	27397837	27328264	27532335	GCGCTATCATGCTTTCTTCATCAAGTAGCAAATATGAATCATTTTAGATCACTTATATTTTAC[C/T]ATGAGGTAATGCGATTGAACACATATCATTGATATGCTGCAGGTTTGCTCATGGTGTATCAGAC	scaffold1390	1	128	1	113160	113286	113160	GCGCTATCATGCTTTCTTCATCAAGTAGCAAATATGAATCATTTTAGATCACTTATATTTTACCATGAGGTAATGCGATTGAACACATATCATTGATATGCTGCAGGTTTGCTCATGGTGTATCAGAC	2e-45	118/128	1/128
09.1_62736	<lmxll>		LG9	97.956	9	62736	0	132306	27595071	27532335	27664641	TCCTTTGCGAGGTGGCAATGAAAAACCTAGCGATTCAAAGAATTCAAGGGCATTTACACAGGG[C/G]CCCTGATAAATGATATGACCTTCAGATAATAGTATTAGGTCATCAAAAAGGTCAAATGTCTCTG	scaffold1390	1	128	1	81601	81728	81601	TCCTTTGCGAGGTGGCAATGAAAAACCTAGCGATTCAAAGAATTCAAGGGCATTTACACAGGGCCCCTGATAAATGATATGACCTTCAGATAATAGTATTAGGTCATCAAAAAGGTCAAATGTCTCTG	4e-60	128/128	0/128
10.1_16908135	<nnxnp>		LG10	0	10	16908135	16394859	16984213	513276	0	589354	CATCTGCAGCACTGCAATCTCATCCATATCATTCACAACAGGTAACACATTGCCGGCCACCAA[G/T]TTCATCTATCATCTCAAGAACTGCATTCTCATCCATGTCATTGTCAGCAGGTAAATCAACCATC	scaffold1971	69	128	-1	41882	41941	41941	TCTATCATCTCAAGAACTGCATTCTCATCCATGTCATTGTCAGCAGGTAAATCAACCATC	3e-23	60/60	0/60
05.1_19589719		<nnxnp>	LG10	1.534	5	19589719	19560569	19812095	618504	589354	840880	TGGCTTCTGTTTGAATGTAAGAATTTCCCCTTAGCATCCTTCTATTGTGCAAGTTAAAAGAAC[T/C]ACAAAAAAGAAATAAAAAATGAGTCAATTTCTTGTTTCTTTCTACGCATTATTCTGAGTGTTTG	scaffold1803	1	128	1	29763	29889	29763	TGGCTTCTGTTTGAATGTAAGAATTTCCCCTTAGCATCCTTCTATTGTGCAAGTTAAAAGAACTACaaaaaagaaataaaaaaTGAGTCAATTTCTTGTTTCTTTCTACGCATTATTCTGAGTGTTTG	5e-52	123/128	1/128
13.1_1516837	<lmxll>	<lmxll>	LG10	8.906	13	1516837	1476048	1968131	881669	840880	1332963	AGCTTGCGGGTTTGATTCGGTGCCGGCGGAACTGGGGGTTGTTTTCAATTCGAGGCAGTGGGT[G/A]GCGCCATCGGCGCCGAACTGTGTGGAGGCGTACTTGAGCTTGGAGTCGGAGAAGAAGATTGTGG	scaffold420	3	128	1	24762	24887	24762	CTTGCGGGTTTGATTCGGTGCCGGCGGAACTGGGGGTTGTTTTCAATTCGAGGCAGTGGGTGGCGCCATCGGCGCCGAACTGTGTGGAGGCGTACTTGAGCTTGGAGTCGGAGAAGAAGATTGTGG	5e-40	112/126	0/126
10.1_6484877	<nnxnp>		LG10	9.624	10	6484877	6263041	6487845	1554799	1332963	1557767	AAGAATTAAGATCTTTCTCTCCACGTGTGGTTGTAACACTAAACACTGTAACCRCAGGCTGCA[C/T]AGTCTTCTAGCACACACAGTGCAACGTAGATAGCTGCCCCATAGTATTTGTACTTGGGGGATAT	scaffold1059	1	128	-1	25127	25247	25247	AAGAATTAAGATCTTTCTCTCCACGTGTGGTTGTAACACTAAACACTGTAACCRCAGGCTGCACAGTCTTCTAGCACACACAGTGCAACGTAGATAGCTGCCCCATAGTATTTGTACTTGGGGGATAT	5e-46	118/128	7/128
02.1_13475984			LG10	13.287	2	13475984	13475896	13481677	1557855	1557767	1563548	TTCTGGAAAACCTACAGATTGGAAGCCATCCAAATTTGTTGGGGATAAAGACACTAAAGGGAA[T/C]CATGCAGCTGTTGAAGGAAAGTCCAATGTTGATTCAAGCCCTTTTACCAGAGAGTAGGTGGAAG	scaffold114	4	113	-1	41555	41664	41664	TGGAAAACCTACAGATTGGAAGCCATCCAAATTTGTTGGGGATAAAGACACTAAAGGGAATCATGCAGCTGTTGAAGGAAAGTCCAATGTTGATTCAAGCCCTTTTACCA	6e-45	106/110	0/110
05.1_32583338	<lmxll>		LG10	14.089	5	32583338	32554745	32653116	1592141	1563548	1661919	GATGCAGCAGCCAACTTGGATGGCGAGGATGAAATTGTTCTTAGCAAAACTCTAAAAAGTGGA[G/C]TAAAGGAAAATACTGCAGAAAAGTGGGCAAGAAGAGATTGGATTCCATTCTTGAGATATTGTTA
10.1_5970259	<nnxnp>		LG10	14.231	10	5970259	5822978	5973537	1809200	1661919	1812478	CATATGGAAGGCAGAGGAAGATGAGCGAAAAGGCTGCAGATGCATTCTTGAGAATGAAAAAAG[C/A]AGGAATAAGACCCACATCGCATTCGTATACTGCCCTTATCCATGCATATTCAGTGAGTAGGTGG	scaffold2823	1	128	1	1946	2073	1946	CATATGGAAGGCAGAGGAAGATGAGCGAAAAGGCTGCAGATGCATTCTTGAGAATGAAAAAAGCAGGAATAAGACCCACATCGCATTCGTATACTGCCCTTATCCATGCATATTCAGTGAGTAGGTGG	9e-56	125/128	0/128
10.1_5311741	<nnxnp>		LG10	15.947	10	5311741	5237976	5319678	1886243	1812478	1894180	TTATACGCAAAGAAAAAATCTCACCTCATCAACACTCATGTAGCCAACTTTTGCTGTATCATT[A/C]CCAGATATCCTCTGCAGATCCCTGCCTGGATAATGTGAGAATCAGGTGGAGACAAAAGCGCTGT	scaffold2194	1	128	-1	29155	29282	29282	TTATACGCAAAGAAAAAATCTCACCTCATCAACACTCATGTAGCCAACTTTTGCTGTATCATTACCAGATATCCTCTGCAGATCCCTGCCTGGATAATGTGAGAATCAGGTGGAGACAAAAGCGCTGT	1e-54	124/128	0/128
10.1_46288	<lmxll>		LG10	17.58	10	46288	39302	50858	1901166	1894180	1905736	ATGACTGCCGAGACCTGGACCTTTGTCGTGATTCGGTTCTTATGGAGCATGAGTGGCGGTGTG[C/T]TGTACCACAGTGCGGTCAGCCATACAACCGAGAGCAAATGGAGAACGCTCTGCTTCAAATAGTT	scaffold2357	1	128	1	71080	71207	71080	ATGACTGCCGAGACCTGGACCTTTGTCGTGATTCGGTTCTTATGGAGCATGAGTGGCGGTGTGCTGTACCACAGTGCGGTCAGCCATACAACCGAGAGCAAATGGAGAACGCTCTGCTTCAAATAGTT	9e-56	125/128	0/128
10.1_5570241			LG10	17.632	10	5570241	5567686	5579822	1908291	1905736	1917872	GAATACATAGATACCTCCTGGCATGACACCAGTTCCTCCGGCGATACCTGCAGCTGTGTTTGC[T/C]ACCAGATTACCATAGAGGTTTGGTGTGACCTGCACACACACCAAAAAGCATGAAAATGAATTTG	scaffold1358	1	127	1	22937	23080	22937	GAATACATAGATACCTCCTGGCATGACACCAGTTCCTCCGGCGATACCTGCAGCTGTGTTTGCTACCAGATTACCATAGAGGTTTGGTGTGACCTGCA----------------CACACACC-AAAAAGCATGAAAATGAATTT	1e-40	122/144	17/144
15.1_8643302	<nnxnp>		LG10	18.595	15	8643302	8630571	8658823	1930603	1917872	1946124	ATGAGCCTGGAGAAGTCCAATGAGCACTGGATCAGCAGAAAGCCTGCCATGCTCAATGGTGTA[G/T]CATGGTGGTTCACAGATTCTCCAAAATGAAATGTTACCAGACTTTCCCCCAGTAGCAAGTATAG	scaffold1294	1	128	1	453104	453231	453104	ATGAGCCTGGAGAAGTCCAATGAGCACTGGATCAGCAGAAAGCCTGCCATGCTCAATGGTGTAGCATGGTGGTTCACAGATTCTCCAAAATGAAATGTTACCAGACTTTCCCCCAGTAGCAAGTATAG	2e-58	127/128	0/128
10.1_7251646			LG10	19.005	10	7251646	6871230	7262034	2326540	1946124	2336928	GCAGTGGAACTTCCGCATTGGTTTTACTCCTCGGGATGGCCTGGTCATTTATTCTGTAGCATA[T/C]GTTGATGGCAGTCGAGGTCGGAGACCAGTGGCTCATAGGTTGAGTTTTGTCGAAATGGTGGTTC	scaffold765	1	128	1	6264	6391	6264	GCAGTGGAACTTCCGCATTGGTTTTACTCCTCGGGATGGCCTGGTCATTTATTCTGTAGCATATGTTGATGGCAGTCGAGGTCGGAGACCAGTGGCTCATAGGTTGAGTTTTGTCGAAATGGTGGTTC	2e-57	126/128	0/128
10.1_5563248			LG10	19.266	10	5563248	5559793	5564190	2340383	2336928	2341325	TGAGCATGTAGAATTTGTCAATTCACATAGAATTTATGATTTGGAAAATAAAATTGTAAAGTT[T/C]GATATCTTCAACACTTCAAAAGAAACACAAAAGTTTSCAAATGTCATTAACCAAAATGATTTTC	scaffold1358	1	128	1	8882	9013	8882	TGAGCATGTAGAATTTGTCAATTCACATAGAATTTATGAT-----TTGGAAAATAAAATTGTAAAGTTTGATATCTTCAACACTTCAAAAGAAACACAAAAGTTTSCAAATGTCATTAACCAAAATGATTTTC	4e-47	122/133	6/133
10.1_10476910	<nnxnp>		LG10	19.645	10	10476910	10462537	10477184	2355698	2341325	2355972	TCCAACCCATTAGTTACAGATTTTGGAGGCCTCATAGGAGAGTGTGTATCAAATTTACCATCA[G/C]CAAGTTCACATTTATGTTCCTTTTGAAAGTTGGCCTGTACATTGGGTTTTTTCCTGGATAATCT	scaffold29	1	128	-1	94811	94938	94938	TCCAACCCATTAGTTACAGATTTTGGAGGCCTCATAGGAGAGTGTGTATCAAATTTACCATCAGCAAGTTCACATTTATGTTCCTTTTGAAAGTTGGCCTGTACATTGGGTTTTTTCCTGGATAATCT	9e-56	125/128	0/128
10.1_5593405	<nnxnp>		LG10	20.141	10	5593405	5591404	5634551	2357973	2355972	2399119	TACAATAATTGAGTTGCACTCTAGATTATGTTCTTTAGATTTACTTTCCAAAATAGAAATTAT[A/G]TGCACCAAATAAGATTACTATAGCTGTAGAGAACATCAAGTGCCCACAAACAACGACATTCTAT	scaffold7830	26	86	1	1626	1686	1626	TTATGTTCTTTAGATTTACTTTCCAAAATAGAAATTATATGCACCAAATAAGATTACTATA	5e-21	59/61	0/61
10.1_6490816		<nnxnp>	LG10	20.614	10	6490816	6487845	6871230	2402090	2399119	2782504	AATTGAGTGCTTTATAGCTGCAGGTTTTYATAAGATGAAATTCATTTTGTTCTTTATCATCAT[C/T]ATAATCATCATTATTATTATTTTTATTATTATTGAAGAAGCTATATTTGTCAAACCTTCTCTAT
10.1_9940130			LG10	20.809	10	9940130	9330224	10114426	3392410	2782504	3566706	TTACAAGGGTATCTTCAAGGAAGTCACTTAATGTATGCATGAATACGAGTTTGTAACATATGG[T/C]GATATCATCCAAAATCGCTCTCATAGATTTTCAAAGAAAATGCTTTTTATGCATTCATTTTGTT	scaffold440	1	128	-1	1132170	1132297	1132297	TTACAAGGGTATCTTCAAGGAAGTCACTTAATGTATGCATGAATACGAGTTTGTAACATATGGTGATATCATCCAAAATCGCTCTCATAGATTTTCAAAGAAAATGCTTTTTATGCATTCATTTTGTT	1e-47	119/128	0/128
10.1_32318	<lmxll>	<lmxll>	LG10	21.033	10	32318	0	39302	3599024	3566706	3606008	TTTACATTTATGAAGTGAGAAGAGATATGTTTGTTGCAGTTTTGTTTAGTTACTTATTGAGAA[G/*]GCCAAATTTGTCTTTTCTGCAGTTGGTTAGGAGAAGCAAATGTAATTTGCTTACATGTTTTTTT	scaffold2357	1	126	1	57410	57534	57410	TTTACATTTATGAAGTGAGAAGAGATATGTTTGTTGCAGTTTTGTTTAGTTACTTATTGAGAAGGCCAAATTTGTCTTTTCTGCAGTTGGTTAGGAGAAGCAAATGTAATTTGCTTACATGttttt	2e-52	122/126	1/126
10.1_5589405	<nnxnp>		LG10	21.114	10	5589405	5579822	5591404	3615591	3606008	3617590	TGGATTTCTTTTTTAAAGAAGTTTGATTATGTGAAGTAAACACTGCAGAAGAGAACAGAGTAC[A/C]GACCTTTCCAGTAGTTATATTCACCATGTGGACTGAGCTATCTTTTGCACCAGTAATAGCAAAA
10.1_5976818	<nnxnp>		LG10	21.384	10	5976818	5973537	6009012	3620871	3617590	3653065	TCTTTTAACTGTATTGGCAGTGTCTGCAGACAGAGCTACYTCTAYCAAAGTGAGCAACTCATC[A/G]TCTGAAACAACTCCAATCTGTAAAACAGAGCAAGTCASAGAAAATTTATACCAAGATAAGAAAA	scaffold2823	1	128	1	7734	7861	7734	TCTTTTAACTGTATTGGCAGTGTCTGCAGACAGAGCTACYTCTAYCAAAGTGAGCAACTCATCATCTGAAACAACTCCAATCTGTAAAACAGAGCAAGTCASAGAAAATTTATACCAAGATAAGAAAA	2e-56	125/128	0/128
10.1_10477565			LG10	21.822	10	10477565	10477512	10540259	3653118	3653065	3715812	TGAGATGTGAAACATCTAACCCTTCTGATGCAATTCCAATTTCCACAGTCACCCCTACCATAT[T/A]TGCAGCACTCCTATCGTTACAGTTCCTATCAGTAACATTCTCTATTTGGGAGATGTTCCGTTTT	scaffold29	1	128	-1	94156	94283	94283	TGAGATGTGAAACATCTAACCCTTCTGATGCAATTCCAATTTCCACAGTCACCCCTACCATATTTGCAGCACTCCTATCGTTACAGTTCCTATCAGTAACATTCTCTATTTGGGAGATGTTCCGTTTT	1e-54	124/128	0/128
05.1_20377435			LG10	21.971	5	20377435	20342109	20403380	3751138	3715812	3777083	GAGGATTAATTAGCGAAGGAGTAATCAAATTAATTCACTATAGCACTAATGATCAAGTGGCCG[A/G]TATATTTACAAAAGCTCTGCCATCGGACAAGCACAAATACTTTGCAGAACAACTTGGGTTGAAG	scaffold999	15	128	1	28999	29112	28999	GAAGGAGTAATCAAATTAATTCACTATAGCACTAATGATCAAGTGGCCGATATATTTACAAAAGCTCTGCCATCGGACAAGCACAAATACTTTGCAGAACAACTTGGGTTGAAG	8e-12	84/114	0/114
10.1_10602956	<nnxnp>		LG10	22.421	10	10602956	10540259	12457805	3839780	3777083	5694629	ATATTTGAAACTTTCAAAGCAATATGCTAGAGTCAGAGATCTCTAGAGAGGAAGCTAAACGTA[A/T]GCTGTGGACTGGTGTGACTGTATGATCATCACCTGTCTAATTGGCTACTAGTTTCTTTTCATAA	scaffold14442	5	128	-1	39095	39218	39218	TTGAAACTTTCAAAGCAATATGCTAGAGTCAGAGATCTCTAGAGAGGAAGCTAAACGTAAGCTGTGGACTGGTGTGACTGTATGATCATCACCTGTCTAATTGGCTACTAGTTTCTTTTCATAA	2e-52	120/124	0/124
10.1_2156174			LG10	22.711	10	2156174	1912546	2463322	5938257	5694629	6245405	TACAGTATCAAGCAACAATAAATCAACTTCAGCTGCTTCACACAAGCCATTCACAGAAGCACG[C/T]TCTAATGTTACCATTCCCCGTCCTTTTTCTCTTGCCACAGAAAGRCGTGCTGCAGCTCACTCTG	scaffold1368	1	128	1	29532	29659	29532	TACAGTATCAAGCAACAATAAATCAACTTCAGCTGCTTCACACAAGCCATTCACAGAAGCACGCTCTAATGTTACCATTCCCCGTCCTTTTTCTCTTGCCACAGAAAGRCGTGCTGCAGCTCACTCTG	1e-53	123/128	0/128
10.1_15399271			LG10	22.849	10	15399271	14855962	15640427	6788714	6245405	7029870	TCATGTCACGGGACATACCTCAAGACTAGGATAATTGAGAATGCATTCAGCAGCGGCGTTGGA[C/T]TTTTTCTGCAGAAAGCAAAATGGTAAATTAAGCTCAATGGCTTTTACAAACTTCTACATGATAG	scaffold7638	1	128	1	9178	9303	9178	TCATGTCACGGGACATACCTCAAGACTAGGATAATTGAGAATGCATTCAGCAGCGGCGTTGGACTTTTTCTGCAGAAAGCAAAATGGTAAATTAAGCTCAATGGCTTTTACAAACTTCTACATGATAG	2e-52	123/128	2/128
10.1_14312656			LG10	23.121	10	14312656	12457805	14855962	8884721	7029870	9428027	TCTCGTCTTCAGTTCAACTCTCCGAGCCTGGTCAGAGGAAAGACAAAGATTAGTGAAAGTAAG[T/C]TTCAAAATTTAAAAAAAAGATCAAACAGTACTAACTCCGGTAACAATTGATGATAAAAATACTC	scaffold14755	1	88	-1	2730	2817	2817	TCTCGTCTTCAGTTCAACTCTCCGAGCCTGGTCAGAGGAAAGACAAAGATTAGTGAAAGTAAGTTTCAAAATTTaaaaaaaaGATCAA	3e-30	82/88	0/88
10.1_10340145	<nnxnp>		LG10	23.195	10	10340145	10314433	10394155	9453739	9428027	9507749	AAGTAGGGTCAGAGTTTATATCAGTTGTGGTGATGATCCATAAGGAGGGCCTGATGAGAAAAA[C/T]AATTTTTTTGGAAAAAATCTGTTGGAACACATATGTAAATGAAAATTATTGTCGAGTCCTTTTK	scaffold2956	1	127	-1	5473	5596	5596	AAGTAGGGTCAGAGTTTATATCAGTTGTGGTGATGATCCATAAGGAGGGCCTGATGAGAAAAACAAtttttttGGAAAAAATCTGTTGGAACACATATGTAAATGAAAATTATTGTCGAGTCCTTTT	2e-45	118/127	3/127
10.1_10477461			LG10	23.317	10	10477461	10477184	10477512	9508026	9507749	9508077	GTCGAACACTTTCCCGGATTGAGAATTATTTCTGCTGCAGACCATCGTTTCTTTGGCACCACG[C/A]CCATTTTCTAATAAAATATTCTTGAGCTCTTTCTCATCTTTGAGATGTGAAACATCTAACCCTT	scaffold29	1	128	-1	94260	94387	94387	GTCGAACACTTTCCCGGATTGAGAATTATTTCTGCTGCAGACCATCGTTTCTTTGGCACCACGCCCATTTTCTAATAAAATATTCTTGAGCTCTTTCTCATCTTTGAGATGTGAAACATCTAACCCTT	5e-52	122/128	0/128
10.1_7510046	<nnxnp>		LG10	23.56	10	7510046	7483341	7867658	9534782	9508077	9892394	ACGGTTGCCACCGGAACTYGGTTCCTTTCGGAATTTATCAGTGTTGGATTTGAGAAACAGTGG[G/A]ATATATGGTAACGTTCCAGGTGATCTCTGTGACTCCAGTAGCCTCTCTGTTCTTCAGCTTGATG	scaffold1646	1	128	-1	1691	1818	1818	ACGGTTGCCACCGGAACTYGGTTCCTTTCGGAATTTATCAGTGTTGGATTTGAGAAACAGTGGGATATATGGTAACGTTCCAGGTGATCTCTGTGACTCCAGTAGCCTCTCTGTTCTTCAGCTTGATG	5e-52	122/128	0/128
10.1_7456638			LG10	23.741	10	7456638	7364529	7483341	9984503	9892394	10011206	ATTGACCCTCACTGGATCTTCATTAATTCATTCTTTACCATTTCTGATATCAATGAAATCTGG[T/*]CATTCCCTTTTTTTTGCTCTTCCATTTTTGATTTAGTTGACCTGGTTGGTTGCAAAGGCCTTTT	scaffold1646	18	128	-1	38619	38707	38707	CTTCATTAATTCATTCTTTACCATTTCTGATATCAATGAAATCTGGTCATTCCCttttttttGCTCTTCCATTTTTGATTTAGTTGACCTGGTTGGTTGCAAAGGCCTTTT	7e-19	85/111	22/111
05.1_10729702	<nnxnp>		LG10	23.986	5	10729702	10574971	11057468	10165937	10011206	10493703	TTTCTCTTTTACAACAGGATTTATGAAATGTATATATTTCTGATTCTTTTGGAGTTACGTGGG[C/A]AATAATTGTGAAAGCTCATTTTGCATTACTGCAGCATTTGGARGTCAAAAGTTGATGGAATTCT
10.1_10448167	<nnxnp>		LG10	24.499	10	10448167	10394155	10462537	10547715	10493703	10562085	AGAGATGAATTTTGGGATTTGTACAAGAGCCACTTTCATCCGAGGCTTCTACAAGGTGATACC[C/T]GCTTCTGCTTTTATGGTTCAAGATCTGGTGCGGAGACTGAAAAGGTTGTTCCCATTGATGAATA	scaffold2690	1	128	-1	1076	1203	1203	AGAGATGAATTTTGGGATTTGTACAAGAGCCACTTTCATCCGAGGCTTCTACAAGGTGATACCCGCTTCTGCTTTTATGGTTCAAGATCTGGTGCGGAGACTGAAAAGGTTGTTCCCATTGATGAATA	5e-52	122/128	0/128
10.1_55429	<lmxll>		LG10	25.017	10	55429	50858	73421	10566656	10562085	10584648	CAGCAAGTTCACCTGCCCAGCTGCTTGTCCCAGGTCCTGCATGGCTGATTGTGAACTCTGTCG[T/C]GCAGTCTGCAGTAAGTTGAATTGGATTATTCATATATATCTTTATTATTATCATATGAGTATAT
10.1_5556341	<nnxnp>		LG10	25.447	10	5556341	5441978	5559793	10699011	10584648	10702463	AAATGTGTAGTCTAGCCATTTGTTCACCACACATAAAGAAAATTCAGCAACATTTTCACCTAC[C/T]GAGTCTTGCATGTCTTGAAACTTGGAGTCCTGTTGCTATTAGGAGTCATCAATTCAGAAGGGGC	scaffold1358	1	128	1	3309	3436	3309	AAATGTGTAGTCTAGCCATTTGTTCACCACACATAAAGAAAATTCAGCAACATTTTCACCTACCGAGTCTTGCATGTCTTGAAACTTGGAGTCCTGTTGCTATTAGGAGTCATCAATTCAGAAGGGGC	2e-50	121/128	0/128
10.1_5565133	<nnxnp>		LG10	25.938	10	5565133	5564190	5567686	10703406	10702463	10705959	TTTTGAAGGCTTCAACTTGACCATTTTTCTGGTCTCTCAAACTATGCTCTTCAAGGGCTTGAG[C/T]ATCAGGAGTTATTGGAGTTTGAAACTGTTTAGGTTGTTGGTCAGGCAACTCAGTTTTCTTCCTC	scaffold1358	1	128	1	10846	10973	10846	TTTTGAAGGCTTCAACTTGACCATTTTTCTGGTCTCTCAAACTATGCTCTTCAAGGGCTTGAGCATCAGGAGTTATTGGAGTTTGAAACTGTTTAGGTTGTTGGTCAGGCAACTCAGTTTTCTTCCTC	2e-58	127/128	0/128
15.1_374598			LG10	26.172	15	374598	327497	652912	10753060	10705959	11031374	CTCTATCCTTTTGAAGAGAAGATTAACCTTCTTCAATTCAACCCCTTTGAAAAATCTACAAAC[T/C]CTAGACCAAAAGAGAACCGATCGAGCGGATACCAGAGTACCAACACCTGCAACCAGCGAGCGAA	scaffold244	1	128	-1	165127	165254	165254	CTCTATCCTTTTGAAGAGAAGATTAACCTTCTTCAATTCAACCCCTTTGAAAAATCTACAAACTCTAGACCAAAAGAGAACCGATCGAGCGGATACCAGAGTACCAACACCTGCAACCAGCGAGCGAA	4e-41	114/128	0/128
10.1_6041207			LG10	26.566	10	6041207	6009012	6263041	11063569	11031374	11285403	AGAATCTTTCCATTGCATCCCAGTTTTCCACCTGCAGAAGGCAAGTTATTTACAAAATAACTG[C/G]TGTGATTGCACAAATAAACAATACTTTTAGCATACTCTACCTGACCATGATGTATCGGATAACT	scaffold3538	1	128	1	11480	11607	11480	AGAATCTTTCCATTGCATCCCAGTTTTCCACCTGCAGAAGGCAAGTTATTTACAAAATAACTGCTGTGATTGCACAAATAAACAATACTTTTAGCATACTCTACCTGACCATGATGTATCGGATAACT	4e-53	123/128	0/128
10.1_8225273			LG10	27.696	10	8225273	7867658	8253863	11643018	11285403	11671608	TTCATCGCTCATGGCGTTGCTCTCCACCAGCAGCTGCTACTCCTCCTCCGGGCTTCGTCCCCG[C/T]GCGCCAGCGGTTGCGCCKCTCCGGAACATTCTCAAGTCCGGTTCCCTTCAAATGGCAGCTGTGA
10.1_17547171	<nnxnp>		LG10	28.13	10	17547171	17303732	17573743	11915047	11671608	11941619	GAGCATCGCCGCCCAAAGAGGCAAAATCTCGCAGAGCGCGCCGGCGAGAAACCCTACGCTATC[C/T]CCCAAATCCTTTGCGACGCCAAGAGAAGCAAGCTGGCGCTGGTTATAGCCCAAAGATGCTTTGA	scaffold548	1	128	1	44972	45099	44972	GAGCATCGCCGCCCAAAGAGGCAAAATCTCGCAGAGCGCGCCGGCGAGAAACCCTACGCTATCCCCCAAATCCTTTGCGACGCCAAGAGAAGCAAGCTGGCGCTGGTTATAGCCCAAAGATGCTTTGA	9e-56	125/128	0/128
10.1_91416	<lmxll>		LG10	28.274	10	91416	73421	192530	11959614	11941619	12060728	TTGCTGCAGTAGATTATACAGCATATAGAAGTAATAGAACCCTTTAGTGTAGGCACTACCCAA[T/C]CTAGCGCTCTATCTGTGAAATTTTTATTCAGCTGAAAATCATATATGTTGGAAGGTGGCAGCTG	scaffold1871	1	128	-1	79272	79390	79390	TTGCTGCAGTAGATTATACAGCATATAGAAGTAATAGAACCCTTTAGTGTAGGCACTACCCAATCTAGCGCTCTATCTGTGAAATTTTTATTCAGCTGAAAATCATATATGTTGGAAGGTGGCAGCTG	6e-45	116/128	9/128
10.1_5675700			LG10	28.903	10	5675700	5634551	5822978	12101877	12060728	12249155	CAGCCAGAAGTCAGTTTTCTTGTTTTATCAATATTTATAATGGAGCAGATGTATCTTCCTGCA[C/A]ATGTTGGATCTTTACAACCATGTACTGATTTCAATCGATCTACCTGGCTTTGTAAAAAAAATTT	scaffold6900	1	121	1	5432	5552	5432	CAGCCAGAAGTCAGTTTTCTTGTTTTATCAATATTTATAATGGAGCAGATGTATCTTCCTGCACATGTTGGATCTTTACAACCATGTACTGATTTCAATCGATCTACCTGGCTTTGTaaaa	5e-40	109/121	0/121
10.1_5327617	<nnxnp>	<nnxnp>	LG10	29.425	10	5327617	5319678	5441978	12257094	12249155	12371455	CTGCAGTAACCTCAACTTACTTCTTCAGTGAAATCAACTGCATCACTTCTCTAGATACCTAAT[C/T]ACTTATTTTCCTAAATCAAAAAATGTTAAATGAAGGCACACCTGTCTGTTCTGAATTTTTTTCT	scaffold2194	26	125	-1	15885	15984	15984	CAGTGAAATCAACTGCATCACTTCTCTAGATACCTAATCACTTATTTTCCTAAATCAAAAAATGTTAAATGAAGGCACACCTGTCTGTTCTGAAtttttt	1e-40	97/100	0/100
10.1_5164212			LG10	30.016	10	5164212	4930563	5237976	12605104	12371455	12678868	ATATGAAATTAATTTCAGAAATCAAAAATTAAGGTTTCAGCATTCTTTGGATGATTTGGAATA[C/T]AAAATTAGTCTACGATAAGTGATGATCTGAACTAGTTTGAACTGGAGAAATAATCAAATTTAGG	scaffold9342	3	128	1	18150	18275	18150	ATGAAATTAATTTCAGAAATCAAAAATTAAGGTTTCAGCATTCTTTGGATGATTTGGAATACAAAATTAGTCTACGATAAGTGATGATCTGAACTAGTTTGAACTGGAGAAATAATCAAATTTAGG	2e-45	116/126	0/126
10.1_7272423	<nnxnp>		LG10	30.16	10	7272423	7262034	7364529	12689257	12678868	12781363	AATGTCGAGCCCATTTCTGCAGATAAAATGAATATGCATGTAAGGAAAAAGAGTAGGAATCAA[C/G]AATAATTTCTAAGTTTGGTAGCATGGAATATTAAAGTATTAGCTTCACATAAAGGCATCCAAGA	scaffold765	1	128	1	21682	21809	21682	AATGTCGAGCCCATTTCTGCAGATAAAATGAATATGCATGTAAGGAAAAAGAGTAGGAATCAACAATAATTTCTAAGTTTGGTAGCATGGAATATTAAAGTATTAGCTTCACATAAAGGCATCCAAGA	9e-56	125/128	0/128
10.1_8282455			LG10	30.795	10	8282455	8253863	8501387	12809955	12781363	13028887	AGTAGTTCTTTCTGCTGCAGAATTGCTGATGTTCGGATGAATTAGCAGATCTACAAAGAAAAA[G/A]TGTTCATGACTTCAAAGTTTGGTTTAAGGGGCCCATACATTTGCTTGACTCTTTGTAGGACTAT	scaffold14397	1	127	1	17694	17820	17694	AGTAGTTCTTTCTGCTGCAGAATTGCTGATGTTCGGATGAATTAGCAGATCTACAAAGAAAAAGTGTTCATGACTTCAAAGTTTGGTTTAAGGGGCCCATACATTTGCTTGACTCTTTGTAGGACTA	8e-50	120/127	0/127
10.1_8720320			LG10	31.191	10	8720320	8501387	9330224	13247820	13028887	13857724	TACTCCTGCCGAAGAAGCTGATGTTGAAGTACTAGGGGAAGAAAAAACAGAAGCTGTTGAAGC[T/C]CCTGCAGAACCAGAAGAGAGTGCACCTGCACCTGAACCTGAACCTGAACCTGAAACTGCACCTG	scaffold11682	1	86	-1	1353	1438	1438	TACTCCTGCCGAAGAAGCTGATGTTGAAGTACTAGGGGAAGAAAAAACAGAAGCTGTTGAAGCTcctgcagaaccagaagagagtg	5e-33	83/86	0/86
10.1_315264	<lmxll>		LG10	34.986	10	315264	304454	322670	13868534	13857724	13875940	CCGTGACTCAGCTCACCGTCACTCCTTATCATACTTCCACTCGTCGTTTCCGAAAAGAAAAAT[C/A]TATGAAATACCCATTGTACCCTTTTCATCAACGACCCGTAGTTCATGAGGCAGGCCCGGTTTAG	scaffold251	1	128	1	78587	78715	78587	CCGTGACTCAGCTCACCGTCACTCCTTATCATACTTCCACTCGTCGTTTCCGAAAAG-AAAAATCTATGAAATACCCATTGTACCCTTTTCATCAACGACCCGTAGTTCATGAGGCAGGCCCGGTTTAG	4e-47	120/129	1/129
10.1_2770471	<nnxnp>		LG10	35.184	10	2770471	2463322	2872613	14183089	13875940	14285231	AGCTTGAAGCGCAGGGACGCTGCAGTGCTCCACGCAGTTGTTGATCTCCTCCTGCCGCCGCCT[C/T]CGATCAAAGCACTCATACGCGCATTTGAAGTAAGCTTGCTGCAACAACGATTTCCATAGTTCCA	scaffold9340	1	104	-1	421	524	524	AGCTTGAAGCGCAGGGACGCTGCAGTGCTCCACGCAGTTGTTGATCTCCTCCTGCCGCCGCCTCCGATCAAAGCACTCATACGCGCATTTGAAGTAAGCTTGCT	2e-45	103/104	0/104
10.1_17616852	<nnxnp>		LG10	36.477	10	17616852	17608584	17904088	14293499	14285231	14580735	AATTCAGTGATTATGGTTTTATATACAATCATTAAAAAAAAAAAAAAAAAAAATCAGGGATCT[A/T]ACTTTGTCTGTTAGAATTCCACAAAGCAATGCATTAGAGTCAGTCAGCAACACAGCATCAACCC	scaffold3256	1	128	-1	122	243	243	AATTCAGTGATTATGGTTTTATATACAATCATTaaaaaaaaaaaaaaaaaaaaTCAGGGATCTAACTTTGTCTGTTAGAATTCCACAAAGCAATGCATTAGAGTCAGTCAGCAACACAGCATCAACCC	2e-45	117/128	6/128
10.1_337152	<lmxll>		LG10	38.351	10	337152	333614	410616	14584273	14580735	14657737	AAATAAGTCTTAACTACTACCCTATATGCATATGATGAATGGAAAGCATTTCTGCAGAATCAG[T/*]CTCTCTAACTGGTTCTGTGGTCATTGGACAAGATGTAAGCATAAAGAAGCTCATTCCAGATATC	scaffold251	1	128	1	102373	102498	102373	AAATAAGTCTTAACTACTACCCTATATGCATATGATGAATGGAAAGCATTTCTGCAGAATCAGTCTCTCTAACTGGTTCTGTGGTCATTGGACAAGATGTAAGCATAAAGAAGCTCATTCCAGATATC	4e-47	119/128	2/128
10.1_3180623			LG10	40.107	10	3180623	3077689	3632404	14760671	14657737	15212452	GTCATTGTTGTTACCTCCAAATTGTGTTGAATTCCCGTTCCAGAAAGTGTTCCTGTCACCGGG[C/A]GGCAATTGATCTTCATCGTGCYGGAGGGTATGAATATTGCTGCCAAATGGCCTTGATGAACTCC	scaffold1602	1	128	-1	191614	191741	191741	GTCATTGTTGTTACCTCCAAATTGTGTTGAATTCCCGTTCCAGAAAGTGTTCCTGTCACCGGGCGGCAATTGATCTTCATCGTGCYGGAGGGTATGAATATTGCTGCCAAATGGCCTTGATGAACTCC	2e-56	125/128	0/128
10.1_17600318	<nnxnp>		LG10	41.641	10	17600318	17573743	17608584	15239027	15212452	15247293	AGATCTAGTCATACGCTAGAATTGAGAAGTAAAACTCATGAACAGAATATCAACTTGGCAAAT[A/*]AAAATATATTAGAGCACCTTGGTCCTTTCAGACATAAATGCCCATTCTGGAGAGATTTCACAAA	scaffold3256	1	128	-1	17089	17216	17216	AGATCTAGTCATACGCTAGAATTGAGAAGTAAAACTCATGAACAGAATATCAACTTGGCAAATAAAAATATATTAGAGCACCTTGGTCCTTTCAGACATAAATGCCCATTCTGGAGAGATTTCACAAA	1e-47	119/128	0/128
10.1_330078	<lmxll>		LG10	42.931	10	330078	322670	333614	15254701	15247293	15258237	AGCTTCAAAAAATGGATGAAGTTTGCTCTCTTACAAGTTTAAAAGCTTTAATTTTGAATGGTG[A/T]GCGATCTTTTGTGCTTATTGTTTTGGATGCTAAGTTGTTTTTGTGTTGCAAATATTGGTTAGTT	scaffold251	1	128	1	94001	94128	94001	AGCTTCAAAAAATGGATGAAGTTTGCTCTCTTACAAGTTTAAAAGCTTTAATTTTGAATGGTGAGCGATCTTTTGTGCTTATTGTTTTGGATGCTAAGTTGTTTTTGTGTTGCAAATATTGGTTAGTT	4e-53	123/128	0/128
10.1_4696760			LG10	43.271	10	4696760	4636809	4696837	15318188	15258237	15318265	AATGTAGATTGCCRGGTTTTCATATCCCCTCTTTAAATATAACAGCAGATCTCTGAGACCCCT[C/T]AGATACACATAAATCCAGCTTCCATTCTGCWTATTGAAAATTCATAACATAAATGAATACATAT	scaffold1649	1	128	1	541246	541373	541246	AATGTAGATTGCCRGGTTTTCATATCCCCTCTTTAAATATAACAGCAGATCTCTGAGACCCCTCAGATACACATAAATCCAGCTTCCATTCTGCWTATTGAAAATTCATAACATAAATGAATACATAT	9e-56	124/128	0/128
10.1_4576860	<nnxnp>		LG10	47.727	10	4576860	4562597	4636809	15332528	15318265	15392477	GGTATTTCTACCCTTGGGTGGTAAGTCYTTTGTTAATGTTTGAATGAACTGTTATAGTTGGTA[A/G]CATAGCATGTMAATGAGTTCTTATGATTTTAGGCTAGTCCAAGATGCTCAATATGGAACTTTTT	scaffold1649	1	128	1	508467	508594	508467	GGTATTTCTACCCTTGGGTGGTAAGTCYTTTGTTAATGTTTGAATGAACTGTTATAGTTGGTAACATAGCATGTMAATGAGTTCTTATGATTTTAGGCTAGTCCAAGATGCTCAATATGGAACTTTTT	1e-46	118/128	0/128
10.1_4696916	<nnxnp>		LG10	52.728	10	4696916	4696837	4930563	15392556	15392477	15626203	TTACTCACCGATTCACCRATAGGAACCCCATCTTTAGCCTCTGCAATAAAAGATCAAATACTA[A/C]TTAGAAAAAAATTGGCCACATAAAACTTCTTCAGATTTTGAAAGAAGAACTTGCCTAATTGTTC	scaffold1649	1	128	1	541402	541528	541402	TTACTCACCGATTCACCRATAGGAACCCCATCTTTAGCCTCTGCAATAAAAGATCAAATACTAATTAGaaaaaaaTTGGCCACATAAAACTTCTTCAGATTTTGAAAGAAGAACTTGCCTAATTGTTC	3e-55	125/128	1/128
10.1_4084187	<lmxll>	<hkxhk>	LG10	53.514	10	4084187	3632404	4133843	16077986	15626203	16127642	TATAAATAGAGAGTCCCAAGAAGGCCTTTGTGAACTCATAGTTCCAAGTGCATATGGTTAAAA[G/C]GRGATGAGAACCTGAATTTCTCTCSGCGTGGATCCTGATCGAGATGATACTGTAAATAAGACAG	scaffold1649	6	128	-1	222370	222492	222492	ATAGAGAGTCCCAAGAAGGCCTTTGTGAACTCATAGTTCCAAGTGCATATGGTTAAAAGGRGATGAGAACCTGAATTTCTCTCSGCGTGGATCCTGATCGAGATGATACTGTAAATAAGACAG	1e-48	116/123	0/123
10.1_293646	<lmxll>		LG10	57.872	10	293646	192530	304454	16228758	16127642	16239566	ACCTGCAGCAATGTTGTGTCATAATAATTAAACCTCTATTTATCATACAAACTGCAACAGGAG[G/C]ATTCAACCATCTGTATTTATCTGTCAGTTGAAATAACTATTCTGTAGACCTGATTGTGAAGTTG	scaffold251	1	128	1	62837	62964	62837	ACCTGCAGCAATGTTGTGTCATAATAATTAAACCTCTATTTATCATACAAACTGCAACAGGAGGATTCAACCATCTGTATTTATCTGTCAGTTGAAATAACTATTCTGTAGACCTGATTGTGAAGTTG	2e-50	121/128	0/128
10.1_4548335	<nnxnp>		LG10	58.895	10	4548335	4531351	4562597	16256550	16239566	16270812	AACTGATACCATCCTCTTCTGCAGCTCCATAATTCATGATTTAGCTTACAAGGCTGCAACAGA[G/A]GTAATGGAAAGGGAGGAGTTRGTAACAGAGCCTCTTCGGCCAACGATTCCTTCTAACAGAAACA	scaffold1649	1	128	1	488512	488639	488512	AACTGATACCATCCTCTTCTGCAGCTCCATAATTCATGATTTAGCTTACAAGGCTGCAACAGAGGTAATGGAAAGGGAGGAGTTRGTAACAGAGCCTCTTCGGCCAACGATTCCTTCTAACAGAAACA	1e-54	124/128	0/128
10.1_4514369			LG10	61.422	10	4514369	4500697	4531351	16284484	16270812	16301466	GGATGATGATGAACAGTTTGTGGATGTGGCTAAATGCCGAGCGTTTGTTGCCCGAAGCCTCCT[T/C]CTTGAATGTGAGATCAAGAACAAGAAGAACACTTTGATTAGAGCTGGATATGGTGGTTGGTTGC	scaffold1649	1	128	1	455129	455256	455129	GGATGATGATGAACAGTTTGTGGATGTGGCTAAATGCCGAGCGTTTGTTGCCCGAAGCCTCCTTCTTGAATGTGAGATCAAGAACAAGAAGAACACTTTGATTAGAGCTGGATATGGTGGTTGGTTGC	9e-56	125/128	0/128
10.1_4187439	<hkxhk>		LG10	63.794	10	4187439	4185469	4207860	16303436	16301466	16323857	CAATGAACAACTCTGGATATGTAGTAGTAGTTGTTGTTGTTAATTGAGGTGTTTGAAACAAGA[A/T]GTCTAGTAACAATGGAAAGAAGCCTAATTGAATGAGAGAAGCTTGTCCATTGTCAGACTCCATT	scaffold1649	1	128	1	318973	319094	318973	CAATGAACAACTCTGGATATGTAGTAGTAGTTGTTGTTGTTAATTGAGGTGTTTGAAACAAGAAGTCTAGTAACAATGGAAAGAAGCCTAATTGAATGAGAGAAGCTTGTCCATTGTCAGACTCCATT	3e-48	119/128	6/128
10.1_1668920	<nnxnp>		LG10	63.952	10	1668920	1668865	1912546	16323912	16323857	16567538	CAACTTGGCCATGGGGATATTCTTGACAGGTAAATGCAGTTGCAACTCTCTGCAGTTTTGATT[T/G]ATTATAGTCGTGAGAAGTTCCTTCCAATTTACTTTGGTGGAAAAAGCATGGAAGATTTTAACAG	scaffold1649	1	128	1	185423	185548	185423	CAACTTGGCCATGGGGATATTCTTGACAGGTAAATGCAGTTGCAACTCTCTGCAGTTTTGATTTATTATAGTCGTGAGAAGTTCCTTCCAATTTACTTTGGTGGAAAAAGCATGGAAGATTTTAACAG	1e-53	124/128	2/128
10.1_1668811	<nnxnp>		LG10	67.782	10	1668811	1152042	1668865	17084307	16567538	17084361	TTTGTGGTACTATTTTCAGAAAGTGGTTCAAATATCTTGTGGATGGAGGCATACTATTGCTGT[C/G]ACAGAAAGAAAAAACTTGTTTTCTTGGGGTAGGGGTACCTGTGGGCAACTTGGCCATGGGGATA	scaffold1649	1	128	1	185315	185441	185315	TTTGTGGTACTATTTTCAGAAAGTGGTTCAAATATCTTGTGGATGGAGGCATACTATTGCTGTCACAGAAAGAAAAAACTTGTTTTCTTGGGGTAGGGGTACCTGTGGGCAACTTGGCCATGGGGATA	1e-54	125/128	1/128
10.1_4472135	<lmxll>		LG10	68.487	10	4472135	4438882	4479580	17117614	17084361	17125059	GAACCCATGCYCTCAATTATTTAGCTATAATAGATCACTCATGACATGACTTTTTGCTTATGC[G/A]TGAAGGGAACTTGACAGATTGATTTTTTTCCCCTGCAGAATCAGAGGAGATCAACAACATTTTG	scaffold1649	1	128	1	420898	421024	420898	GAACCCATGCYCTCAATTATTTAGCTATAATAGATCACTCATGACATGACTTTTTGCTTATGCGTGAAGGGAACTTGACAGATTGAtttttttCCCCTGCAGAATCAGAGGAGATCAACAACATTTTG	1e-54	125/128	1/128
10.1_4487027	<lmxll>		LG10	72.762	10	4487027	4479580	4500697	17132506	17125059	17146176	CTATCCATGTATTTTTTCTTAAGAAAGCTTTGTCTTTGGTTATCCAGCTACTGGTAGGTCCGA[A/G]CTCAATTTGGAAAGACGTTTGGAGCATGACCCACATACTCTTGCCATAACAGCATCTGATCCAG	scaffold1649	3	128	1	435740	435865	435740	ATCCATGTATTTTTTCTTAAGAAAGCTTTGTCTTTGGTTATCCAGCTACTGGTAGGTCCGAACTCAATTTGGAAAGACGTTTGGAGCATGACCCACATACTCTTGCCATAACAGCATCTGATCCAG	1e-53	122/126	0/126
10.1_635276			LG10	73.98	10	635276	584555	1152042	17196897	17146176	17713663	TGCAGAACGGGAAATTGTAAGGGATATCAAGGAGAAGCTTGCCTATGTTGCCCTTGACTATGA[G/A]CAAGAATTGGAGACAGCCAAGAGCAGTTCTTCAGTTGAGAAGAGCTATGAACTGCCAGATGGGC	scaffold1321	1	128	-1	8915	9042	9042	TGCAGAACGGGAAATTGTAAGGGATATCAAGGAGAAGCTTGCCTATGTTGCCCTTGACTATGAGCAAGAATTGGAGACAGCCAAGAGCAGTTCTTCAGTTGAGAAGAGCTATGAACTGCCAGATGGGC	9e-56	125/128	0/128
10.1_4183501	<lmxll>		LG10	74.614	10	4183501	4133843	4185469	17763321	17713663	17765289	ATGCCCGATTTTTGTGTGTTTGCTTGGAAAAATATATGAATTCAATATGGTCTAAGTTGTGTT[T/C]TTGGTTTTATAGCTTCCTTGCTGGAAATAAAACCGGAAGATTCAGCTATGGATATTCCTCCTTC	scaffold1649	1	128	1	315050	315177	315050	ATGCCCGATTTTTGTGTGTTTGCTTGGAAAAATATATGAATTCAATATGGTCTAAGTTGTGTTTTTGGTTTTATAGCTTCCTTGCTGGAAATAAAACCGGAAGATTCAGCTATGGATATTCCTCCTTC	1e-54	124/128	0/128
10.1_4228432	<lmxll>		LG10	76.917	10	4228432	4228357	4317030	17765364	17765289	17853962	GTCGAAAGTGATGTATTTTGTTCCATCGTATACCGGCAACATGGCAAGAGCTGTTGAGGGACA[T/C]CGGAGATATCTCGATCACCGGAAGACAATCAACCCAGATAGGTATTCCTCTGTACCTGTTTTGT	scaffold1649	1	125	1	361659	361782	361659	GTCGAAAGTGATGTATTTTGTTCCATCGTATACCGGCAACATGGCAAGAGCTGTTGAGGGACATCGGAGATATCTCGATCACCGGAAGACAATCAACCCAGATAGGTATTCCTCTGTACCTGTTT	2e-50	120/125	1/125
10.1_4405631		<lmxll>	LG10	81.855	10	4405631	4317030	4438882	17942563	17853962	17975814	AAATATTTTTAGATTGATTCAAAACAACAAAAATACCCTGCAGCTTCATGCCCAAAAATACGA[G/C]GAAATAATGGTATTTGGCCCTGAAAACATAATCCAACATATTATATATTAAAACCAGTAAACAT	scaffold1649	6	122	1	365488	365604	365488	TTTTTAGATTGATTCAAAACAACAAAAATACCCTGCAGCTTCATGCCCAAAAATACGAGGAAATAATGGTATTTGGCCCTGAAAACATAATCCAACATATTATATATTAAAACCAGT	3e-43	109/117	0/117
10.1_4228283			LG10	82.178	10	4228283	4207860	4228357	17996237	17975814	17996311	CTAAATTATGTTTGGTGCAAACTATGTTACCAATTCTTCCACCTATAATTACATTGAATTTTT[T/G]ACAGGAGACATTAGCGACAGCAGAAGAATTGGAAAAATTTGTCAGTCATGCATCTCAGGCTGCG	scaffold1649	1	127	1	361509	361636	361509	CTAAATTATGTTTGGTGCAAACTATGTTACCAATTCTTCCACCTATAATTACATTGAA-TTTTTTACAGGAGACATTAGCGACAGCAGAAGAATTGGAAAAATTTGTCAGTCATGCATCTCAGGCTGC	1e-53	124/128	1/128
10.1_484083	<nnxnp>		LG10	83.179	10	484083	410616	508958	18069778	17996311	18094653	AACCTCTTCCTGCTCTGCAGATTGATGTTATCATAACCATTTGATTGATGAACCATTGTCTGA[T/C]TGCTGTCATTGTTGTTGTGGTTGTTGTTGTTGTTGTTGCTGCTGCTACTACTCATCTCAAGTCT	scaffold251	1	72	1	219279	219350	219279	AACCTCTTCCTGCTCTGCAGATTGATGTTATCATAACCATTTGATTGATGAACCATTGTCTGATTGCTGTCA	4e-28	71/72	0/72
10.1_533835	<nnxnp>		LG10	96.874	10	533835	508958	584555	18119530	18094653	18170250	CGTAAAACTACTATAAACTAAGCAGAAATGAATAATTTCAATATGTTCTAAGACAAATTTTAA[A/C]GCTCAAAATTAAATCTATGGTTACCTTTGAATTTGTGGATGACCTCTACCCCGTCAAAAATTCT	scaffold13	3	128	1	6060	6185	6060	TAAAACTACTATAAACTAAGCAGAAATGAATAATTTCAATATGTTCTAAGACAAATTTTAAAGCTCAAAATTAAATCTATGGTTACCTTTGAATTTGTGGATGACCTCTACCCCGTCAAAAATTCT	3e-49	119/126	0/126
11.1_2153448	<nnxnp>		LG11	0	11	2153448	1864319	2154808	289129	0	290489	ATTACCACGGAAATGCTCCAAAAAGGCTCCAAAACCATGAACAAGTAGAACTGCAGGACCTTT[T/C]TTGCCAACAGCTGTGTACTGCAAGAAGCAAATACTTATGTGAGAAATAAACAGGAATCACTATA	scaffold6864	1	128	1	2672	2799	2672	ATTACCACGGAAATGCTCCAAAAAGGCTCCAAAACCATGAACAAGTAGAACTGCAGGACCTTTTTTGCCAACAGCTGTGTACTGCAAGAAGCAAATACTTATGTGAGAAATAAACAGGAATCACTATA	2e-57	126/128	0/128
11.1_2156171	<nnxnp>		LG11	4.851	11	2156171	2154808	2199303	291852	290489	334984	AGCTAGTTTTTAAAGGGTTCARCACAGACAAGTTAGAAGCATGATGGTGAGTTTTGACACTTC[A/G]KGTATAGATTCATAAAAAYAATTGYAARAWACCTTTTTCACAAGTTCAATCACAGCCTTTTCTG
11.1_1068966	<nnxnp>		LG11	12.369	11	1068966	1057557	1322078	346393	334984	599505	AGGGAGTGTATTCAAGTCATTGCAATGAAATGAACGGTTTGAAGAGATGATGTAAAACCACTC[G/A]GCATCATCTACCATGGTTTCATTGGAGTTTGAGTACCGTCCTGCAGTTTTGCTGCAATTGCTAC	scaffold13100	1	119	-1	188	306	306	AGGGAGTGTATTCAAGTCATTGCAATGAAATGAACGGTTTGAAGAGATGATGTAAAACCACTCGGCATCATCTACCATGGTTTCATTGGAGTTTGAGTACCGTCCTGCAGTTTTGCTGC	9e-43	110/119	0/119
11.1_403464	<nnxnp>		LG11	17.201	11	403464	357831	463439	645138	599505	705113	ATYGCTTCTTTATACTGTCAGGGAACAGAACAATTTTGATAACATCAACAACAAAGTTAAAGA[C/T]AATCAAAACAAAATGGGGAAGTAACCCTTCATTTTGCATTACCTGTTGCTGTTGGGAAGCATCT	scaffold2263	1	128	1	1712	1839	1712	ATYGCTTCTTTATACTGTCAGGGAACAGAACAATTTTGATAACATCAACAACAAAGTTAAAGACAATCAAAACAAAATGGGGAAGTAACCCTTCATTTTGCATTACCTGTTGCTGTTGGGAAGCATCT	6e-58	126/128	0/128
11.1_2242438	<nnxnp>		LG11	21.939	11	2242438	2199303	2404456	748248	705113	910266	ATTGACGCTGATGCTATTTTTCATTAGCAATAAGCTTTTATGCACCATTGGAAAGTGTATGAC[T/C]GTATTCATTGCATTCTCCTGGAAATGCAGGTTTCACAAAAGATATGACTTCCTGTTTCAGGTTG	scaffold1412	1	128	1	31928	32056	31928	ATTGACGCTGATGCTATTTTTCATTAGCAATAAGCTTTTATGCACCATTGGAAAGTGTAT-GACTGTATTCATTGCATTCTCCTGGAAATGCAGGTTTCACAAAAGATATGACTTCCTGTTTCAGGTTG	8e-50	122/129	1/129
11.1_2566476	<hkxhk>		LG11	25.012	11	2566476	2404456	2577912	1072286	910266	1083722	TACTATGGCAAGAAAGAAGCTCAATGGAGATGATCATCACATTGATATACTCCCTGATGAATG[T/C]CTTCTCCAAGTCTTTAGCTTCTTGCCATCTCCCCGTGACCGATGTTCTTGCGCAGCCGTGTCGA	scaffold8007	4	128	1	49892	50016	49892	TATGGCAAGAAAGAAGCTCAATGGAGATGATCATCACATTGATATACTCCCTGATGAATGTCTTCTCCAAGTCTTTAGCTTCTTGCCATCTCCCCGTGACCGATGTTCTTGCGCAGCCGTGTCGA	4e-53	121/125	0/125
11.1_16145101	<lmxll>		LG11	26.963	11	16145101	16137731	16151807	1091092	1083722	1097798	CTGTCTGTAACACAAGCTAATGCAATGTGCCAACAGTATTTCATGAACCAACCATACAACAAA[A/G]CCATGTAAACAAATTGCATGAAGCAATTGTCTGGTTGCAGTGTCACCAAATCTTAAATTACTAA	scaffold2785	1	128	1	156051	156178	156051	CTGTCTGTAACACAAGCTAATGCAATGTGCCAACAGTATTTCATGAACCAACCATACAACAAAACCATGTAAACAAATTGCATGAAGCAATTGTCTGGTTGCAGTGTCACCAAATCTTAAATTACTAA	4e-53	123/128	0/128
11.1_2589350	<nnxnp>		LG11	27.136	11	2589350	2577912	2610684	1109236	1097798	1130570	GTCGATAAATGTTGGAGAATTTGAGCAGCTATTATTCATCAATTTTGCTCTGCAACTCATACT[T/C]CTACTTAGTACCATAGTTGTTGATTTCACTGGAGGTACTTCTTCTTCATTTGTTTTCAGATTCT	scaffold8007	1	128	1	66884	67011	66884	GTCGATAAATGTTGGAGAATTTGAGCAGCTATTATTCATCAATTTTGCTCTGCAACTCATACTTCTACTTAGTACCATAGTTGTTGATTTCACTGGAGGTACTTCTTCTTCATTTGTTTTCAGATTCT	4e-53	123/128	0/128
11.1_16976446	<lmxll>		LG11	32.615	11	16976446	16967051	16986996	1139965	1130570	1150515	TTGAAAAGGTAAATAGAACCTGAAGCTAACCTGCAATTCCTTCGCTGAAAGGTCAAGCTCGCG[A/G]CGAACAAGAACCTGGCGAATGACAAAAAAAGTCCCAGTTCCAAGCAAACCCAACAATATGACCA	scaffold950	1	128	1	400359	400486	400359	TTGAAAAGGTAAATAGAACCTGAAGCTAACCTGCAATTCCTTCGCTGAAAGGTCAAGCTCGCGACGAACAAGAACCTGGCGAATGACaaaaaaaGTCCCAGTTCCAAGCAAACCCAACAATATGACCA	1e-54	124/128	0/128
11.1_15479909	<nnxnp>		LG11	34.139	11	15479909	13964130	15482061	2666294	1150515	2668446	TCTTCTTCAGACCTTCCTCATCAATAGAAACAATCTTTGATCCAGTTCAAAGTTAGCTGCATT[G/C]GAGGGATCCCCTTTGAGCATCATCAACAGTCCTCCAAATGAAGCATAAATCTCCCTGGCAAGAC	scaffold3428	1	127	-1	141689	141815	141815	TCTTCTTCAGACCTTCCTCATCAATAGAAACAATCTTTGATCCAGTTCAAAGTTAGCTGCATTGGAGGGATCCCCTTTGAGCATCATCAACAGTCCTCCAAATGAAGCATAAATCTCCCTGGCAAGA	1e-59	127/127	0/127
11.1_6808170	<lmxll>	<lmxll>	LG11	36.221	11	6808170	6784997	6856538	2691619	2668446	2739987	CTTTTAAACAATGAGTAACAAACAATATAAAGCAGAAAAAAAAAATGATCAGCAGGAGTTACA[C/T]ATAATGTTCAAAACATTCAATTCATTTATCATTGAAATTAGGGGAAAAAATGCAAACACTTTAA	scaffold624	26	126	1	413295	413390	413295	TATAAAGCAGaaaaaaaaaaTGATCAGCAGGAGTTACACATAATGTTCAAAACATTCAATTCATTTATCATTGAAATTAGGGGAAAAAATGCAAACACTTT	2e-19	84/101	5/101
11.1_5802626	<nnxnp>		LG11	37.114	11	5802626	5217679	5866267	3324934	2739987	3388575	TGCCATAGCTGATGGCGTTGATGTGCTCTCAATCTCACTCGGCGCTTCATCGGTTTTCTCCAA[C/T]CCTGACTTCGACAAAGATCCGATCGCTATTGGATCGTTCCATGCGGTGGAGAAGAATGTGATCG	scaffold1781	1	128	-1	199269	199396	199396	TGCCATAGCTGATGGCGTTGATGTGCTCTCAATCTCACTCGGCGCTTCATCGGTTTTCTCCAACCCTGACTTCGACAAAGATCCGATCGCTATTGGATCGTTCCATGCGGTGGAGAAGAATGTGATCG	5e-52	122/128	0/128
05.1_21113877	<lmxll>		LG11	39.143	5	21113877	20967029	21206378	3535423	3388575	3627924	AAATGCGCTAGTTTTACTTCCAAAATCAATGGTAAATTTTTCAATGTTCCTGATTCATTATTG[C/T]TGAAAACTACTGTTCTGCAGAATACTGGTGCTCAGATAAAAGCTGAGTTGCAGAAAACTCTCAA	scaffold1315	1	128	1	16116	16243	16116	AAATGCGCTAGTTTTACTTCCAAAATCAATGGTAAATTTTTCAATGTTCCTGATTCATTATTGCTGAAAACTACTGTTCTGCAGAATACTGGTGCTCAGATAAAAGCTGAGTTGCAGAAAACTCTCAA	2e-57	126/128	0/128
11.1_16130363	<nnxnp>		LG11	39.932	11	16130363	15807288	16137731	3950999	3627924	3958367	GGATTATTAGTTACTTTAATAATTTCGACAGATGCAGGCTGCAGCAGAGAAAAGGCATGAGCT[C/T]GGGCTGTCGAGGCTGAGCTCGATAGCCGCCGAACTTGAAGAAACAAGGCAAAACCTAGAAAAAG	scaffold2785	20	128	1	141403	141511	141403	TAATTTCGACAGATGCAGGCTGCAGCAGAGAAAAGGCATGAGCTCGGGCTGTCGAGGCTGAGCTCGATAGCCGCCGAACTTGAAGAAACAAGGCAAAACCTAGAAAAAG	5e-40	102/109	0/109
11.1_4632733	<lmxll>		LG11	40.645	11	4632733	4632412	5217679	3958688	3958367	4543634	TGCTGATGATGAGTTGGAATCAATTGTTGAGAGTGCGTTTGAAAATGTAGAGCAAGGTGGGAA[C/T]TGTGTCATTATCTTGAAGAAGTTACTGCTCATCTTTACTTGACCATCTTGGGCTTCGTTTACTT	scaffold1315	1	128	1	104915	105042	104915	TGCTGATGATGAGTTGGAATCAATTGTTGAGAGTGCGTTTGAAAATGTAGAGCAAGGTGGGAACTGTGTCATTATCTTGAAGAAGTTACTGCTCATCTTTACTTGACCATCTTGGGCTTCGTTTACTT	2e-58	127/128	0/128
11.1_16158516	<nnxnp>		LG11	41.712	11	16158516	16151807	16218002	4550343	4543634	4609829	AAGTTCTTACAATATGCGCTCAGCCATTTGAGGTGTATCCCATCTAGGGCTCCAAGGGTAATC[A/G]TTTATGGGAGACGACATCAAGGGCACACCTTGAGAAGTGAAATGCTGCATGTTGTTAAATGAAG	scaffold2785	1	128	1	171384	171511	171384	AAGTTCTTACAATATGCGCTCAGCCATTTGAGGTGTATCCCATCTAGGGCTCCAAGGGTAATCATTTATGGGAGACGACATCAAGGGCACACCTTGAGAAGTGAAATGCTGCATGTTGTTAAATGAAG	2e-57	126/128	0/128
11.1_16778989	<nnxnp>		LG11	42.709	11	16778989	16541566	16782168	4847252	4609829	4850431	GAGATTCCTTTGGTGGTAAGTCCCTTCAAGCATTTTAGGAAGATACTGCATGCGGCTAGTTTG[G/A]CATGGTTAGATATGTTGCCTCATTCTTGCTGCAGTTATATTCATCTTATGTAATATTAATTGTG	scaffold950	1	128	1	244481	244608	244481	GAGATTCCTTTGGTGGTAAGTCCCTTCAAGCATTTTAGGAAGATACTGCATGCGGCTAGTTTGGCATGGTTAGATATGTTGCCTCATTCTTGCTGCAGTTATATTCATCTTATGTAATATTAATTGTG	3e-49	120/128	0/128
11.1_6904909	<lmxll>	<hkxhk>	LG11	43.264	11	6904909	6856538	7067284	4898802	4850431	5061177	TGATATTAAAACTTGGATTCTTGCGGTATTTCTGTCCAAATAATTTTTTGGCTCCTTATCTGA[A/G]TATGTAAATATTATGGTCTTTGCACAAGTGTTATGCATTAGACCTTGGGTTACACACTTATACA	scaffold624	1	128	-1	333086	333212	333212	TGATATTAAAACTTGGATTCTTGCGGTATTTCTGTCCAAATAATTTTTTGGCTCCTTATCTGAATATGTAAATATTATGGTCTTTGCACAAGTGTTATGCATTAGACCTTGGGTTACACACTTATACA	5e-52	123/128	1/128
11.1_16997548	<nnxnp>		LG11	44.156	11	16997548	16986996	16997610	5071729	5061177	5071791	ACATCCTTCCTCTTTATCTTTTTAATGTTTATGTTTTTTATTTAAACTTTCTAATTTTATTGG[C/T]ACTCCAAAAAATTGAGAATGGATTCTGACTTTTCTATATTCAATAGGAAAGCAAACTAAAGCTT	scaffold950	1	128	1	405736	405863	405736	ACATCCTTCCTCtttatctttttaatgtttatgttttttatttaaactttctaattttatTGGCACTCCAAAAAATTGAGAATGGATTCTGACTTTTCTATATTCAATA-GGAAAGCAAACTAAAGCTT	1e-47	121/129	2/129
11.1_15484214	<nnxnp>		LG11	45.749	11	15484214	15482061	15807288	5073944	5071791	5397018	ACCAACAGGTAGGGAGATTAGGTATTATTATAATGTCTACTGAGGGTGACTTATTGTCTGCAG[G/T]TGCTTGAAGGTATATAACTCAGTCCCCAGTAGAGGTGGAAGCTCATGTGTTACAGATGGGTGCA	scaffold3428	1	128	-1	137416	137545	137545	ACCAACAGGTAGGGAGATT--AGGTATTATTATAATGTCTACTGAGGGTGACTTATTGTCTGCAGGTGCTTGAAGGTATATAACTCAGTCCCCAGTAGAGGTGGAAGCTCATGTGTTACAGATGGGTGCA	3e-49	122/130	2/130
11.1_12448352	<nnxnp>		LG11	46.641	11	12448352	12222590	13964130	5622780	5397018	7138558	TGATGAAGAATATTACGAATTTAAATGACTGTAAGAATGTCAATTGAAGCTGGGACAAAAAAA[A/C]AGTGCAAGCTCTAATTTCTGTCACCGTGTAATGTCACAATTCTTCAAAGAACAACTGCAGTGGC	scaffold594	1	128	1	245554	245691	245554	TGATGAAGAATATTA-----------CGAATTTAAATGACTGTAAGAATGTCAATTGAAGCTGGGACaaaaaaaaaGTGCAAGCTCTAATTTCTGTCACCGTGTAATGTCACAATTCTTCAAAGAACAACTGCAGTGGC	1e-48	126/139	12/139
11.1_16957657	<nnxnp>		LG11	46.99	11	16957657	16873308	16967051	7222907	7138558	7232301	AGTCAGACGGGCATGCCCTGAGCATATATAGAAATATTAACTGAATGATTCACAAAAAAAAAA[A/G]AAAAGGCCCTTTGTCCGACAGTCATACTGAACCAACAAAGTTATCAAAGAGAAGATAGATTGAT	scaffold950	1	128	1	386726	386853	386726	AGTCAGACGGGCATGCCCTGAGCATATATAGAAATATTAACTGAATGATTCACaaaaaaaaaaaaaaaGGCCCTTTGTCCGACAGTCATACTGAACCAACAAAGTTATCAAAGAGAAGATAGATTGAT	5e-52	122/128	0/128
11.1_6761826	<nnxnp>		LG11	47.573	11	6761826	6345867	6784997	7648260	7232301	7671431	ACCTCCCATTAGAACGAGTTTAATTCAAGGGAAAACAAAAGCCACCAAATATCCAAATATTGA[T/C]GGGCACCCTAAGTTGTTTACAGTTATCCTAATTCTCTGTCTTTTGCTACAATTGCTGAATTGTT	scaffold624	1	128	-1	428530	428659	428659	ACCTCCCATTAGAACGAGTTTAATTCA-----AGGGAAAACAAAAGCCACCAAATATCCAAATATTGATGGGCACCCTAAGTTGTTTACAGTTATCCTAATTCTCTGTCTTTTGCTACAATTGCTGAATTGTT	6e-39	117/133	8/133
11.1_16304146	<lmxll>	<hkxhk>	LG11	47.819	11	16304146	16290817	16541566	7684760	7671431	7922180	TTGAACCTGGTGGTGGCATACTCAACTGTTTAACCAGTTCTTTGTTGTCACTAGTGCAGCAGA[A/*]AAAAAAATCATAACTCATAAGAGATTATTGCAAATGAATAAGCAGTAAATCTCGCATTGCAGAA	scaffold4766	1	128	-1	6103	6225	6225	TTGAACCTGGTGGTGGCATACTCAACTGTTTAACCAGTTCTTTGTTGTCACTAGTGCAGCAGaaaaaaaaaTCATAACTCATAAGAGATTATTGCAAATGAATAAGCAGTAAATCTCGCATTGCAGAA	2e-50	122/128	5/128
11.1_16277490	<lmxll>	<hkxhk>	LG11	49.203	11	16277490	16218002	16290817	7981668	7922180	7994995	TTTGCCGGCACTATTCTTCGCGAGCTTCACTGAGGACCTACCATTATGCTGTGAAGATTTCAC[A/T]GGCACGGAAGTTTCCTTCGGTGAAAGAGTCGATTTACCACCCCTCTTCTTCAATGGGGATTTTA	scaffold1547	1	128	1	4142	4269	4142	TTTGCCGGCACTATTCTTCGCGAGCTTCACTGAGGACCTACCATTATGCTGTGAAGATTTCACAGGCACGGAAGTTTCCTTCGGTGAAAGAGTCGATTTACCACCCCTCTTCTTCAATGGGGATTTTA	2e-57	126/128	0/128
11.1_7229661	<nnxnp>		LG11	50.063	11	7229661	7067284	7850543	8157372	7994995	8778254	CTCAATGTCTGCAGCTGAATTGTTTGTGAATGGAGAAATAGTTCAAAGATCCCCTGAGAGACA[G/A]AGGAGGGTCGAACCAGTCCCTCAGAGAGCTCAAGATAGACCAAGATACAATGATAGGACGAGAT	scaffold81	1	128	-1	1221453	1221580	1221580	CTCAATGTCTGCAGCTGAATTGTTTGTGAATGGAGAAATAGTTCAAAGATCCCCTGAGAGACAGAGGAGGGTCGAACCAGTCCCTCAGAGAGCTCAAGATAGACCAAGATACAATGATAGGACGAGAT	2e-58	127/128	0/128
11.1_5929910	<nnxnp>		LG11	51.808	11	5929910	5866267	6345867	8841897	8778254	9257854	GTATAGACATGCAGCAATGAGAAAGTATTATGGCCTCATAATGGTAGGAAAAAGAAAAGCAAG[G/A]CAGCATAATACCAATCCAACATCATGAGTCACTAATATAATTTGAAAACTATTTTGCATGCCAC	scaffold1781	12	128	-1	145921	146037	146037	CAGCAATGAGAAAGTATTATGGCCTCATAATGGTAGGAAAAAGAAAAGCAAGGCAGCATAATACCAATCCAACATCATGAGTCACTAATATAATTTGAAAACTATTTTGCATGCCAC	4e-47	112/117	0/117
11.1_16997674	<lmxll>	<hkxhk>	LG11	52.018	11	16997674	16997610	17195437	9257918	9257854	9455681	TTGTCTACTCTTTCTGACTTAGACAAAGGACTCGTTATTCACGTGAGAAGGGGGACATCATAA[A/G]AACCTTACCTGCAGATTTCTGCAAATTTTTTTTTTTTTTTTTCTATATCCTCTTTTATAGTGTA	scaffold950	1	128	1	405862	405996	405862	TTGTCTACTCTTTCTGACTTAGACAAAGGACTCGTTATTCACGTGAGAAGGGGGACATCATAAAAACCTTACCTGC------AGATTTCTGCAAAttttttt-ttttttttttCT-ATA--TCCTCTTTTATAGTGTA	4e-28	113/138	13/138
11.1_16785349	<hkxhk>	<hkxhk>	LG11	52.873	11	16785349	16782168	16787155	9458862	9455681	9460668	TGACTTAATTTTCTATAGAGTTCATTTTAACCATTCTGTGTTTGGAATCTTTGCAGAAACAAA[T/C]CAAGAGCTTATAATGACCCAAGGTGGTATTAGTTTGTTGTCAATGACTGCAGCAGATGCTGAGG	scaffold950	1	128	1	250841	250969	250841	TGACTTAATTTT-CTATAGAGTTCATTTTAACCATTCTGTGTTTGGAATCTTTGCAGAAACAAATCAAGAGCTTATAATGACCCAAGGTGGTATTAGTTTGTTGTCAATGACTGCAGCAGATGCTGAGG	4e-54	125/129	1/129
11.1_16788962	<hkxhk>	<hkxhk>	LG11	54.785	11	16788962	16787155	16873308	9462475	9460668	9546821	ACTGCAGTAATTATAAAGTTTATTACTTTGCCATGTTGCTATTGATTTATCTGCTTTTTTTTT[T/C]ATTGAATTTATTGTCAACTACTCCAGGAAACAAGGTTGGGAAGTCTCTCTTGATTGATGATGGA	scaffold950	1	128	1	254471	254605	254471	ACTGCAGTAATTATAAAGTTTATTACTTTGCCATGTTGCTATTGATTTATCTGC-------ttttttttttATTGAATTTATTGTCAACTACTCCAGGAAACAAGGTTGGGAAGTCTCTCTTGATTGATGATGGA	4e-41	118/135	7/135
11.1_4632093	<hkxhk>	<hkxhk>	LG11	57.609	11	4632093	4443903	4632412	9735011	9546821	9735330	GAAATGTCATTATGATGATTTCACTCTTGTTGAAAATATCGTGCATCCTTTTATTTGAATGCT[C/T]ACTGCCAAGACCAGCAGTCATTTTGGTGGATAGTGGAACAAAGATTTGGCATTATGGACAAATA	scaffold1315	1	128	1	104278	104405	104278	GAAATGTCATTATGATGATTTCACTCTTGTTGAAAATATCGTGCATCCTTTTATTTGAATGCTCACTGCCAAGACCAGCAGTCATTTTGGTGGATAGTGGAACAAAGATTTGGCATTATGGACAAATA	2e-58	127/128	0/128
11.1_10395215	<nnxnp>		LG11	58.998	11	10395215	10189970	10914007	9940575	9735330	10459367	AATAAAACAGAACAATTAATGTGTTACCAAGAGGGTTGTTTATGCATGCCAAGTTACACTGCT[T/*]TTTTTTCTTTTTTTTTTTTATTTGAAAAAGGAGCCAGAAGGCTGATTTTATTGAAATAAAAGAA	scaffold2447	1	64	-1	112003	112065	112065	AATAAAACAGAACAATTAATGTGTTACCAAGAGGGTTGTTTATGCATGCCAAGTTACACTGCtt	7e-19	60/64	1/64
11.1_4046236	<lmxll>	<hkxhk>	LG11	61.232	11	4046236	3836367	4136108	10669236	10459367	10759108	ATTGAGAGTTAATCATGGAATTCTCTTATAGTTTGAGTATTTTTAGGTGATGATGAGTTTCTT[A/G]GAAGAGTATGAATCAAAGCTCGGGATCAAAATCACATGCTCACAAGAGACGGAACCGTTGGGTA	scaffold8080	1	126	-1	875	1000	1000	ATTGAGAGTTAATCATGGAATTCTCTTATAGTTTGAGTATTTTTAGGTGATGATGAGTTTCTTAGAAGAGTATGAATCAAAGCTCGGGATCAAAATCACATGCTCACAAGAGACGGAACCGTTGGG	3e-49	119/126	0/126
11.1_4255715	<lmxll>	<hkxhk>	LG11	64.023	11	4255715	4243313	4443903	10771510	10759108	10959698	TATTCTTTCTTGTATGACATTGTGCAACTAAATTAAAATATAAATAGGCAAAAAATGAGAGAA[A/C]GTTTGGCAGTAACCTTGCAAACAGTATCAAATCCAACATTGGCTTCAACGAATTGGTTCCTCAA	scaffold1474	29	128	1	5929	6028	5929	TAAATTAAAATATAAATAGGCAAAAAATGAGAGAAAGTTTGGCAGTAACCTTGCAAACAGTATCAAATCCAACATTGGCTTCAACGAATTGGTTCCTCAA	3e-42	98/100	0/100
11.1_9984726	<nnxnp>		LG11	64.035	11	9984726	9228076	10189970	11716348	10959698	11921592	GTCCATTTGTATTTACAGTTCTTTTGGTTAATTGGAACATAACTAATGCATCACCATGGCAAA[A/G]TAAATTGAGTTTTCTGGCCTTTGGTTGGGAAGTGTGCATAGTATCTGATCTGGAGTTTCTCTTC	scaffold2447	1	128	-1	181501	181628	181628	GTCCATTTGTATTTACAGTTCTTTTGGTTAATTGGAACATAACTAATGCATCACCATGGCAAAATAAATTGAGTTTTCTGGCCTTTGGTTGGGAAGTGTGCATAGTATCTGATCTGGAGTTTCTCTTC	5e-52	122/128	0/128
11.1_4230913	<lmxll>		LG11	64.819	11	4230913	4228446	4243313	11924059	11921592	11936459	TGTATGATGTGAAATTTTGTGTGCAATATTTTTCTCCTGTATGGTGAAATAATGCAGAGACTT[C/A]TCTCTGAAAACATGAAAGCCTAATTTTAGAGCAACTTGTGCCTGTGTTTCTAAAGCTACTTATT	scaffold236	1	128	-1	251619	251747	251747	TGTATGATGTGAAATTTTGTGTGCAATATTTTTCTCCTGTATGGTGAAATAATGCAGAGACTTCTCTCTGAAAACATGAAAGC-CTAATTTTAGAGCAACTTGTGCCTGTGTTTCTAAAGCTACTTATT	4e-54	125/129	1/129
11.1_4225981	<lmxll>	<hkxhk>	LG11	67.887	11	4225981	4136108	4228446	12026332	11936459	12028797	TGCATAAACTTTATTTTTATTTTCCTTTATTTTATTTATTTATTTATTTTTATTTGTGTGCAT[C/G]TATCTGATTTCAAGTGAGTATGCAGGATTCAATTCAACTTTACGACAAGGAAATATCACTCATC	scaffold236	75	128	-1	256112	256165	256165	CAAGTGAGTATGCAGGATTCAATTCAACTTTACGACAAGGAAATATCACTCATC	6e-20	54/54	0/54
11.1_8471428	<nnxnp>		LG11	70.538	11	8471428	7850543	9228076	12649682	12028797	13406330	TGCAGCCAACATCGAAAGAAACACTAAACAAGAAAACGATTACCAGCTGCCCGGGCGGAGGGG[G/*]AGGAGGAGGAGTGGGGACCAGCGCGACAGGAGAAGTTCTGTAGGTGGTGCCGTCAGGATCCACA	scaffold390	1	128	-1	24874	24998	24998	TGCAGCCAACATCGAAAGAAACACTAAACAAGAAAACGATTACCAGCTGCCCGGGCGGAGGGGGAGGAGGAGGAGTGGGGACCAGCGCGACAGGAGAAGTTCTGTAGGTGGTGCCGTCAGGATCCACA	3e-55	125/128	3/128
04.1_14280862		<nnxnp>	LG11	71.414	4	14280862	14064701	14397322	13622491	13406330	13738951	GTCGGCAAGCTCAAGGTTTGATGCTTGGGGACCAGGAACAGCATTAATCACGTTTCCAACCGA[A/C]GGCTGCATGAAATGAATAAGTAAAATAAATTAGTTATGGATTTCAACAATCTTGATTCTGAGCA	scaffold164	1	128	1	77065	77193	77065	GTCGGCAAGCTCAAGGTTTGATGCTTGGGGACCAGGAACAGCATTAATCACGTTTCCAACCGAAGGCTGCATGAAATGAA-TAAGTAAAATAAATTAGTTATGGATTTCAACAATCTTGATTCTGAGCA	2e-52	124/129	1/129
11.1_2632020	<lmxll>		LG11	71.702	11	2632020	2610684	2686676	13760287	13738951	13814943	GCTACGCAGGTGCTCTAAANNNNNNNNNNGGTTGCAAGGAGGTTGGAGGCCTTCTAATTTTTA[C/*]TTCTTCAGTTGTAATCTAACTAGATGTATGCTTAGATTTTAAAGCATCATTATATATATATATA	scaffold8007	31	128	1	107950	108044	107950	GTTGCAAGGAGGTTGGAGGCCTTCTAATTTTTACTTCTTCAGTTGTAATCTAACTAGATGTATGCTTAGATTTTAAAGCATCATtatatatatatata	8e-31	89/98	3/98
11.1_3569326	<lmxll>		LG11	74.703	11	3569326	3160229	3597912	14224040	13814943	14252626	GGAGTGGATCATAGCCCACAAACAATTGTATAACATTACAGTACATCCAAGATAAATAACAAG[A/G]TGTGACTGCAGGCTTCATATCAGCGTGTAGGTAGTAAAGCATGACTGTCTCAAGATTGTTATGC	scaffold973	1	128	-1	261534	261661	261661	GGAGTGGATCATAGCCCACAAACAATTGTATAACATTACAGTACATCCAAGATAAATAACAAGATGTGACTGCAGGCTTCATATCAGCGTGTAGGTAGTAAAGCATGACTGTCTCAAGATTGTTATGC	9e-56	125/128	0/128
11.1_11432802	<nnxnp>		LG11	83.349	11	11432802	10914007	11714815	14771421	14252626	15053434	ATACTTTTTTAAAGAAATAAAATAGATTTAAGACAAATCAAAATTTCAAAATAAGTTTTATTA[A/*]TTAATTTATTTATTTTTATTTGCGCCCAATCATACTTTGTATTTACCGAGCATTTCACATGATG
11.1_921016		<nnxnp>	LG11	83.564	11	921016	722215	983582	15252235	15053434	15314801	TAATGGACATCAAGTTCCACTAGTGTAGAATAATCACTGCAGCTAAAACATCTCAAATTGAAC[A/G]TCAAAGTCATGATGATTATATTTGCCTACTTGTAACAATGMGYCATATCAAGATCTCAGAGTCA	scaffold3040	1	126	1	8038	8167	8038	TAATGGACATCAAGTTCCACTAGTGTAGAATA----ATCACTGCAGCTAAAACATCTCAAATTGAACATCAAAGTCATGATGATTATATTTGCCTACTTGTAACAATGMGYCATATCAAGATCTCAGAGT	2e-52	123/130	4/130
11.1_2741335	<lmxll>	<lmxll>	LG11	84.553	11	2741335	2686676	2746233	15369460	15314801	15374358	ATTGTTGCCTTTATCTCCAAAAACAGGCATTCACAATGGCTATTAAATGTTTTGATTTTCATA[G/A]GTGGTGGTTGCTCATCTTGCAATATTATGTATTCATGTGAAGCTTATCTGAATGCTGCTGCAGA	scaffold8007	1	128	1	199938	200065	199938	ATTGTTGCCTTTATCTCCAAAAACAGGCATTCACAATGGCTATTAAATGTTTTGATTTTCATAGGTGGTGGTTGCTCATCTTGCAATATTATGTATTCATGTGAAGCTTATCTGAATGCTGCTGCAGA	4e-53	123/128	0/128
11.1_3626499	<lmxll>		LG11	90.283	11	3626499	3597912	3836367	15402945	15374358	15612813	GTTGACTTGTCTCCTCTTTTCTCCCACCACTGACCTGATCTCTTTCCTTAGCTTGTTTTGTAT[G/A]TCTTGGTGTTTGACAAGCCTTGCCATTATCCATTCCAAAGTTGCAGAAGCAGGACGGATGCTAG	scaffold973	1	128	-1	171282	171409	171409	GTTGACTTGTCTCCTCTTTTCTCCCACCACTGACCTGATCTCTTTCCTTAGCTTGTTTTGTATGTCTTGGTGTTTGACAAGCCTTGCCATTATCCATTCCAAAGTTGCAGAAGCAGGACGGATGCTAG	1e-46	118/128	0/128
11.1_1046149		<nnxnp>	LG11	91.6	11	1046149	983582	1057557	15675380	15612813	15686788	CAGCAGCTGCAGCAACTTTCGCAGCAGCTGCGGTTGCTGATATTTTCTCTTGGGCTCCTTCAC[G/A]AAGATGAATGAAATCACCCTCAATTATAAACAACTGAAGTCGCATAGTCAAAACATTTAAACGT	scaffold1029	1	128	1	3697	3824	3697	CAGCAGCTGCAGCAACTTTCGCAGCAGCTGCGGTTGCTGATATTTTCTCTTGGGCTCCTTCACGAAGATGAATGAAATCACCCTCAATTATAAACAACTGAAGTCGCATAGTCAAAACATTTAAACGT	5e-52	122/128	0/128
11.1_2751134	<lmxll>		LG11	102.062	11	2751134	2746233	3160229	15691689	15686788	16100784	GCTTCTGCAATCATTTATGCTCAAGATTCATAACGAATAGTTGCAGAAAACAAATAAGGGAAT[C/A]AGAGATGGAGGAGTTTGCCAAATCATTGAAAAAGGTCTTCAAGCAAGGCATCATTAAACAGGTA	scaffold1576	1	112	-1	13846	13955	13955	GCTTCTGCAATCATTTATGCTCAAGATTCATAACGAATAGTTGCAGAAAACAAATAAGGGAATCAGAGATGGAGGAGTTTGCCAAATCATTGAAAAAGGTCTTCAAGCAAGG	9e-37	102/112	2/112
12.1_25060008	<nnxnp>		LG12	0	12	25060008	25048622	25063089	11386	0	14467	GCCTGCAACAAAAACTTATCATCTAGGTAAAGAAAAGCTTCTACATTTTCAGAAAGAGATAAG[T/C]CAAACCACTTCACTAATGAGATGAAAAGTTATAGTCAATGRCATTTTAGTATCTTTAAAAGAGG	scaffold1746	1	128	1	22635	22762	22635	GCCTGCAACAAAAACTTATCATCTAGGTAAAGAAAAGCTTCTACATTTTCAGAAAGAGATAAGTCAAACCACTTCACTAATGAGATGAAAAGTTATAGTCAATGRCATTTTAGTATCTTTAAAAGAGG	2e-52	122/128	0/128
12.1_25163342	<nnxnp>		LG12	8.471	12	25163342	25114756	25180670	63053	14467	80381	GGCACTTTGGTTCCAATTTACAATTGGTGTTTTGCCATTGTATGCCGTGACCTTCATGGGATA[T/C]TGGGCTTATGGCTCCTCAACATCAACCTATCTCCTTACTAGTGTCAAGGGCCCAGTCTGGGTGA	scaffold8277	1	128	-1	297	424	424	GGCACTTTGGTTCCAATTTACAATTGGTGTTTTGCCATTGTATGCCGTGACCTTCATGGGATATTGGGCTTATGGCTCCTCAACATCAACCTATCTCCTTACTAGTGTCAAGGGCCCAGTCTGGGTGA	6e-45	117/128	0/128
12.1_25066172	<nnxnp>		LG12	11.976	12	25066172	25063089	25114756	83464	80381	132048	GACTGCAAAGAGGCTTCTTCCCAACTCTTCCTCTCCCTCGCTTCAACCCAACCTCCCGCCGTT[C/A]GCCGCCATGGATCCAACCAGAGCCTTCCTCAAAGACGTCAAGCGCATCATTATCAAGGTCATCT	scaffold1746	1	122	1	29132	29253	29132	GACTGCAAAGAGGCTTCTTCCCAACTCTTCCTCTCCCTCGCTTCAACCCAACCTCCCGCCGTTCGCCGCCATGGATCCAACCAGAGCCTTCCTCAAAGACGTCAAGCGCATCATTATCAAGG	4e-47	115/122	0/122
12.1_25014672	<nnxnp>		LG12	14.766	12	25014672	25014603	25025871	132117	132048	143316	ACCAGAGGAAGTGGCATCTGTTGTTGTCTTTCTTTGCCTTCCTGCAGCCTCATATGTTACTGG[C/T]CAAATGATCAACGTTGATGGAGGACGAACACAGCCTTGTTAGAACATTGGACAGCAACTTTGAT	scaffold14172	1	128	-1	240	367	367	ACCAGAGGAAGTGGCATCTGTTGTTGTCTTTCTTTGCCTTCCTGCAGCCTCATATGTTACTGGCCAAATGATCAACGTTGATGGAGGACGAACACAGCCTTGTTAGAACATTGGACAGCAACTTTGAT	1e-54	124/128	0/128
12.1_25014536	<nnxnp>		LG12	17.005	12	25014536	25010193	25014603	147659	143316	147726	TAAGGCTCATCTWCAACTGGTTCTCTTGGATAATTACTGTTTTTAATGAGATTGTTTAATTTG[G/*]TTAAAAACAGGGTCTTGAAAATGCATTCGCGGTGAATGAACCACCTCGGACTCCTCTTGGACGT	scaffold14172	1	128	-1	376	500	500	TAAGGCTCATCTWCAACTGGTTCTCTTGGATAATTACTGTTTTTAATGAGATTGTTTAATTTGGTTAAAAACAGGGTCTTGAAAATGCATTCGCGGTGAATGAACCACCTCGGACTCCTCTTGGACGT	7e-44	116/128	3/128
12.1_25005853	<lmxll>		LG12	17.607	12	25005853	25005772	25010193	147807	147726	152147	GAATTCAACGCTTGCAAAGCCAAGGTTATACCATCCATTCATATCCAAGTGGATGGTGCTGTA[T/G]TACATGTGGGGTAGTACTACTGCAAACAAAACAAAAATCACTGTTGCATAGTATCTTAATTAGT	scaffold1419	1	128	1	260316	260440	260316	GAATTCAACGCTTGCAAAGCCAAGGTTATACCATCCATTCATATCCAAGTGGATGGTGCTGTATTACATGTGGGGTAGTACTACTGCAAACAAAACAAAAATCACTGTTGCATAGTATCTTAATTAGT	2e-52	123/128	3/128
12.1_25198001	<lmxll>		LG12	20.014	12	25198001	25180670	25200441	169478	152147	171918	ACATGGAGCTGCGAGGATGTTCATTATCAGTGAAATAATCAAATAAATATAATGAAACAGACG[G/A]CTAAGAAAAGAGGATGCCGCCATACTTCTTCAGGACATGCATCACTCAAAAAATTGGAACCATG	scaffold1746	1	128	1	143327	143452	143327	ACATGGAGCTGCGAGGATGTTCATTATCAGTGAAATAATCAAATAAATATAATGAAACAGACGGCTAAGAAAAGAGGATGCCGCCATACTTCTTCAGGACATGCATCACTCAAAAAATTGGAACCATG	7e-51	122/128	2/128
12.1_24939136	<nnxnp>	<nnxnp>	LG12	21.211	12	24939136	24876410	24945459	234644	171918	240967	AACTTAAATTTTTTTCCTAGAACGGAAGATATGTCAAGGAGGCAAATGGAGTTACTTTGACTC[A/G]AAGAAAATTTGCAATGGATTTAATTGAAGAGTATAATTGTAAATCATATACTTCAGTTATTAGT	scaffold1419	21	128	1	198412	198519	198412	AACGGAAGATATGTCAAGGAGGCAAATGGAGTTACTTTGACTCAAAGAAAATTTGCAATGGATTTAATTGAAGAGTATAATTGTAAATCATATACTTCAGTTATTAGT	7e-44	104/108	0/108
12.1_25005692	<lmxll>		LG12	22.227	12	25005692	24997098	25005772	249561	240967	249641	AAACAATTCACTGTTATCTTACACTGTCAGTCCTGTATCTGCAAGTCAAAAATCTGAAGGAAC[C/T]AGCTGTAATCAATTCAATCCTATTCATGCAGGTTGAACCTGCAGGGCAAGTCATTATCCAAGGA	scaffold1419	1	128	1	260155	260282	260155	AAACAATTCACTGTTATCTTACACTGTCAGTCCTGTATCTGCAAGTCAAAAATCTGAAGGAACCAGCTGTAATCAATTCAATCCTATTCATGCAGGTTGAACCTGCAGGGCAAGTCATTATCCAAGGA	9e-56	125/128	0/128
12.1_24602845	<lmxll>		LG12	26.303	12	24602845	24602580	24688307	249906	249641	335368	CATATCCTGATTCAGCAGTACTTGGACATACTTTGACCTGATGACTGCAGTTTGCCTCTCTCC[A/G]GTAATGATCCAGCATGATACCTCTGTTACATAAATCAATTTAGTGCCAAGGACTTCAAATCTCC	scaffold426	1	128	-1	1975	2102	2102	CATATCCTGATTCAGCAGTACTTGGACATACTTTGACCTGATGACTGCAGTTTGCCTCTCTCCAGTAATGATCCAGCATGATACCTCTGTTACATAAATCAATTTAGTGCCAAGGACTTCAAATCTCC	2e-57	126/128	0/128
12.1_24988506	<hkxhk>	<hkxhk>	LG12	27.104	12	24988506	24970144	24997098	353730	335368	362322	CAGTAGTGGGCCATCCCACGTCACACAAACGACAAATGTGAACAATCAAAGSGCCCCACCACC[G/C]CATCCTCAGCCCCGCCGGCGACCGAGCATTCCGACGCCTTCTCGAACGACGACGAGGCCGAGAA	scaffold1419	7	126	1	245770	245889	245770	TGGGCCATCCCACGTCACACAAACGACAAATGTGAACAATCAAAGSGCCCCACCACCGCATCCTCAGCCCCGCCGGCGACCGAGCATTCCGACGCCTTCTCGAACGACGACGAGGCCGAG	2e-38	107/120	0/120
12.1_25037238	<hkxhk>		LG12	27.341	12	25037238	25037154	25048622	362406	362322	373790	GTTTTATATTTCTGTTACTTTGAATAGGATCAGTGTATGAGTGTGTGATATATATATATATAT[A/*]TATATATATACGCGGATCGACAAATCCTAGAGACCAGGTTACCAAATAAACTAGTATAGTTTCC	scaffold1746	1	128	1	2106	2215	2106	GTTTTATATTTCTGTTACTTTGAATAGGATCAGTGTATGAGTGTGTGatatatatatatatatatatatatataCGCGGATCGACAAATCCTAGAGACCAGGTTACCAAATAAACTAGTATAGTTTCC	3e-36	108/128	18/128
12.1_24773772	<hkxhk>		LG12	29.066	12	24773772	24688307	24791547	459255	373790	477030	TCCACACAACAGTAAAATAAGGACACTGCGAAGCTCTCTTCTCCTCTGCGAACGGCGCATGAT[T/C]AGGCCACCGTGAGCCGTTCGGAGTGGCGGAGGAGTCGCCGGAGACGAAGAGAAGGGGGCATCAT	scaffold1419	1	128	1	48352	48495	48352	TCCACACAACAGTAAAATAAGGACACTGCGAAGCTCTCTT----------------CTCCTCTGCGAACGGCGCATGATTAGGCCACCGTGAGCCGTTCGGAGTGGCGGAGGAGTCGCCGGAGACGAAGAGAAGGGGGCATCAT	3e-36	118/144	16/144
12.1_24951784	<hkxhk>	<hkxhk>	LG12	29.2	12	24951784	24945459	24970144	483355	477030	501715	CAGAGTCTARTGCTCTTAATGTATCATAATCTGRAGAGAATAAAATTTTCAAATAAGCMAAAT[C/A]CATATAACCAGCATCTATACGCAAAGCACATATTTAGAAACAAAACAAAACACAACACAAACCT
12.1_25037072	<lmxll>		LG12	30.113	12	25037072	25025871	25037154	512916	501715	512998	TTGTTTTATAAATTTATACAAAATAAGAATTTTGATCAAGGCTTCTTTTCTTTATCTTGGCTC[A/T]CCTATCTTTCACTTGGTTTGAGTTGAAGTAGCTTATACAGTCTTGCATACTCTTTCATATGGAA	scaffold1746	2	128	1	1946	2067	1946	TGTTTTATAAATTTATACAAAATAAGAATTTTGATCAAGGCTTCTTTTCTTTATCTTGGCTCACCTATCTTTCACTTGGTTTGAGTTGAAGTAGCTTATACAGTCTTGCATACTCTTTCATATGGAA	4e-47	118/127	5/127
12.1_24602318	<lmxll>		LG12	31.872	12	24602318	24592709	24602580	522607	512998	522869	TAGTTTTCTTTTCTCAAATTAAAAAGGAGCAATAAGATAAAACTAAACCTGTTCAGCTATGCT[T/C]GCTGCTTCAGCATATGCATCTTGAATGTTTTCTGCAAGCCTGTGAAGAAATATATTAGATATTC	scaffold426	1	128	-1	2502	2629	2629	TAGTTTTCTTTTCTCAAATTAAAAAGGAGCAATAAGATAAAACTAAACCTGTTCAGCTATGCTTGCTGCTTCAGCATATGCATCTTGAATGTTTTCTGCAAGCCTGTGAAGAAATATATTAGATATTC	4e-53	123/128	0/128
12.1_24813686	<lmxll>		LG12	33.881	12	24813686	24811504	24876410	525051	522869	587775	AATAGATTTACAATGAGAACACTGCTGCTTTATGTACCTGATAAAAGCATTATTCTACATGAT[C/G]AATCACGGACTAAATCTAGTGTAAATGAAGAATATGGTCACATAAAAACATGTAATATTCCTAA	scaffold1419	1	128	1	85107	85234	85107	AATAGATTTACAATGAGAACACTGCTGCTTTATGTACCTGATAAAAGCATTATTCTACATGATCAATCACGGACTAAATCTAGTGTAAATGAAGAATATGGTCACATAAAAACATGTAATATTCCTAA	3e-49	120/128	0/128
12.1_24809324	<lmxll>		LG12	34.7	12	24809324	24791547	24811504	605552	587775	607732	TGCTGCAGAAACTTTAGAAGTACCTTTGAGTGAAAGCCGTAACTCTGATGCTGTCGGCAGGAA[G/A]GTTCAGGATACCATCAATAGGTCTGAACTAAGATTCACTTTAGGATCTTGTAGTAGTTATAATG	scaffold1419	1	128	1	80795	80922	80795	TGCTGCAGAAACTTTAGAAGTACCTTTGAGTGAAAGCCGTAACTCTGATGCTGTCGGCAGGAAGGTTCAGGATACCATCAATAGGTCTGAACTAAGATTCACTTTAGGATCTTGTAGTAGTTATAATG	1e-54	124/128	0/128
12.1_24436167	<hkxhk>		LG12	34.72	12	24436167	24435642	24492422	608257	607732	664512	AATTTTACTGCTACGTTCCACATTGTAACCCAAGAAGTATTTGGCTTGAGATAATGCGATTAC[A/G]ATGGCTGAAGATGTAATGAAACCAGAGATTACAGAGTGGCTTATGAAACGAAGAAGCCAACCAA	scaffold426	1	128	-1	149760	149887	149887	AATTTTACTGCTACGTTCCACATTGTAACCCAAGAAGTATTTGGCTTGAGATAATGCGATTACAATGGCTGAAGATGTAATGAAACCAGAGATTACAGAGTGGCTTATGAAACGAAGAAGCCAACCAA	4e-60	128/128	0/128
12.1_24583102	<lmxll>		LG12	35.67	12	24583102	24565889	24592709	681725	664512	691332	CAGAGGCTGAGCAGGTTCTGAGTGATGTACAAACTTCTCTAGAAGAGCAAAAAGAATTGTTGG[C/T]TGTTTCAGCTTGTCAACAAGAGATGGTAAATTATTACATGTTCTGGATTCAGATTGTGTTGCTC	scaffold426	1	128	-1	20920	21047	21047	CAGAGGCTGAGCAGGTTCTGAGTGATGTACAAACTTCTCTAGAAGAGCAAAAAGAATTGTTGGCTGTTTCAGCTTGTCAACAAGAGATGGTAAATTATTACATGTTCTGGATTCAGATTGTGTTGCTC	2e-57	126/128	0/128
12.1_24548679	<lmxll>		LG12	36.754	12	24548679	24492422	24565889	747589	691332	764799	CTTATCCATATCAAAGTGCAATTTGTTTTTTTCTTTTTTATTTGTAATCTGACTAAGATCATT[T/C]GTCTCATCACTATGATATTATGTTTTGCAGAATAGATTTCAAAATTAGAACTATTGAGCTGGAT	scaffold426	1	128	-1	54180	54307	54307	CTTATCCATATCAAAGTGCAATTTGtttttttcttttttATTTGTAATCTGACTAAGATCATTTGTCTCATCACTATGATATTATGTTTTGCAGAATAGATTTCAAAATTAGAACTATTGAGCTGGAT	4e-53	123/128	0/128
12.1_25202883	<lmxll>		LG12	37.097	12	25202883	25200441	25272979	767241	764799	837337	TGACTTTGGATCAGATGCTGAAACCCTATCTACAGATGTAAGTCCAGACATTGACCCCGGTTG[A/G]GGAGGTGGTAAATCAAGCACTATAGTAACTGCTTCCAATGCTGTGTGTTTTCCATCAGGTCCAG	scaffold1746	1	128	1	147615	147742	147615	TGACTTTGGATCAGATGCTGAAACCCTATCTACAGATGTAAGTCCAGACATTGACCCCGGTTGAGGAGGTGGTAAATCAAGCACTATAGTAACTGCTTCCAATGCTGTGTGTTTTCCATCAGGTCCAG	2e-57	126/128	0/128
12.1_24408283	<lmxll>		LG12	42.318	12	24408283	24392986	24421701	852634	837337	866052	GCACTTTTTGAAATTAACAAGGTTTCAGGKGGTAATTTATCTTCACTAATGCCCAGTAAACCA[A/T]ACAGATCTACTCCTGGAACAGCAAGCATAATTCAACATGGCAGAATAGTCATGTCGAAAACAGG	scaffold2994	1	126	-1	7143	7268	7268	GCACTTTTTGAAATTAACAAGGTTTCAGGKGGTAATTTATCTTCACTAATGCCCAGTAAACCAAACAGATCTACTCCTGGAACAGCAAGCATAATTCAACATGGCAGAATAGTCATGTCGAAAACA	8e-50	119/126	0/126
12.1_24435120	<lmxll>		LG12	43.465	12	24435120	24421701	24435642	879471	866052	879993	ATAATGAAACTCTCTAGGAAAGTGGAACTTTGGAAATCCCTGGGGTATGTCACCAACCTAATG[A/*]AAAAAAAAGAGAAAATCAAATCAACTCTGTTTTCTCTTATTCTACAAGTTTAATTCAAAGAAAG	scaffold426	1	128	-1	150793	150920	150920	ATAATGAAACTCTCTAGGAAAGTGGAACTTTGGAAATCCCTGGGGTATGTCACCAACCTAATGaaaaaaaaaGAGAAAATCAAATCAACTCTGTTTTCTCTTATTCTACAAGTTTAATTCAAAGAAAG	2e-58	127/128	0/128
12.1_24377692	<lmxll>		LG12	45.456	12	24377692	24199517	24392986	1058168	879993	1073462	AAATTAGAAAAAGCAAAAGCAAATTATAATGATTTATAACTACAYCATATATGCCACGGCACA[A/C]TCAGAGTTTGGGATAAAACAGGATAAGATTTTTTTTTTTTAAAAAAAAAAAATCAACCTTTAGC	scaffold10137	1	128	1	1222	1347	1222	AAATTAGAAAAAGCAA----AAGCAAATTATAATGATTTATAACTACAYCATATATGCCACGGCACAATCAGAGTT-TGGGATAAAACAGGATAAGAttttttttttttaaaaaaaaaaaaTCAACCTTTAGC	2e-32	111/133	12/133
12.1_24021344	<lmxll>		LG12	51.921	12	24021344	23980951	24199517	1113855	1073462	1292028	TTTGAGGAGGAAATAAACTACTAGTTTTGTGGTATAGTTTTCTTGATACAGGAGTTGGAAAAA[C/T]TATATGGGAGTAATTTGCTTGACGATACATGCATCTAATGCTGCAGAAGGAATTCCTAAATTTA	scaffold3567	1	128	-1	21653	21780	21780	TTTGAGGAGGAAATAAACTACTAGTTTTGTGGTATAGTTTTCTTGATACAGGAGTTGGAAAAACTATATGGGAGTAATTTGCTTGACGATACATGCATCTAATGCTGCAGAAGGAATTCCTAAATTTA	2e-57	126/128	0/128
12.1_582958	<hkxhk>	<lmxll>	LG12	55.296	12	582958	582328	773595	1292658	1292028	1483295	GCCGCAAGCGAGCACGCTCGCCGCCAACCTCTTCTGCAGCTTCAGCGACACCATCGTCTCTCT[C/*]TCTCTCTCACACACTCTCTCTCTATCTGTGTTTCTGCTTCAATTTCTCTATCTTTTATAGTACT
12.1_23940561	<lmxll>		LG12	57.234	12	23940561	23921706	23980951	1502150	1483295	1542540	TTAATAGCATTCCTGGACTCAATTTTAGTCCTAGATGTTTTCAAAGGAGATTTGGGAGTTGTG[C/T]TGGATAAACAGTCAGGAATATTTCCTTTTTTTCTTGTGGTCTTCATGGGAGATTTGCCTAGTGA	scaffold412	1	127	1	151029	151155	151029	TTAATAGCATTCCTGGACTCAATTTTAGTCCTAGATGTTTTCAAAGGAGATTTGGGAGTTGTGCTGGATAAACAGTCAGGAATATTTCCtttttttCTTGTGGTCTTCATGGGAGATTTGCCTAGTG	7e-57	125/127	0/127
12.1_23616324		<hkxhk>	LG12	59.278	12	23616324	22857261	23759588	2301603	1542540	2444867	GATCTTTGACATAGTTAATTGATTTTCTACTCTTTTTTTTTGTTAATGTTCTAATGCAATGAG[T/*]CTTCTTCAGGAATTTTACAAGGCCTCAAAAAAGAGGTTTGATGAAGATGATTTATTCAAAGAAC	scaffold10311	48	128	-1	10389	10469	10469	GTTCTAATGCAATGAGTCTTCTTCAGGAATTTTACAAGGCCTCAAAAAAGAGGTTTGATGAAGATGATTTATTCAAAGAAC	5e-33	80/81	0/81
12.1_23902853	<lmxll>		LG12	61.919	12	23902853	23759588	23921706	2588132	2444867	2606985	AGAAAGKTGGAGGTTCTAGACATTAATTCAGTCGAAAAAGATTATTGGAGTAAAATTATCAGT[A/G]TGAAGAAGATAGACTTTTCTGCATTCGAATCAAAGCGAACCGGACGTGGTCCGCTATTGAAAGG	scaffold412	1	128	1	104905	105032	104905	AGAAAGKTGGAGGTTCTAGACATTAATTCAGTCGAAAAAGATTATTGGAGTAAAATTATCAGTATGAAGAAGATAGACTTTTCTGCATTCGAATCAAAGCGAACCGGACGTGGTCCGCTATTGAAAGG	2e-45	117/128	0/128
12.1_19847200	<lmxll>	<hkxhk>	LG12	65.934	12	19847200	19832991	19870950	2621194	2606985	2644944	AGAGCAAGCAACTTCTTTGGCTTCTTTGAAGAAAGACAAGTCTGGTGGGTGTTGTCGAAATTG[T/C]TATTACTAATTGTATAGGGTTGAATTGAGGGGAACTAATATGTTTGGTTTGCATCCAACATTGA	scaffold262	20	80	1	700	760	700	GCTTCTTTGAAGAAAGACAAGTCTGGTGGGTGTTGTCGAAATTGTTATTACTAATTGTATA	5e-21	59/61	0/61
06.1_8200569	<lmxll>	<hkxhk>	LG12	72.001	6	8200569	8194404	8229141	2651109	2644944	2679681	CTTTTTTCCCCATTATTTAGTTGTTCTTTTGTTTTCTTTTCGGTTGGGCTTATGGTCAACGAA[G/A]CTCCCATTCTTTGAAAAAAAATATATAGGTCTTTTCACTTGAGTTGTATGTTTGTCGAAATCGA	scaffold407	2	128	1	175586	175712	175586	TTTTTTCCCCATTATTTAGTTGTTCTTTTGTTTTCTTTTCGGTTGGGCTTATGGTCAACGAAGCTCCCATTCTTTG---aaaaaaaaTATATAGGTCTTTTCACTTGAGTTGTATGTTTGTCGAAATCGA	9e-37	113/130	6/130
12.1_20046159	<lmxll>		LG12	73.946	12	20046159	19970430	20838057	2755410	2679681	3547308	TTGATGAACTTCCTCCAATAGAACTGGATATGCTATCCGAACTGCCAAAGACAAAGCTGCTAG[C/A]AGTGTGCCCACTTTTACTATTTGCATCTGCAGATGGCTTCTCAACACCAATACTTGCTTTCATC	scaffold3128	1	128	-1	46659	46786	46786	TTGATGAACTTCCTCCAATAGAACTGGATATGCTATCCGAACTGCCAAAGACAAAGCTGCTAGCAGTGTGCCCACTTTTACTATTTGCATCTGCAGATGGCTTCTCAACACCAATACTTGCTTTCATC	3e-49	120/128	0/128
12.1_19818193		<hkxhk>	LG12	74.513	12	19818193	19243039	19818415	4122462	3547308	4122684	CCAAGTAGAAGTAACAACCTCTGTTGGGAGATCATCCTAGCTATAGTATGCAAGATTCAATCA[T/C]TGAACAATAGGTCTGATGGTCTTCAATATTGAGGCCTCCTACCTTTCATCAGATTATTGAGGTG	scaffold5058	1	128	-1	2644	2769	2769	CCAAGTAGAAGTAACAACCTCTGTTGGGAGATCATCCTAGCTATAGTATGCAAGATTCAATCATTGAACAATAGGTCTGATGGTCTTCAATATTGAGGCCTCCTACCTTTCATCAGATTATTGAGGTG	2e-45	118/128	2/128
02.1_5946410	<lmxll>	<hkxhk>	LG12	76.601	2	5946410	4043791	6140501	6025303	4122684	6219394	CATATCCAACTAGGAGGTATAATTTCTCTAGTGAAAATGGTGTTCTGTGTATGCCTGATATTT[C/G]TACTRCAGTAATATGATAAGGGACGAAATGKAGAGAACCTTATAAATTTTCTCACAAAATTTTA	scaffold2611	1	128	-1	24154	24281	24281	CATATCCAACTAGGAGGTATAATTTCTCTAGTGAAAATGGTGTTCTGTGTATGCCTGATATTTCTACTRCAGTAATATGATAAGGGACGAAATGKAGAGAACCTTATAAATTTTCTCACAAAATTTTA	4e-54	123/128	0/128
12.1_17959439	<lmxll>	<hkxhk>	LG12	78.826	12	17959439	17792215	18313662	6386618	6219394	6740841	TTTAGTTTAAATTTTGAAAAACATTYCAATTCTAATATATTATTTCAGGTACTATCTGTGAAG[T/C]TAGATGAATGGACGAATGAACAGATTGAGATATTGATTAACCATGGTGGAAATGCTGTAGTGAA	scaffold415	1	128	1	90345	90472	90345	TTTAGTTTAAATTTTGAAAAACATTYCAATTCTAATATATTATTTCAGGTACTATCTGTGAAGTTAGATGAATGGACGAATGAACAGATTGAGATATTGATTAACCATGGTGGAAATGCTGTAGTGAA	1e-47	119/128	0/128
12.1_19894702	<lmxll>		LG12	80.138	12	19894702	19870950	19970430	6764593	6740841	6840321	GAGCTTTGAGACTTAGGTCAGGCATCTGAAAACAAAAGGATATCAATGCAGTTATGCCTCTGC[G/A]AGAATTGAAATAAATTTATCATGTATCGGCCTAGTCACTAGAGTACAGTACCTGCAAATTTTCT	scaffold4728	1	128	1	7733	7860	7733	GAGCTTTGAGACTTAGGTCAGGCATCTGAAAACAAAAGGATATCAATGCAGTTATGCCTCTGCGAGAATTGAAATAAATTTATCATGTATCGGCCTAGTCACTAGAGTACAGTACCTGCAAATTTTCT	5e-52	122/128	0/128
12.1_19818639	<lmxll>		LG12	80.9	12	19818639	19818415	19818711	6840545	6840321	6840617	AGGTATTCTATGTCTTATGTAAACTGTTTTTCTCTTTACTATTTCTTCACATGGATTGCAATT[C/T]GGCTGCAGGTCTTTTACACAAGAAACATTTTAGAGTGCCTAAAGGTGCTATCACTACCACTTAC	scaffold5058	1	128	-1	2196	2323	2323	AGGTATTCTATGTCTTATGTAAACTGTTTTTCTCTTTACTATTTCTTCACATGGATTGCAATTCGGCTGCAGGTCTTTTACACAAGAAACATTTTAGAGTGCCTAAAGGTGCTATCACTACCACTTAC	4e-60	128/128	0/128
12.1_18667887	<lmxll>	<hkxhk>	LG12	82.21	12	18667887	18313662	19243039	7194842	6840617	7769994	ACCAGCACGTGTTGAAAGGAGAAAACAAAAATCATCACTTCCAGGTGCATTAAAATGCTCCAT[A/C]GCCTGATGACGAAGATCAGCCCTGGTACTGCCATCAAGCCTCTGAAATTGAAATCCTCGAAGGG	scaffold2230	1	128	-1	16412	16539	16539	ACCAGCACGTGTTGAAAGGAGAAAACAAAAATCATCACTTCCAGGTGCATTAAAATGCTCCATAGCCTGATGACGAAGATCAGCCCTGGTACTGCCATCAAGCCTCTGAAATTGAAATCCTCGAAGGG	4e-60	128/128	0/128
12.1_11271537	<lmxll>		LG12	83.811	12	11271537	11043652	14233005	7997879	7769994	10959347	ACAACTGTCCTTTTTTCTGGTTAGGATCTCATGTTTCCAATTAGCAGTTCCTGGTCTACAATT[T/G]CCATGATAAAATGAGAAGTTGATTAAATGTTTTGTCTGCGCATTGATTTCGTTGATCTTTTACT	scaffold1092	1	128	1	55671	55799	55671	ACAACTGTCCTTTTTT-CTGGTTAGGATCTCATGTTTCCAATTAGCAGTTCCTGGTCTACAATTTCCATGATAAAATGAGAAGTTGATTAAATGTTTTGTCTGCGCATTGATTTCGTTGATCTTTTACT	4e-54	125/129	1/129
12.1_10815770	<lmxll>		LG12	84.464	12	10815770	6597585	11043652	15177532	10959347	15405414	CGCGGTGTGACACCCTCCGGTGCCTTGAAAAAGATGGTGATAGGTAATGTTTCACCTGGTACA[A/G]GTGAGAAATAATTATCAGAGTAATGCACAGGCAAGATTCTATCGTCAACCTCATTTTCTGCAGC	scaffold461	1	128	-1	93240	93367	93367	CGCGGTGTGACACCCTCCGGTGCCTTGAAAAAGATGGTGATAGGTAATGTTTCACCTGGTACAAGTGAGAAATAATTATCAGAGTAATGCACAGGCAAGATTCTATCGTCAACCTCATTTTCTGCAGC	2e-58	127/128	0/128
06.1_8257714	<lmxll>	<hkxhk>	LG12	86.164	6	8257714	8229141	8274570	15433987	15405414	15450843	ATGACATTTATACAATTTAAGCATATCTGCAGCTCATCATCTTTTTTGCCTCTTTTTGTTTTT[G/T]GCTTTTGGTTGAAATGCGAAGCTCTCATTCTTTGACCTAACAATTGTAGGTCTGTTCACTTGAG	scaffold4453	7	128	-1	6450	6575	6575	TTTATACAATTTAAGCATATCTGCAGCTCATCATCttttttgcctctttt----tgtttttggcttttgGTTGAAATGCGAAGCTCTCATTCTTTGACCTAACAATTGTAGGTCTGTTCACTTGAG	4e-41	113/126	4/126
06.1_8291428	<lmxll>		LG12	87.702	6	8291428	8274570	8296264	15467701	15450843	15472537	TTTTATTTTTTTAAAAAATTTAAGTCTCATAATCTGAAGGATTTTTTTATTTAGAATTGTATG[A/G]CCAATGATTTTTTGCGACTATCATAAGCTTGCAATGATTGATTATTTTTCTTTTCCTTCTGCAG	scaffold4613	13	128	-1	17417	17533	17533	AAAAAATTTAAGTCTCATAATCTGAAGGAtttttttATTTAGAATTGTATGACCAATGATTTTT-TGCGACTATCATAAGCTTGCAATGATTGA-TTATTTTTCTTTTCCTTCTGCAG	7e-38	108/118	3/118
06.1_8301103	<lmxll>		LG12	89.158	6	8301103	8296264	8330211	15477376	15472537	15506484	CCGCATTTCAAAGTATTATATCGTTCTACTCTGAAATTAAAACCAGTTTATTGCTTAGTTGTG[A/C]TTATTATTCCACTGTTTCTTGATGAATGATTGTAGGGAAATCCAGAGCTTGGTCTTGTGCAAGT	scaffold4613	1	127	-1	8227	8353	8353	CCGCATTTCAAAGTATTATATCGTTCTACTCTGAAATTAAAACCAGTTTATTGCTTAGTTGTGATTATTATTCCACTGTTTCTTGATGAATGATTGTAGGGAAATCCAGAGCTTGGTCTTGTGCAAG	2e-52	122/127	0/127
12.1_19818784	<lmxll>		LG12	90.873	12	19818784	19818711	19832991	15506557	15506484	15520764	GGATAAATCTTCTGTGAAGGCAAAAGCTCAAGATGGCAAAATAACCAATACAAAGGCAAAAGC[C/T]CAAGATCGCAAAATAACCAATGGAAAGGCAAAAGCTCAAGATCCAGTTATAACACATGTTAAGG	scaffold5058	17	128	-1	2015	2126	2126	AAGGCAAAAGCTCAAGATGGCAAAATAACCAATACAAAGGCAAAAGCCCAAGATCGCAAAATAACCAATGGAAAGGCAAAAGCTCAAGATCCAGTTATAACACATGTTAAGG	2e-51	112/112	0/112
06.1_8188241		<nnxnp>	LG12	91.862	6	8188241	7963477	8194404	15745528	15520764	15751691	TTTTTATATATAGAGAAGTTTATATCATGTCCCCTGATCTGCAGGTGCCACTAATTTGGTGAT[C/T]AAATTTTTATCTATGTTTGGAGCTGCTCTGCCTATTTCTAGTAATAGTCCTCTTCTTCGTAGAG	scaffold407	1	128	1	164468	164595	164468	TTTTTATATATAGAGAAGTTTATATCATGTCCCCTGATCTGCAGGTGCCACTAATTTGGTGATCAAATTTTTATCTATGTTTGGAGCTGCTCTGCCTATTTCTAGTAATAGTCCTCTTCTTCGTAGAG	4e-53	123/128	0/128
06.1_8359321	<lmxll>	<lmxll>	LG12	93.353	6	8359321	8330211	9273357	15780801	15751691	16694837	AATTTCCACAGTCCTGTGCCAGATTTGACCATAAGCTTCAAGAATTAGAGACATTATAGAAAA[A/G]CATTCACATATGACCGAGTGCTTACCAAAAAGTCAACAGCCTTCAGAGATTCAGTAAGCTCCAA	scaffold278	1	128	-1	7111	7238	7238	AATTTCCACAGTCCTGTGCCAGATTTGACCATAAGCTTCAAGAATTAGAGACATTATAGAAAAACATTCACATATGACCGAGTGCTTACCAAAAAGTCAACAGCCTTCAGAGATTCAGTAAGCTCCAA	1e-47	119/128	0/128
[truncated: 571 more rows]
